# Supplementary material for: Evaluation of gene expression-based predictors of lymph node metastasis in bladder cancer
Source: Bladder Cancer. 2025 Aug 21;11(3):23523735251370895. doi: 10.1177/23523735251370895 (PMC12371228; doi:10.1177/23523735251370895)
Supplement: sj-xlsx-1-blc-10.1177_23523735251370895 - Supplemental material for Evaluation of gene expression-based predictors of lymph node metastasis in bladder cancer [file sj-xlsx-1-blc-10.1177_23523735251370895.xlsx]

## Sheet: Table S1
Study	Signature genes	Matched
Mitra_2006	ANXA5	Yes
Mitra_2006	BAD	Yes
Mitra_2006	BCL2	Yes
Mitra_2006	BCL2L1	Yes
Mitra_2006	BMP6	Yes
Mitra_2006	CCNA2	Yes
Mitra_2006	CCND3	Yes
Mitra_2006	CCNE1	Yes
Mitra_2006	CCNG1	Yes
Mitra_2006	CDC25C	Yes
Mitra_2006	CDH3	Yes
Mitra_2006	CDK1	Yes
Mitra_2006	CDK7	Yes
Mitra_2006	CDK8	Yes
Mitra_2006	CDKN1A	Yes
Mitra_2006	CDKN1B	Yes
Mitra_2006	CDKN2A	Yes
Mitra_2006	CDKN2C	Yes
Mitra_2006	CYP1A2	Yes
Mitra_2006	DAP	Yes
Mitra_2006	E2F1	Yes
Mitra_2006	E2F2	Yes
Mitra_2006	E2F4	Yes
Mitra_2006	E2F5	Yes
Mitra_2006	ERBB2	Yes
Mitra_2006	FGF5	Yes
Mitra_2006	FGFR4	Yes
Mitra_2006	FOS	Yes
Mitra_2006	FOSL1	Yes
Mitra_2006	GSTM3	Yes
Mitra_2006	GSTP1	Yes
Mitra_2006	HSF1	Yes
Mitra_2006	ICAM1	Yes
Mitra_2006	IGF1	Yes
Mitra_2006	IGF2R	Yes
Mitra_2006	JUN	Yes
Mitra_2006	JUNB	Yes
Mitra_2006	KDR	Yes
Mitra_2006	LYN	Yes
Mitra_2006	MAP2K6	Yes
Mitra_2006	MAP3K14	Yes
Mitra_2006	MAPK12	Yes
Mitra_2006	MAPK8	Yes
Mitra_2006	MAPK9	Yes
Mitra_2006	MAX	Yes
Mitra_2006	MMP16	Yes
Mitra_2006	MXD1	Yes
Mitra_2006	MYC	Yes
Mitra_2006	NFKB1	Yes
Mitra_2006	PCNA	Yes
Mitra_2006	PDGFB	Yes
Mitra_2006	PDGFRL	Yes
Mitra_2006	PTGS2	Yes
Mitra_2006	RB1	Yes
Mitra_2006	RBL2	Yes
Mitra_2006	SOD1	Yes
Mitra_2006	SP1	Yes
Mitra_2006	STAT3	Yes
Mitra_2006	TGFBR2	Yes
Mitra_2006	TGIF1	Yes
Mitra_2006	TIMP2	Yes
Mitra_2006	TNF	Yes
Mitra_2006	TNFAIP1	Yes
Mitra_2006	TNFRSF1A	Yes
Mitra_2006	TNFSF10	Yes
Mitra_2006	TP53	Yes
Mitra_2006	TRAF4	Yes
Mitra_2006	VEGF	Yes
Mitra_2006	GAPDH	No
Mitra_2006	GSTT1	No
Smith_2011	AVL9	Yes
Smith_2011	BST2	Yes
Smith_2011	COX20	Yes
Smith_2011	DPP4	Yes
Smith_2011	HLA-G	Yes
Smith_2011	ICAM1	Yes
Smith_2011	IFI27	Yes
Smith_2011	LIMCH1	Yes
Smith_2011	MAP4K4	Yes
Smith_2011	MMP14	Yes
Smith_2011	MT1E	Yes
Smith_2011	NCLN	Yes
Smith_2011	PCDHGA10	Yes
Smith_2011	PCMTD2	Yes
Smith_2011	PTHLH	Yes
Smith_2011	RAB15	Yes
Smith_2011	RRBP1	Yes
Smith_2011	SLC11A2	Yes
Smith_2011	SLC16A1	Yes
Smith_2011	TOX3	Yes
Laurberg_2014	AEBP1	Yes
Laurberg_2014	COL6A2	Yes
Laurberg_2014	EBF1	Yes
Laurberg_2014	EDNRA	Yes
Laurberg_2014	FZD1	Yes
Laurberg_2014	GEM	Yes
Laurberg_2014	KITLG	Yes
Laurberg_2014	LMCD1	Yes
Laurberg_2014	MITF	Yes
Laurberg_2014	PALLD	Yes
Laurberg_2014	PXDN	Yes
Laurberg_2014	TPST1	Yes
Mitra_2014	ARFGEF1	Yes
Mitra_2014	ARID4B	Yes
Mitra_2014	CRCP	Yes
Mitra_2014	EHF	Yes
Mitra_2014	ENAH	Yes
Mitra_2014	HSD17B7	Yes
Mitra_2014	LRBA	Yes
Mitra_2014	MAP4K3	Yes
Mitra_2014	MARCHF7	Yes
Mitra_2014	MECOM	Yes
Mitra_2014	METTL7A	Yes
Mitra_2014	MMUT	Yes
Mitra_2014	PPP1R12A	Yes
Mitra_2014	SYPL1	Yes
Mitra_2014	FOXO6	No
Seiler_2016	ACAT2	Yes
Seiler_2016	ATXN7	Yes
Seiler_2016	BZW2	Yes
Seiler_2016	CDH10	Yes
Seiler_2016	CFTR	Yes
Seiler_2016	DCC	Yes
Seiler_2016	DNAAF8	Yes
Seiler_2016	EHF	Yes
Seiler_2016	ENAH	Yes
Seiler_2016	EPB41L4B	Yes
Seiler_2016	IGSF1	Yes
Seiler_2016	KLHDC4	Yes
Seiler_2016	KMT2A	Yes
Seiler_2016	LIN52	Yes
Seiler_2016	MYO1E	Yes
Seiler_2016	NTRK3	Yes
Seiler_2016	NUP210	Yes
Seiler_2016	PCDH19	Yes
Seiler_2016	PPP6R3	Yes
Seiler_2016	RIF1	Yes
Seiler_2016	SFRP2	Yes
Seiler_2016	SKIV2L	Yes
Seiler_2016	SNX16	Yes
Seiler_2016	TCEA3	Yes
Seiler_2016	TRIO	Yes
Seiler_2016	UBAC2	Yes
Seiler_2016	ZNF347	Yes
Seiler_2016	Y_RNA (probeset 2625670)	No
Seiler_2016	Y_RNA (probeset 3903427)	No
Seiler_2016	AC116035.1 (probeset 2615421)	No
Seiler_2016	RP11-179A9.3 (probeset 3577841)	No
Seiler_2016	RP11-215E13.1 (probeset 3753198)	No
Seiler_2016	FLJ37453 (probeset 2397811)	No
Seiler_2016	TSTD3 (probeset 2918654)	No
Seiler_2016	ABBA01017803.1 (probeset 2975719)	No
Seiler_2016	SOX9-AS1 (probeset 3769569)	No
Wang_2018	C1orf198	Yes
Wang_2018	CENPE	Yes
Wang_2018	COPG1	Yes
Wang_2018	DHCR7	Yes
Wang_2018	FAM135B	Yes
Wang_2018	GATA1	Yes
Wang_2018	KDELR1	Yes
Wang_2018	KIFC1	Yes
Wang_2018	MYBL2	Yes
Wang_2018	NECTIN2	Yes
Wang_2018	RCC2	Yes
Wang_2018	TACC3	Yes
Wang_2018	TICRR	Yes
Wang_2018	TOMM40	Yes
Wang_2018	TRMT1	Yes
Wang_2018	TROAP	Yes
Wang_2018	EIF3C	No
Wang_2018	LOC100128076	No
Lu_2019	AKR1B1	Yes
Lu_2019	ALDH3A1	Yes
Lu_2019	ANPEP	Yes
Lu_2019	ATG4C	Yes
Lu_2019	ATP6V0A1	Yes
Lu_2019	c2orf88	Yes
Lu_2019	CD177	Yes
Lu_2019	CES1	Yes
Lu_2019	CRH	Yes
Lu_2019	EDEM1	Yes
Lu_2019	ERVMER34-1	Yes
Lu_2019	FAM219A	Yes
Lu_2019	FMNL2	Yes
Lu_2019	FOXL2	Yes
Lu_2019	GALR2	Yes
Lu_2019	GAS6	Yes
Lu_2019	GPAT2	Yes
Lu_2019	GRAMD2A	Yes
Lu_2019	GUF1	Yes
Lu_2019	HBB	Yes
Lu_2019	HS3ST1	Yes
Lu_2019	ID4	Yes
Lu_2019	KISS1	Yes
Lu_2019	KLHDC9	Yes
Lu_2019	KLRF1	Yes
Lu_2019	KPNA7	Yes
Lu_2019	KRT23	Yes
Lu_2019	LARP7	Yes
Lu_2019	MED28	Yes
Lu_2019	METTL7B	Yes
Lu_2019	MMP1	Yes
Lu_2019	NOP14	Yes
Lu_2019	NOS2	Yes
Lu_2019	OSGIN1	Yes
Lu_2019	RPRM	Yes
Lu_2019	SCGB3A1	Yes
Lu_2019	SFTPA2	Yes
Lu_2019	SKIL	Yes
Lu_2019	SLC10A4	Yes
Lu_2019	SLC39A2	Yes
Lu_2019	SMOC1	Yes
Lu_2019	SPRR2F	Yes
Lu_2019	SUSD2	Yes
Lu_2019	TGS1	Yes
Lu_2019	UGT2B15	Yes
Lu_2019	VNN2	Yes
Lu_2019	EFCAB1	No
Lu_2019	AP002990.1	No
Stubendorff_2019	KISS1R	Yes
Stubendorff_2019	CSAD	Yes
Stubendorff_2019	SEPTIN9	Yes
Cao_2020	ACTA2	Yes
Cao_2020	ANPEP	Yes
Cao_2020	COMP	Yes
Cao_2020	DAB2	Yes
Cao_2020	ELN	Yes
Cao_2020	FOXC2	Yes
Cao_2020	IGFBP2	Yes
Cao_2020	MGP	Yes
Cao_2020	MMP1	Yes
Cao_2020	MYL9	Yes
Cao_2020	OXTR	Yes
Cao_2020	PRSS2	Yes
Cao_2020	PTX3	Yes
Cao_2020	RGS4	Yes
Cao_2020	SPP1	Yes
Cao_2020	TAGLN	Yes
Cao_2020	WNT5A	Yes
Luo_2021	DACT3	Yes
Luo_2021	MSRB3	Yes
Luo_2021	TNS1	Yes
Chen_2022	AZGP1	Yes
Chen_2022	C11orf86	Yes
Chen_2022	CHP2	Yes
Chen_2022	CLDN9	Yes
Chen_2022	CLIC3	Yes
Chen_2022	EPHB6	Yes
Chen_2022	GABBR2	Yes
Chen_2022	HS3ST2	Yes
Chen_2022	HSD17B2	Yes
Chen_2022	KCNK13	Yes
Chen_2022	MPPED1	Yes
Chen_2022	MYH2	Yes
Chen_2022	NOG	Yes
Chen_2022	SERPINB11	Yes
Chen_2022	SHH	Yes
Chen_2022	SLC6A15	Yes
Chen_2022	STEAP4	Yes
Chen_2022	c5orf67	No
Chen_2022	ERVV.2	No
Chen_2022	GAD2	No
Chen_2022	SP8	No
Lu_2023	CALML3	Yes
Lu_2023	EFEMP1	Yes
Lu_2023	KRT23	Yes
Lu_2023	MESP1	Yes
Lu_2023	PIGZ	Yes
Lund2017_Top50Sign	GSTM5	Yes
Lund2017_Top50Sign	RMND5B	Yes
Lund2017_Top50Sign	TLR5	Yes
Lund2017_Top50Sign	TMEM254	Yes
Lund2017_Top50Sign	ST18	Yes
Lund2017_Top50Sign	PLA2G4F	Yes
Lund2017_Top50Sign	LRRC51	Yes
Lund2017_Top50Sign	CAMK2G	Yes
Lund2017_Top50Sign	C1QTNF7	Yes
Lund2017_Top50Sign	ALDH5A1	Yes
Lund2017_Top50Sign	C3orf33	Yes
Lund2017_Top50Sign	GSTM4	Yes
Lund2017_Top50Sign	COMP	Yes
Lund2017_Top50Sign	TNK2	Yes
Lund2017_Top50Sign	PPP1R3E	Yes
Lund2017_Top50Sign	NEB	Yes
Lund2017_Top50Sign	SCN2A	Yes
Lund2017_Top50Sign	PCDHGA1	Yes
Lund2017_Top50Sign	PMVK	Yes
Lund2017_Top50Sign	GEMIN7	Yes
Lund2017_Top50Sign	DBNDD1	Yes
Lund2017_Top50Sign	KAT2B	Yes
Lund2017_Top50Sign	CFAP91	Yes
Lund2017_Top50Sign	GPLD1	Yes
Lund2017_Top50Sign	ERMAP	Yes
Lund2017_Top50Sign	ATOX1	Yes
Lund2017_Top50Sign	WDFY1	Yes
Lund2017_Top50Sign	FLNB	Yes
Lund2017_Top50Sign	NT5E	Yes
Lund2017_Top50Sign	DSG2	Yes
Lund2017_Top50Sign	TMEM184B	Yes
Lund2017_Top50Sign	CLIC1	Yes
Lund2017_Top50Sign	SF3A1	Yes
Lund2017_Top50Sign	RPS25	Yes
Lund2017_Top50Sign	RRBP1	Yes
Lund2017_Top50Sign	POLR2F	Yes
Lund2017_Top50Sign	PHLDA1	Yes
Lund2017_Top50Sign	SDF2L1	Yes
Lund2017_Top50Sign	MANF	Yes
Lund2017_Top50Sign	GBP1	Yes
Lund2017_Top50Sign	CDK7	Yes
Lund2017_Top50Sign	HAUS7	Yes
Lund2017_Top50Sign	TMED10	Yes
Lund2017_Top50Sign	OSTC	Yes
Lund2017_Top50Sign	SURF4	Yes
Lund2017_Top50Sign	PHF5A	Yes
Lund2017_Top50Sign	BFAR	Yes
Lund2017_Top50Sign	SPRY4	Yes
Lund2017_Top50Sign	TAP1	Yes
Lund2017_Top50Sign	HSPA5	Yes
TCGA_Top50Sign	MESP1	Yes
TCGA_Top50Sign	IL1R1	Yes
TCGA_Top50Sign	ISLR	Yes
TCGA_Top50Sign	C15orf48	Yes
TCGA_Top50Sign	COL8A2	Yes
TCGA_Top50Sign	TPM1	Yes
TCGA_Top50Sign	PRSS27	Yes
TCGA_Top50Sign	CREB3L2	Yes
TCGA_Top50Sign	CALU	Yes
TCGA_Top50Sign	EFEMP1	Yes
TCGA_Top50Sign	P4HA3	Yes
TCGA_Top50Sign	RGS9BP	Yes
TCGA_Top50Sign	BOC	Yes
TCGA_Top50Sign	CCDC80	Yes
TCGA_Top50Sign	CSDC2	Yes
TCGA_Top50Sign	TAGLN	Yes
TCGA_Top50Sign	MGP	Yes
TCGA_Top50Sign	SSC5D	Yes
TCGA_Top50Sign	ITGBL1	Yes
TCGA_Top50Sign	SPNS2	Yes
TCGA_Top50Sign	CERCAM	Yes
TCGA_Top50Sign	SGCD	Yes
TCGA_Top50Sign	PEA15	Yes
TCGA_Top50Sign	P2RY6	Yes
TCGA_Top50Sign	MAL	Yes
TCGA_Top50Sign	TRMT5	Yes
TCGA_Top50Sign	MST1R	Yes
TCGA_Top50Sign	FAM117B	Yes
TCGA_Top50Sign	RPL6	Yes
TCGA_Top50Sign	ZBED5	Yes
TCGA_Top50Sign	ABCC4	Yes
TCGA_Top50Sign	INTS6L	Yes
TCGA_Top50Sign	RPS6KA1	Yes
TCGA_Top50Sign	ZSWIM6	Yes
TCGA_Top50Sign	MVB12B	Yes
TCGA_Top50Sign	STIM2	Yes
TCGA_Top50Sign	HMGXB3	Yes
TCGA_Top50Sign	DELE1	Yes
TCGA_Top50Sign	MCTP2	Yes
TCGA_Top50Sign	COL17A1	Yes
TCGA_Top50Sign	SMIM15	Yes
TCGA_Top50Sign	POLR1H	Yes
TCGA_Top50Sign	NUP43	Yes
TCGA_Top50Sign	PARP8	Yes
TCGA_Top50Sign	LDHB	Yes
TCGA_Top50Sign	ANXA10	Yes
TCGA_Top50Sign	ADAT2	Yes
TCGA_Top50Sign	AKAP7	Yes
TCGA_Top50Sign	SLC18B1	Yes
TCGA_Top50Sign	SULT1C2	Yes
