# Supplementary material for: Evaluation of gene expression-based predictors of lymph node metastasis in bladder cancer
Source: Bladder Cancer. 2025 Aug 21;11(3):23523735251370895. doi: 10.1177/23523735251370895 (PMC12371228; doi:10.1177/23523735251370895)
Supplement: sj-xlsx-3-blc-10.1177_23523735251370895 - Supplemental material for Evaluation of gene expression-based predictors of lymph node metastasis in bladder cancer [file sj-xlsx-3-blc-10.1177_23523735251370895.xlsx]

## Sheet: Overlap_GSEA_Lund2017_TCGA
Supplementary Table 3
Overlap UP pN+	NES TCGA	FDR TCGA	FWER TCGA	Rank TCGA	NES Lund	FDR Lund	FWER Lund	Rank Lund
MIKKELSEN_MCV6_HCP_WITH_H3K27ME3	2.14657	7.8701077E-4	0.102	169	2.56082	0	0	1
MIKKELSEN_MEF_HCP_WITH_H3K27ME3	1.76116	0.0332679	1	559	2.48998	0	0	2
REACTOME_PHASE_0_RAPID_DEPOLARISATION	2.15059	7.393189E-4	0.094	165	2.46486	0	0	3
NIKOLSKY_BREAST_CANCER_1Q21_AMPLICON	1.89173	0.0120448	0.98	380	2.40271	0	0	6
REACTOME_CARDIAC_CONDUCTION	2.17167	5.1099446E-4	0.063	155	2.24155	8.24782E-4	0.017	11
MIKKELSEN_NPC_HCP_WITH_H3K27ME3	1.72394	0.0427209	1	620	2.22301	0.00100795	0.023	12
MEISSNER_NPC_HCP_WITH_H3K4ME2_AND_H3K27ME3	1.89688	0.0115529	0.973	372	2.1742	0.00194872	0.052	14
REACTOME_INTERACTION_BETWEEN_L1_AND_ANKYRINS	1.72941	0.0412787	1	611	2.15308	0.0026611	0.076	15
KRAS.KIDNEY_UP.V1_UP	1.96898	0.00575009	0.753	306	2.0579	0.00874066	0.32	22
MIKKELSEN_IPS_ICP_WITH_H3K4ME3_AND_H327ME3	1.83702	0.0189778	1	443	2.04393	0.00922944	0.376	26
MIKKELSEN_MCV6_ICP_WITH_H3K4ME3_AND_H3K27ME3	1.73133	0.0408465	1	607	2.03654	0.00956909	0.407	28
REACTOME_NITRIC_OXIDE_STIMULATES_GUANYLATE_CYCLASE	1.90459	0.0107466	0.963	365	1.93863	0.0240048	0.871	44
RICKMAN_HEAD_AND_NECK_CANCER_F	2.3549	2.6960737E-5	0.002	90	1.92219	0.0272391	0.908	47
REACTOME_MUSCLE_CONTRACTION	2.51128	0	0	53	1.92033	0.0272527	0.912	48
MIKKELSEN_ES_ICP_WITH_H3K27ME3	1.82358	0.0210316	1	466	1.90766	0.0283054	0.944	54
WP_OXYSTEROLS_DERIVED_FROM_CHOLESTEROL	1.78179	0.0288551	1	528	1.90065	0.0290853	0.953	57
KRAS.PROSTATE_UP.V1_DN	1.72381	0.0426993	1	621	1.89203	0.0315374	0.969	58
SCHLESINGER_H3K27ME3_IN_NORMAL_AND_METHYLATED_IN_CANCER	2.06583	0.00206613	0.309	224	1.86123	0.0383785	0.993	68
REACTOME_CGMP_EFFECTS	1.92593	0.0088395	0.919	340	1.85665	0.0400316	0.993	69
PTEN_DN.V1_UP	1.73682	0.0393625	1	598	1.82423	0.046596	1	84
LOPEZ_EPITHELIOID_MESOTHELIOMA	1.81573	0.0225043	1	476	1.82276	0.0452437	1	88
VANDESLUIS_COMMD1_TARGETS_GROUP_3_DN	2.03216	0.00307041	0.458	245	1.8174	0.0467967	1	90
Overlap UP pN0
HALLMARK_MYC_TARGETS_V1	-2.04262	0.00563794	0.321	55	-2.95456	0	0	4
HALLMARK_INTERFERON_ALPHA_RESPONSE	-1.99434	0.00924795	0.546	67	-2.92038	0	0	8
GARY_CD5_TARGETS_DN	-2.09108	0.0028177	0.159	49	-2.77507	0	0	18
REACTOME_TRANSLATION	-2.56244	0	0	11	-2.69099	0	0	27
SCHLOSSER_MYC_TARGETS_REPRESSED_BY_SERUM	-2.1016	0.00266331	0.142	45	-2.63801	0	0	39
AGUIRRE_PANCREATIC_CANCER_COPY_NUMBER_DN	-1.90863	0.0230475	0.908	86	-2.61055	0	0	45
REACTOME_PROCESSING_OF_CAPPED_INTRON_CONTAINING_PRE_MRNA	-2.3015	5.896483E-5	0.002	27	-2.60664	0	0	46
KEGG_SPLICEOSOME	-1.98985	0.00960129	0.559	68	-2.60145	0	0	50
REACTOME_INFLUENZA_INFECTION	-2.55283	0	0	12	-2.58825	0	0	53
JIANG_MELANOMA_TRM8_CD4	-2.00285	0.00871177	0.503	62	-2.57366	0	0	62
REACTOME_RRNA_PROCESSING	-3.04169	0	0	1	-2.57331	0	0	63
REACTOME_MRNA_SPLICING	-2.2018	6.0689036E-4	0.026	34	-2.52896	0	0	81
REACTOME_RRNA_MODIFICATION_IN_THE_NUCLEUS_AND_CYTOSOL	-2.36048	4.6812766E-5	0.001	17	-2.52685	0	0	83
HALLMARK_MYC_TARGETS_V2	-2.35989	4.4212058E-5	0.001	18	-2.51291	0	0	90
REACTOME_EUKARYOTIC_TRANSLATION_INITIATION	-2.84174	0	0	6	-2.41145	9.578814E-6	0.001	151
REACTOME_MRNA_SPLICING_MINOR_PATHWAY	-2.0588	0.00434963	0.262	54	-2.39782	9.040005E-6	0.001	160
REACTOME_SRP_DEPENDENT_COTRANSLATIONAL_PROTEIN_TARGETING_TO_MEMBRANE	-2.32189	6.921958E-5	0.002	23	-2.38546	1.7034663E-5	0.002	171
DANG_MYC_TARGETS_UP	-1.8241	0.0461897	0.998	120	-2.37916	1.6740963E-5	0.002	174
WP_MRNA_PROCESSING	-2.22974	2.719339E-4	0.011	32	-2.29276	4.627207E-5	0.008	255
TIEN_INTESTINE_PROBIOTICS_6HR_UP	-1.89858	0.0257121	0.932	89	-2.29194	4.591198E-5	0.008	257
REACTOME_REGULATION_OF_EXPRESSION_OF_SLITS_AND_ROBOS	-2.33471	4.1885105E-5	0.001	19	-2.24571	7.04192E-5	0.014	294
REACTOME_HIV_LIFE_CYCLE	-1.83585	0.0421929	0.998	115	-2.19603	1.6787648E-4	0.039	351
BERTUCCI_MEDULLARY_VS_DUCTAL_BREAST_CANCER_UP	-2.08206	0.00329871	0.191	51	-2.18723	1.7002787E-4	0.041	364
REACTOME_TRANSPORT_OF_MATURE_TRANSCRIPT_TO_CYTOPLASM	-1.95092	0.0149595	0.786	76	-2.1754	1.9869444E-4	0.05	378
REACTOME_MITOCHONDRIAL_TRANSLATION	-2.13396	0.00190359	0.086	38	-2.17292	2.0955388E-4	0.054	386
PECE_MAMMARY_STEM_CELL_UP	-1.96409	0.0133429	0.716	72	-2.17043	2.2243407E-4	0.058	390
REACTOME_RNA_POLYMERASE_I_TRANSCRIPTION_TERMINATION	-1.99874	0.0088725	0.518	65	-2.1578	2.7895343E-4	0.076	411
KEGG_RIBOSOME	-2.88355	0	0	3	-2.13783	3.5138064E-4	0.1	439
KEGG_MEDICUS_REFERENCE_TRANSLATION_INITIATION	-2.85196	0	0	5	-2.12582	3.9542507E-4	0.118	464
RIEGE_DELTANP63_DIRECT_TARGETS_UP	-2.33289	3.979085E-5	0.001	20	-2.11589	4.2352916E-4	0.131	482
REACTOME_SIGNALING_BY_ROBO_RECEPTORS	-2.08867	0.00288892	0.165	50	-2.11502	4.2177903E-4	0.131	484
WP_CYTOPLASMIC_RIBOSOMAL_PROTEINS	-2.82797	0	0	7	-2.09959	5.6847936E-4	0.176	504
REACTOME_SARS_COV_1_INFECTION	-2.00126	0.00861372	0.51	64	-2.08501	6.977821E-4	0.218	531
CHNG_MULTIPLE_MYELOMA_HYPERPLOID_UP	-2.51661	0	0	13	-2.06111	0.00100172	0.315	571
REACTOME_ACTIVATION_OF_THE_MRNA_UPON_BINDING_OF_THE_CAP_BINDING_COMPLEX_AND_EIFS_AND_SUBSEQUENT_BINDING_TO_43S	-2.27498	1.3683437E-4	0.005	29	-2.05924	0.00101343	0.32	576
REACTOME_EUKARYOTIC_TRANSLATION_ELONGATION	-2.89227	0	0	2	-2.0531	0.00106421	0.334	583
REACTOME_SARS_COV_2_HOST_INTERACTIONS	-1.95291	0.0148628	0.781	75	-2.04781	0.00112	0.357	592
REACTOME_SELENOAMINO_ACID_METABOLISM	-2.62799	0	0	10	-2.04113	0.00122607	0.385	603
GINESTIER_BREAST_CANCER_20Q13_AMPLIFICATION_DN	-2.43766	0	0	15	-2.04052	0.00122931	0.387	605
REACTOME_SNRNP_ASSEMBLY	-2.10438	0.00272235	0.136	42	-2.03287	0.00133511	0.424	612
REACTOME_RESPONSE_OF_EIF2AK4_GCN2_TO_AMINO_ACID_DEFICIENCY	-2.75409	0	0	9	-2.03281	0.00133536	0.425	613
REACTOME_FORMATION_OF_RNA_POL_II_ELONGATION_COMPLEX	-1.94653	0.0156032	0.805	78	-2.01828	0.00156929	0.482	633
ANDERSEN_LIVER_CANCER_KRT19_UP	-1.84348	0.0398139	0.996	112	-2.00913	0.00176844	0.534	648
MOREAUX_MULTIPLE_MYELOMA_BY_TACI_DN	-2.03164	0.00623334	0.359	57	-1.9914	0.00210339	0.615	692
ZHANG_RESPONSE_TO_CANTHARIDIN_DN	-1.86352	0.0345979	0.981	102	-1.97915	0.00241668	0.672	708
REACTOME_NONSENSE_MEDIATED_DECAY_NMD	-2.75658	0	0	8	-1.9674	0.0027758	0.733	727
REACTOME_TRNA_AMINOACYLATION	-1.90785	0.0228022	0.912	88	-1.96416	0.0028675	0.754	737
KEGG_RNA_DEGRADATION	-1.95045	0.0148995	0.788	77	-1.9611	0.00296488	0.77	741
LINDGREN_BLADDER_CANCER_CLUSTER_3_DN	-2.87325	0	0	4	-1.95201	0.00324324	0.811	759
MUELLER_PLURINET	-1.96911	0.0125601	0.682	71	-1.94075	0.00366644	0.857	780
REACTOME_HIV_TRANSCRIPTION_ELONGATION	-2.00227	0.00864963	0.507	63	-1.93545	0.00389259	0.874	792
KEGG_AMINOACYL_TRNA_BIOSYNTHESIS	-1.98676	0.00992146	0.575	69	-1.91437	0.00480973	0.929	850
OSMAN_BLADDER_CANCER_DN	-1.85318	0.0365884	0.989	109	-1.90152	0.00542074	0.963	882
REACTOME_TRANSCRIPTION_OF_THE_HIV_GENOME	-1.88114	0.0304558	0.962	94	-1.88623	0.00628414	0.984	915
MOOTHA_VOXPHOS	-2.03164	0.00612587	0.359	58	-1.88497	0.00636183	0.986	917
BILANGES_SERUM_AND_RAPAMYCIN_SENSITIVE_GENES	-2.48187	0	0	14	-1.87976	0.00661743	0.989	937
REACTOME_SARS_COV_1_HOST_INTERACTIONS	-2.10021	0.00256684	0.143	47	-1.87483	0.00690979	0.99	952
HAHTOLA_MYCOSIS_FUNGOIDES_CD4_DN	-1.85491	0.0369055	0.988	106	-1.86818	0.00737602	0.993	968
SEIDEN_MET_SIGNALING	-1.82704	0.0454279	0.998	118	-1.86185	0.007783	0.994	983
REACTOME_TRNA_PROCESSING	-2.12015	0.0023424	0.112	40	-1.85467	0.00835209	0.996	998
REACTOME_TYPE_I_HEMIDESMOSOME_ASSEMBLY	-1.85383	0.0369989	0.988	107	-1.82831	0.0102939	1	1069
REACTOME_FORMATION_OF_THE_EARLY_ELONGATION_COMPLEX	-1.86256	0.0346471	0.983	103	-1.81224	0.0120246	1	1100
SCHLOSSER_MYC_TARGETS_AND_SERUM_RESPONSE_UP	-2.01276	0.00778677	0.448	60	-1.8084	0.0123707	1	1113
GAUTSCHI_SRC_SIGNALING	-1.87624	0.0313898	0.967	97	-1.78457	0.0150022	1	1169
REACTOME_METABOLISM_OF_AMINO_ACIDS_AND_DERIVATIVES	-1.85749	0.0360407	0.986	105	-1.76744	0.0173111	1	1211
MODY_HIPPOCAMPUS_PRENATAL	-1.96344	0.0132685	0.717	73	-1.72697	0.0232602	1	1335
REACTOME_CELLULAR_RESPONSE_TO_STARVATION	-2.17524	9.2815957E-4	0.041	36	-1.71693	0.0250125	1	1363
REACTOME_RNA_POLYMERASE_I_TRANSCRIPTION_INITIATION	-2.27951	1.4172129E-4	0.005	28	-1.71366	0.0255224	1	1378
REACTOME_RNA_POLYMERASE_II_TRANSCRIBES_SNRNA_GENES	-1.96184	0.0134	0.727	74	-1.71063	0.0260446	1	1387
REACTOME_RIPK1_MEDIATED_REGULATED_NECROSIS	-1.93845	0.0169745	0.831	79	-1.70094	0.0278364	1	1421
REACTOME_RNA_POLYMERASE_II_TRANSCRIPTION_TERMINATION	-1.98325	0.0102691	0.596	70	-1.69769	0.028459	1	1433
REACTOME_REGULATED_NECROSIS	-2.18061	8.8604284E-4	0.038	35	-1.67	0.0337614	1	1542
REACTOME_DEADENYLATION_DEPENDENT_MRNA_DECAY	-2.06117	0.00426719	0.252	53	-1.66572	0.0346849	1	1557
REACTOME_NOTCH1_INTRACELLULAR_DOMAIN_REGULATES_TRANSCRIPTION	-1.81643	0.0490684	0.999	123	-1.66295	0.0353096	1	1564
LEE_METASTASIS_AND_RNA_PROCESSING_UP	-1.91965	0.0205347	0.89	84	-1.66047	0.035771	1	1578
BIOCARTA_PML_PATHWAY	-1.91032	0.0228427	0.907	85	-1.65359	0.0373557	1	1599
CHEN_HOXA5_TARGETS_9HR_UP	-2.10365	0.00267732	0.137	43	-1.64896	0.0383634	1	1622
KEGG_MEDICUS_REFERENCE_MITOCHONDRIAL_COMPLEX_UCP1_IN_THERMOGENESIS	-2.30968	6.368202E-5	0.002	25	-1.62435	0.0443164	1	1724

## Sheet: gsea_up_Lund2017
NAME	GS<br> follow link to MSigDB	GS DETAILS	SIZE	ES	NES	NOM p-val	FDR q-val	FWER p-val	RANK AT MAX	LEADING EDGE
MIKKELSEN_MCV6_HCP_WITH_H3K27ME3	MIKKELSEN_MCV6_HCP_WITH_H3K27ME3	Details ...	377	0.467763	2.56082	0	0	0	4538	tags=51%, list=28%, signal=70%
MIKKELSEN_MEF_HCP_WITH_H3K27ME3	MIKKELSEN_MEF_HCP_WITH_H3K27ME3	Details ...	486	0.447869	2.48998	0	0	0	4919	tags=54%, list=30%, signal=75%
REACTOME_PHASE_0_RAPID_DEPOLARISATION	REACTOME_PHASE_0_RAPID_DEPOLARISATION	Details ...	28	0.697403	2.46486	0	0	0	2311	tags=57%, list=14%, signal=66%
REACTOME_POTASSIUM_CHANNELS	REACTOME_POTASSIUM_CHANNELS	Details ...	90	0.547639	2.44046	0	0	0	3918	tags=61%, list=24%, signal=80%
MIKKELSEN_MEF_ICP_WITH_H3K27ME3	MIKKELSEN_MEF_ICP_WITH_H3K27ME3	Details ...	167	0.492608	2.42681	0	0	0	4110	tags=52%, list=25%, signal=69%
NIKOLSKY_BREAST_CANCER_1Q21_AMPLICON	NIKOLSKY_BREAST_CANCER_1Q21_AMPLICON	Details ...	35	0.659789	2.40271	0	0	0	3165	tags=66%, list=19%, signal=81%
WP_NRXN1_DELETION_SYNDROME	WP_NRXN1_DELETION_SYNDROME	Details ...	17	0.758267	2.34533	0	7.182147E-5	0.001	2890	tags=65%, list=18%, signal=79%
REACTOME_NEURONAL_SYSTEM	REACTOME_NEURONAL_SYSTEM	Details ...	369	0.422114	2.30236	0	4.423923E-4	0.007	3929	tags=47%, list=24%, signal=60%
REACTOME_VOLTAGE_GATED_POTASSIUM_CHANNELS	REACTOME_VOLTAGE_GATED_POTASSIUM_CHANNELS	Details ...	36	0.626414	2.29745	0	3.9323763E-4	0.007	3440	tags=67%, list=21%, signal=84%
MIKKELSEN_MEF_HCP_WITH_H3_UNMETHYLATED	MIKKELSEN_MEF_HCP_WITH_H3_UNMETHYLATED	Details ...	182	0.452405	2.25986	0	6.566116E-4	0.012	4745	tags=50%, list=29%, signal=70%
REACTOME_CARDIAC_CONDUCTION	REACTOME_CARDIAC_CONDUCTION	Details ...	121	0.477273	2.24155	0	8.24782E-4	0.017	4207	tags=56%, list=26%, signal=75%
MIKKELSEN_NPC_HCP_WITH_H3K27ME3	MIKKELSEN_NPC_HCP_WITH_H3K27ME3	Details ...	290	0.416854	2.22301	0	0.00100795	0.023	4554	tags=46%, list=28%, signal=62%
KEGG_NEUROACTIVE_LIGAND_RECEPTOR_INTERACTION	KEGG_NEUROACTIVE_LIGAND_RECEPTOR_INTERACTION	Details ...	213	0.433402	2.21271	0	0.00128059	0.032	4260	tags=44%, list=26%, signal=58%
MEISSNER_NPC_HCP_WITH_H3K4ME2_AND_H3K27ME3	MEISSNER_NPC_HCP_WITH_H3K4ME2_AND_H3K27ME3	Details ...	302	0.4118	2.1742	0	0.00194872	0.052	3479	tags=40%, list=21%, signal=50%
REACTOME_INTERACTION_BETWEEN_L1_AND_ANKYRINS	REACTOME_INTERACTION_BETWEEN_L1_AND_ANKYRINS	Details ...	30	0.608392	2.15308	0	0.0026611	0.076	1438	tags=47%, list=9%, signal=51%
NIKOLSKY_BREAST_CANCER_16P13_AMPLICON	NIKOLSKY_BREAST_CANCER_16P13_AMPLICON	Details ...	107	0.466539	2.14398	0	0.0028424	0.087	4817	tags=52%, list=30%, signal=74%
REACTOME_AMINE_LIGAND_BINDING_RECEPTORS	REACTOME_AMINE_LIGAND_BINDING_RECEPTORS	Details ...	31	0.599037	2.1382	0	0.00300293	0.097	4192	tags=65%, list=26%, signal=87%
BLANCO_MELO_HUMAN_PARAINFLUENZA_VIRUS_3_INFECTION_A594_CELLS_DN	BLANCO_MELO_HUMAN_PARAINFLUENZA_VIRUS_3_INFECTION_A594_CELLS_DN	Details ...	101	0.473655	2.13274	0	0.00317416	0.108	5028	tags=53%, list=31%, signal=77%
KEGG_LINOLEIC_ACID_METABOLISM	KEGG_LINOLEIC_ACID_METABOLISM	Details ...	25	0.624387	2.10936	0	0.00436415	0.15	3166	tags=56%, list=19%, signal=69%
REACTOME_UNBLOCKING_OF_NMDA_RECEPTORS_GLUTAMATE_BINDING_AND_ACTIVATION	REACTOME_UNBLOCKING_OF_NMDA_RECEPTORS_GLUTAMATE_BINDING_AND_ACTIVATION	Details ...	21	0.637799	2.07146	0	0.0077386	0.27	3796	tags=62%, list=23%, signal=81%
REACTOME_XENOBIOTICS	REACTOME_XENOBIOTICS		21	0.632169	2.06637	0	0.00785193	0.284	1880	tags=43%, list=12%, signal=48%
KRAS.KIDNEY_UP.V1_UP	KRAS.KIDNEY_UP.V1_UP		127	0.432878	2.0579	0	0.00874066	0.32	4521	tags=50%, list=28%, signal=69%
MIKKELSEN_ES_LCP_WITH_H3K4ME3	MIKKELSEN_ES_LCP_WITH_H3K4ME3		125	0.432237	2.05691	0	0.00858129	0.327	3349	tags=38%, list=21%, signal=47%
REACTOME_LONG_TERM_POTENTIATION	REACTOME_LONG_TERM_POTENTIATION		23	0.620487	2.04803	0	0.00932107	0.358	3796	tags=61%, list=23%, signal=79%
BLANCO_MELO_BETA_INTERFERON_TREATED_BRONCHIAL_EPITHELIAL_CELLS_DN	BLANCO_MELO_BETA_INTERFERON_TREATED_BRONCHIAL_EPITHELIAL_CELLS_DN		191	0.407083	2.04568	0	0.00935463	0.369	4860	tags=49%, list=30%, signal=69%
MIKKELSEN_IPS_ICP_WITH_H3K4ME3_AND_H327ME3	MIKKELSEN_IPS_ICP_WITH_H3K4ME3_AND_H327ME3		112	0.439244	2.04393	0	0.00922944	0.376	4295	tags=46%, list=26%, signal=61%
REACTOME_NEGATIVE_REGULATION_OF_NMDA_RECEPTOR_MEDIATED_NEURONAL_TRANSMISSION	REACTOME_NEGATIVE_REGULATION_OF_NMDA_RECEPTOR_MEDIATED_NEURONAL_TRANSMISSION		21	0.644118	2.04311	0	0.00896315	0.38	3796	tags=67%, list=23%, signal=87%
MIKKELSEN_MCV6_ICP_WITH_H3K4ME3_AND_H3K27ME3	MIKKELSEN_MCV6_ICP_WITH_H3K4ME3_AND_H3K27ME3		30	0.575235	2.03654	0	0.00956909	0.407	4271	tags=60%, list=26%, signal=81%
WP_PHOSPHODIESTERASES_IN_NEURONAL_FUNCTION	WP_PHOSPHODIESTERASES_IN_NEURONAL_FUNCTION		52	0.501843	2.02411	0	0.0110035	0.474	3060	tags=42%, list=19%, signal=52%
KEGG_METABOLISM_OF_XENOBIOTICS_BY_CYTOCHROME_P450	KEGG_METABOLISM_OF_XENOBIOTICS_BY_CYTOCHROME_P450		58	0.489051	2.02359	0	0.0107386	0.478	2167	tags=28%, list=13%, signal=32%
SCHLINGEMANN_SKIN_CARCINOGENESIS_TPA_DN	SCHLINGEMANN_SKIN_CARCINOGENESIS_TPA_DN		24	0.61044	2.02348	0	0.0104248	0.479	3734	tags=63%, list=23%, signal=81%
REACTOME_TRANSMISSION_ACROSS_CHEMICAL_SYNAPSES	REACTOME_TRANSMISSION_ACROSS_CHEMICAL_SYNAPSES		243	0.382343	2.00594	0	0.0129651	0.564	3929	tags=42%, list=24%, signal=54%
BLANCO_MELO_RESPIRATORY_SYNCYTIAL_VIRUS_INFECTION_A594_CELLS_DN	BLANCO_MELO_RESPIRATORY_SYNCYTIAL_VIRUS_INFECTION_A594_CELLS_DN		103	0.437622	2.0049	0	0.0126805	0.566	4181	tags=40%, list=26%, signal=53%
WP_OCTADECANOID_FORMATION_FROM_LINOLEIC_ACID	WP_OCTADECANOID_FORMATION_FROM_LINOLEIC_ACID		12	0.716903	1.99848	0	0.0132002	0.601	2124	tags=42%, list=13%, signal=48%
MIKKELSEN_ES_HCP_WITH_H3K27ME3	MIKKELSEN_ES_HCP_WITH_H3K27ME3		36	0.534028	1.98624	0	0.015436	0.673	4538	tags=67%, list=28%, signal=92%
MIKKELSEN_MEF_LCP_WITH_H3K27ME3	MIKKELSEN_MEF_LCP_WITH_H3K27ME3		54	0.484756	1.96186	0	0.0198121	0.794	5050	tags=61%, list=31%, signal=88%
REACTOME_CYTOCHROME_P450_ARRANGED_BY_SUBSTRATE_TYPE	REACTOME_CYTOCHROME_P450_ARRANGED_BY_SUBSTRATE_TYPE		58	0.468279	1.9534	0	0.0210933	0.827	4853	tags=53%, list=30%, signal=76%
REACTOME_PROTEIN_PROTEIN_INTERACTIONS_AT_SYNAPSES	REACTOME_PROTEIN_PROTEIN_INTERACTIONS_AT_SYNAPSES		85	0.433684	1.94099	0	0.0237862	0.864	4755	tags=58%, list=29%, signal=81%
REACTOME_NITRIC_OXIDE_STIMULATES_GUANYLATE_CYCLASE	REACTOME_NITRIC_OXIDE_STIMULATES_GUANYLATE_CYCLASE		22	0.589764	1.93863	0	0.0240048	0.871	3695	tags=64%, list=23%, signal=82%
CAHOY_NEURONAL	CAHOY_NEURONAL		85	0.435053	1.93055	0	0.0256818	0.888	2823	tags=36%, list=17%, signal=44%
TERAMOTO_OPN_TARGETS_CLUSTER_8	TERAMOTO_OPN_TARGETS_CLUSTER_8		8	0.797102	1.92925	0	0.0255302	0.894	1021	tags=38%, list=6%, signal=40%
RICKMAN_HEAD_AND_NECK_CANCER_F	RICKMAN_HEAD_AND_NECK_CANCER_F		50	0.484804	1.92219	0	0.0272391	0.908	2089	tags=34%, list=13%, signal=39%
REACTOME_MUSCLE_CONTRACTION	REACTOME_MUSCLE_CONTRACTION		189	0.385696	1.92033	0	0.0272527	0.912	4135	tags=46%, list=25%, signal=60%
KRAS.AMP.LUNG_UP.V1_DN	KRAS.AMP.LUNG_UP.V1_DN		123	0.402404	1.91472	0	0.0284214	0.929	3735	tags=37%, list=23%, signal=48%
KONDO_PROSTATE_CANCER_WITH_H3K27ME3	KONDO_PROSTATE_CANCER_WITH_H3K27ME3		121	0.411139	1.91352	0	0.0275754	0.93	3261	tags=36%, list=20%, signal=45%
REACTOME_SPERM_MOTILITY_AND_TAXES	REACTOME_SPERM_MOTILITY_AND_TAXES		8	0.806482	1.91288	0	0.027278	0.933	1745	tags=75%, list=11%, signal=84%
MEBARKI_HCC_PROGENITOR_WNT_DN_BLOCKED_BY_FZD8CRD	MEBARKI_HCC_PROGENITOR_WNT_DN_BLOCKED_BY_FZD8CRD		57	0.460293	1.90925	0	0.0282663	0.94	4584	tags=49%, list=28%, signal=68%
MIKKELSEN_ES_ICP_WITH_H3K27ME3	MIKKELSEN_ES_ICP_WITH_H3K27ME3		35	0.527333	1.90766	0	0.0283054	0.944	4021	tags=46%, list=25%, signal=61%
KEGG_DRUG_METABOLISM_CYTOCHROME_P450	KEGG_DRUG_METABOLISM_CYTOCHROME_P450		58	0.462036	1.90455	0	0.0287212	0.947	2320	tags=29%, list=14%, signal=34%
REACTOME_OLFACTORY_SIGNALING_PATHWAY	REACTOME_OLFACTORY_SIGNALING_PATHWAY		40	0.494987	1.9044	0	0.0283354	0.947	3939	tags=50%, list=24%, signal=66%
WP_OXYSTEROLS_DERIVED_FROM_CHOLESTEROL	WP_OXYSTEROLS_DERIVED_FROM_CHOLESTEROL		45	0.489009	1.90065	0	0.0290853	0.953	2532	tags=42%, list=16%, signal=50%
KRAS.PROSTATE_UP.V1_DN	KRAS.PROSTATE_UP.V1_DN		124	0.40134	1.89203	0	0.0315374	0.969	4283	tags=40%, list=26%, signal=54%
NIKOLSKY_BREAST_CANCER_7P15_AMPLICON	NIKOLSKY_BREAST_CANCER_7P15_AMPLICON		11	0.717384	1.8848	0	0.0331712	0.977	2930	tags=73%, list=18%, signal=89%
BLANCO_MELO_BRONCHIAL_EPITHELIAL_CELLS_INFLUENZA_A_INFECTION_DN	BLANCO_MELO_BRONCHIAL_EPITHELIAL_CELLS_INFLUENZA_A_INFECTION_DN		70	0.445416	1.88015	0	0.0344136	0.978	4627	tags=53%, list=28%, signal=73%
WEBER_METHYLATED_HCP_IN_FIBROBLAST_DN	WEBER_METHYLATED_HCP_IN_FIBROBLAST_DN		24	0.570511	1.87628	0	0.0354117	0.981	2748	tags=46%, list=17%, signal=55%
LEE_LIVER_CANCER_DENA_DN	LEE_LIVER_CANCER_DENA_DN		64	0.45324	1.86727	0	0.0381174	0.988	4508	tags=47%, list=28%, signal=65%
REACTOME_NEUROTRANSMITTER_RECEPTORS_AND_POSTSYNAPTIC_SIGNAL_TRANSMISSION	REACTOME_NEUROTRANSMITTER_RECEPTORS_AND_POSTSYNAPTIC_SIGNAL_TRANSMISSION		182	0.37361	1.8634	0	0.0385898	0.992	3929	tags=42%, list=24%, signal=54%
WP_CELL_LINEAGE_MAP_FOR_NEURONAL_DIFFERENTIATION	WP_CELL_LINEAGE_MAP_FOR_NEURONAL_DIFFERENTIATION		111	0.403218	1.86297	0	0.03818	0.992	3518	tags=41%, list=22%, signal=51%
REACTOME_CGMP_EFFECTS	REACTOME_CGMP_EFFECTS		16	0.610438	1.85665	0	0.0400316	0.993	3695	tags=75%, list=23%, signal=97%
SHEN_SMARCA2_TARGETS_DN	SHEN_SMARCA2_TARGETS_DN		240	0.353767	1.85557	0	0.0398214	0.993	3246	tags=31%, list=20%, signal=38%
CHARAFE_BREAST_CANCER_LUMINAL_VS_MESENCHYMAL_UP	CHARAFE_BREAST_CANCER_LUMINAL_VS_MESENCHYMAL_UP		423	0.336319	1.85125	0	0.0405527	0.995	3816	tags=33%, list=23%, signal=42%
MEISSNER_BRAIN_HCP_WITH_H3K27ME3	MEISSNER_BRAIN_HCP_WITH_H3K27ME3		219	0.35919	1.84754	0	0.0411597	0.995	4228	tags=37%, list=26%, signal=49%
MEBARKI_HCC_PROGENITOR_WNT_DN	MEBARKI_HCC_PROGENITOR_WNT_DN		75	0.428856	1.83683	0	0.043964	1	2982	tags=33%, list=18%, signal=41%
WP_GPCRS_OTHER	WP_GPCRS_OTHER		65	0.434094	1.83219	0	0.0444141	1	3296	tags=37%, list=20%, signal=46%
PTEN_DN.V1_UP	PTEN_DN.V1_UP		160	0.374409	1.82423	0	0.046596	1	4048	tags=37%, list=25%, signal=49%
KRAS.AMP.LUNG_UP.V1_UP	KRAS.AMP.LUNG_UP.V1_UP		112	0.394139	1.82411	0	0.0460773	1	2910	tags=31%, list=18%, signal=38%
KEGG_MEDICUS_ENV_FACTOR_TCDD_TO_AHR_SIGNALING_PATHWAY	KEGG_MEDICUS_ENV_FACTOR_TCDD_TO_AHR_SIGNALING_PATHWAY		18	0.592385	1.82392	0	0.0456119	1	334	tags=22%, list=2%, signal=23%
KEGG_OLFACTORY_TRANSDUCTION	KEGG_OLFACTORY_TRANSDUCTION		54	0.449253	1.82382	0	0.0451691	1	4275	tags=46%, list=26%, signal=63%
SRC_UP.V1_UP	SRC_UP.V1_UP		141	0.375448	1.81772	0	0.0472032	1	5077	tags=50%, list=31%, signal=73%
MIKKELSEN_IPS_HCP_WITH_H3_UNMETHYLATED	MIKKELSEN_IPS_HCP_WITH_H3_UNMETHYLATED		58	0.436435	1.8158	0	0.0471342	1	5068	tags=53%, list=31%, signal=77%
VERHAAK_GLIOBLASTOMA_PRONEURAL	VERHAAK_GLIOBLASTOMA_PRONEURAL		163	0.364791	1.81559	0	0.046704	1	3439	tags=33%, list=21%, signal=42%
PRC1_BMI_UP.V1_DN	PRC1_BMI_UP.V1_DN		154	0.368438	1.81147	0	0.0484017	1	4429	tags=40%, list=27%, signal=55%
VECCHI_GASTRIC_CANCER_EARLY_DN	VECCHI_GASTRIC_CANCER_EARLY_DN		332	0.336508	1.80012	0	0.0526017	1	3901	tags=37%, list=24%, signal=48%
KRAS.LUNG.BREAST_UP.V1_DN	KRAS.LUNG.BREAST_UP.V1_DN		124	0.381851	1.79781	0	0.0533724	1	4304	tags=40%, list=26%, signal=54%
REN_ALVEOLAR_RHABDOMYOSARCOMA_UP	REN_ALVEOLAR_RHABDOMYOSARCOMA_UP		93	0.399917	1.79765	0	0.0529252	1	4154	tags=39%, list=25%, signal=52%
KEGG_CALCIUM_SIGNALING_PATHWAY	KEGG_CALCIUM_SIGNALING_PATHWAY		164	0.362731	1.79654	0	0.0531049	1	3629	tags=33%, list=22%, signal=42%
REACTOME_CA_DEPENDENT_EVENTS	REACTOME_CA_DEPENDENT_EVENTS		35	0.489671	1.77876	0	0.0613227	1	4161	tags=51%, list=26%, signal=69%
CHIANG_LIVER_CANCER_SUBCLASS_PROLIFERATION_DN	CHIANG_LIVER_CANCER_SUBCLASS_PROLIFERATION_DN		162	0.362532	1.77729	0	0.061511	1	2566	tags=27%, list=16%, signal=32%
REACTOME_ASSEMBLY_AND_CELL_SURFACE_PRESENTATION_OF_NMDA_RECEPTORS	REACTOME_ASSEMBLY_AND_CELL_SURFACE_PRESENTATION_OF_NMDA_RECEPTORS		42	0.460363	1.77403	0	0.0619379	1	2825	tags=40%, list=17%, signal=49%
MEISSNER_NPC_HCP_WITH_H3K4ME2	MEISSNER_NPC_HCP_WITH_H3K4ME2		467	0.318559	1.77343	0	0.0617514	1	4192	tags=39%, list=26%, signal=52%
WP_GPCRS_CLASS_A_RHODOPSINLIKE	WP_GPCRS_CLASS_A_RHODOPSINLIKE		173	0.358755	1.7733	0	0.0613007	1	4600	tags=39%, list=28%, signal=54%
MEISSNER_NPC_HCP_WITH_H3_UNMETHYLATED	MEISSNER_NPC_HCP_WITH_H3_UNMETHYLATED		492	0.311231	1.74959	0	0.0726896	1	3454	tags=31%, list=21%, signal=38%
HALLMARK_KRAS_SIGNALING_DN	HALLMARK_KRAS_SIGNALING_DN		178	0.34889	1.73302	0	0.0814725	1	5438	tags=47%, list=33%, signal=70%
REACTOME_STIMULI_SENSING_CHANNELS	REACTOME_STIMULI_SENSING_CHANNELS		100	0.377567	1.7317	0	0.0817645	1	4769	tags=46%, list=29%, signal=65%
BLANCO_MELO_MERS_COV_INFECTION_MCR5_CELLS_UP	BLANCO_MELO_MERS_COV_INFECTION_MCR5_CELLS_UP		249	0.331389	1.7272	0	0.084501	1	4144	tags=39%, list=25%, signal=51%
REACTOME_ACTIVATION_OF_NMDA_RECEPTORS_AND_POSTSYNAPTIC_EVENTS	REACTOME_ACTIVATION_OF_NMDA_RECEPTORS_AND_POSTSYNAPTIC_EVENTS		90	0.3883	1.72678	0	0.0842136	1	2983	tags=37%, list=18%, signal=45%
IL15_UP.V1_DN	IL15_UP.V1_DN		160	0.349648	1.70541	0	0.0954073	1	4050	tags=40%, list=25%, signal=53%
WP_METAPATHWAY_BIOTRANSFORMATION_PHASE_I_AND_II	WP_METAPATHWAY_BIOTRANSFORMATION_PHASE_I_AND_II		158	0.347384	1.69033	0	0.104012	1	2403	tags=25%, list=15%, signal=29%
SMID_BREAST_CANCER_LUMINAL_A_UP	SMID_BREAST_CANCER_LUMINAL_A_UP		82	0.37818	1.68292	0	0.108772	1	3691	tags=39%, list=23%, signal=50%
KRAS.BREAST_UP.V1_DN	KRAS.BREAST_UP.V1_DN		120	0.359355	1.68223	0	0.108671	1	4021	tags=38%, list=25%, signal=51%
REACTOME_NCAM1_INTERACTIONS	REACTOME_NCAM1_INTERACTIONS		41	0.442963	1.67453	0	0.111562	1	3539	tags=37%, list=22%, signal=47%
JAK2_DN.V1_UP	JAK2_DN.V1_UP		145	0.345142	1.66487	0	0.117093	1	4400	tags=38%, list=27%, signal=51%
HALLMARK_SPERMATOGENESIS	HALLMARK_SPERMATOGENESIS		113	0.356994	1.66179	0	0.11864	1	3020	tags=28%, list=19%, signal=35%
REACTOME_G_ALPHA_S_SIGNALLING_EVENTS	REACTOME_G_ALPHA_S_SIGNALLING_EVENTS		126	0.353281	1.66151	0	0.118194	1	4275	tags=46%, list=26%, signal=62%
KRAS.600.LUNG.BREAST_UP.V1_DN	KRAS.600.LUNG.BREAST_UP.V1_DN		243	0.31658	1.6435	0	0.12942	1	4221	tags=37%, list=26%, signal=49%
MEBARKI_HCC_PROGENITOR_FZD8CRD_DN	MEBARKI_HCC_PROGENITOR_FZD8CRD_DN		371	0.300231	1.63	0	0.139357	1	4427	tags=40%, list=27%, signal=53%
CTIP_DN.V1_UP	CTIP_DN.V1_UP		103	0.352293	1.60134	0	0.162267	1	4034	tags=42%, list=25%, signal=55%
YAUCH_HEDGEHOG_SIGNALING_PARACRINE_DN	YAUCH_HEDGEHOG_SIGNALING_PARACRINE_DN		211	0.303782	1.56707	0	0.188438	1	4289	tags=37%, list=26%, signal=50%
SABATES_COLORECTAL_ADENOMA_DN	SABATES_COLORECTAL_ADENOMA_DN		260	0.296578	1.55421	0	0.197819	1	5199	tags=43%, list=32%, signal=62%
DESERT_PERIPORTAL_HEPATOCELLULAR_CARCINOMA_SUBCLASS_UP	DESERT_PERIPORTAL_HEPATOCELLULAR_CARCINOMA_SUBCLASS_UP		141	0.319519	1.5421	0	0.208002	1	4703	tags=43%, list=29%, signal=59%
IL21_UP.V1_DN	IL21_UP.V1_DN		149	0.314776	1.53154	0	0.216081	1	3515	tags=30%, list=22%, signal=38%
REACTOME_GPCR_LIGAND_BINDING	REACTOME_GPCR_LIGAND_BINDING		367	0.278298	1.52497	0	0.223456	1	4353	tags=35%, list=27%, signal=47%
WP_ADHD_AND_AUTISM_ASD_PATHWAYS	WP_ADHD_AND_AUTISM_ASD_PATHWAYS		330	0.27766	1.50147	0	0.243966	1	4301	tags=36%, list=26%, signal=48%
SENGUPTA_NASOPHARYNGEAL_CARCINOMA_DN	SENGUPTA_NASOPHARYNGEAL_CARCINOMA_DN		325	0.258416	1.38056	0	0.367562	1	5167	tags=39%, list=32%, signal=56%
WP_RETINOL_METABOLISM	WP_RETINOL_METABOLISM		16	0.628396	1.87349	0.00190476	0.0359169	0.982	4069	tags=50%, list=25%, signal=67%
PID_LPA4_PATHWAY	PID_LPA4_PATHWAY		14	0.649622	1.84891	0.00193798	0.041045	0.995	4135	tags=64%, list=25%, signal=86%
VANDESLUIS_COMMD1_TARGETS_GROUP_3_DN	VANDESLUIS_COMMD1_TARGETS_GROUP_3_DN		33	0.503664	1.8174	0.00194932	0.0467967	1	3624	tags=45%, list=22%, signal=58%
REACTOME_MISCELLANEOUS_SUBSTRATES	REACTOME_MISCELLANEOUS_SUBSTRATES		12	0.664042	1.84689	0.00198413	0.0403092	0.995	3460	tags=50%, list=21%, signal=63%
BANG_VERTEPORFIN_ENDOMETRIAL_CANCER_CELLS_DN	BANG_VERTEPORFIN_ENDOMETRIAL_CANCER_CELLS_DN		13	0.665323	1.83509	0.00198413	0.0435931	1	3809	tags=85%, list=23%, signal=110%
MIKKELSEN_MCV6_ICP_WITH_H3K27ME3	MIKKELSEN_MCV6_ICP_WITH_H3K27ME3		57	0.427804	1.77651	0.00199601	0.0614275	1	4117	tags=44%, list=25%, signal=58%
MIKKELSEN_ES_ICP_WITH_H3K4ME3_AND_H3K27ME3	MIKKELSEN_ES_ICP_WITH_H3K4ME3_AND_H3K27ME3		118	0.361159	1.65861	0.00200401	0.118091	1	4200	tags=40%, list=26%, signal=53%
MIKKELSEN_ES_LCP_WITH_H3K4ME3_AND_H3K27ME3	MIKKELSEN_ES_LCP_WITH_H3K4ME3_AND_H3K27ME3		6	0.829274	1.83588	0.00202429	0.0438179	1	1246	tags=67%, list=8%, signal=72%
PID_CONE_PATHWAY	PID_CONE_PATHWAY		18	0.600487	1.88614	0.00203666	0.0331402	0.977	1632	tags=33%, list=10%, signal=37%
WP_DISRUPTION_OF_POSTSYNAPTIC_SIGNALING_BY_CNV	WP_DISRUPTION_OF_POSTSYNAPTIC_SIGNALING_BY_CNV		33	0.541675	1.98352	0.00204499	0.0155783	0.687	4356	tags=58%, list=27%, signal=78%
WP_MAJOR_RECEPTORS_TARGETED_BY_EPINEPHRINE_AND_NOREPINEPHRINE	WP_MAJOR_RECEPTORS_TARGETED_BY_EPINEPHRINE_AND_NOREPINEPHRINE		15	0.691131	2.00207	0.00206186	0.0127986	0.585	4192	tags=67%, list=26%, signal=90%
KRAS.LUNG_UP.V1_DN	KRAS.LUNG_UP.V1_DN		122	0.348481	1.63743	0.00206186	0.13435	1	4221	tags=39%, list=26%, signal=52%
RICKMAN_HEAD_AND_NECK_CANCER_A	RICKMAN_HEAD_AND_NECK_CANCER_A		98	0.345306	1.54053	0.00206186	0.209394	1	5068	tags=45%, list=31%, signal=65%
SUMI_HNF4A_TARGETS	SUMI_HNF4A_TARGETS		24	0.530651	1.804	0.00206612	0.0513718	1	3401	tags=50%, list=21%, signal=63%
REACTOME_HIGHLY_SODIUM_PERMEABLE_POSTSYNAPTIC_ACETYLCHOLINE_NICOTINIC_RECEPTORS	REACTOME_HIGHLY_SODIUM_PERMEABLE_POSTSYNAPTIC_ACETYLCHOLINE_NICOTINIC_RECEPTORS		5	0.85377	1.74461	0.00206612	0.0755896	1	1888	tags=80%, list=12%, signal=90%
REACTOME_NEUREXINS_AND_NEUROLIGINS	REACTOME_NEUREXINS_AND_NEUROLIGINS		55	0.425007	1.70518	0.00209205	0.0948581	1	4356	tags=53%, list=27%, signal=72%
WANG_CLASSIC_ADIPOGENIC_TARGETS_OF_PPARG	WANG_CLASSIC_ADIPOGENIC_TARGETS_OF_PPARG		26	0.551171	1.85314	0.00209644	0.0403519	0.994	4386	tags=62%, list=27%, signal=84%
MARTORIATI_MDM4_TARGETS_NEUROEPITHELIUM_DN	MARTORIATI_MDM4_TARGETS_NEUROEPITHELIUM_DN		145	0.327012	1.58595	0.00209644	0.176196	1	3752	tags=34%, list=23%, signal=44%
REACTOME_FERTILIZATION	REACTOME_FERTILIZATION		19	0.626621	1.96748	0.00211416	0.0187317	0.766	3925	tags=63%, list=24%, signal=83%
ATM_DN.V1_DN	ATM_DN.V1_DN		124	0.338229	1.58777	0.00211864	0.175621	1	5021	tags=44%, list=31%, signal=64%
REACTOME_SENSORY_PERCEPTION	REACTOME_SENSORY_PERCEPTION		221	0.299148	1.53139	0.00211864	0.215439	1	4725	tags=39%, list=29%, signal=55%
NOTCH_DN.V1_UP	NOTCH_DN.V1_UP		161	0.294942	1.45205	0.00212314	0.288253	1	4953	tags=41%, list=30%, signal=58%
LIEN_BREAST_CARCINOMA_METAPLASTIC_VS_DUCTAL_DN	LIEN_BREAST_CARCINOMA_METAPLASTIC_VS_DUCTAL_DN		105	0.375441	1.69658	0.00214592	0.0990846	1	4328	tags=41%, list=27%, signal=55%
SCHLESINGER_H3K27ME3_IN_NORMAL_AND_METHYLATED_IN_CANCER	SCHLESINGER_H3K27ME3_IN_NORMAL_AND_METHYLATED_IN_CANCER		21	0.565125	1.86123	0.00215054	0.0383785	0.993	4097	tags=62%, list=25%, signal=83%
MIKKELSEN_IPS_LCP_WITH_H3K4ME3	MIKKELSEN_IPS_LCP_WITH_H3K4ME3		159	0.341551	1.67601	0.00215517	0.112293	1	3386	tags=35%, list=21%, signal=43%
DCA_UP.V1_UP	DCA_UP.V1_UP		154	0.31661	1.55277	0.00215517	0.199001	1	4062	tags=34%, list=25%, signal=45%
REACTOME_G_ALPHA_I_SIGNALLING_EVENTS	REACTOME_G_ALPHA_I_SIGNALLING_EVENTS		264	0.274383	1.44091	0.0021645	0.297484	1	3894	tags=32%, list=24%, signal=41%
MIKKELSEN_IPS_WITH_HCP_H3K27ME3	MIKKELSEN_IPS_WITH_HCP_H3K27ME3		87	0.387692	1.71572	0.00222717	0.088976	1	4538	tags=45%, list=28%, signal=62%
KRAS.600_UP.V1_DN	KRAS.600_UP.V1_DN		248	0.290166	1.50382	0.00229885	0.242179	1	4131	tags=32%, list=25%, signal=43%
BIOCARTA_PDZS_PATHWAY	BIOCARTA_PDZS_PATHWAY		17	0.599442	1.78438	0.00375235	0.058988	1	3796	tags=71%, list=23%, signal=92%
REACTOME_DOPAMINE_NEUROTRANSMITTER_RELEASE_CYCLE	REACTOME_DOPAMINE_NEUROTRANSMITTER_RELEASE_CYCLE		23	0.593409	1.91443	0.00384615	0.0279138	0.93	4776	tags=78%, list=29%, signal=111%
MIKKELSEN_IPS_ICP_WITH_H3K27ME3	MIKKELSEN_IPS_ICP_WITH_H3K27ME3		44	0.432849	1.71005	0.00395257	0.092171	1	5452	tags=61%, list=33%, signal=92%
WP_MONOAMINE_GPCRS	WP_MONOAMINE_GPCRS		28	0.568708	1.95204	0.00396825	0.0211205	0.833	4192	tags=61%, list=26%, signal=82%
TURASHVILI_BREAST_DUCTAL_CARCINOMA_VS_LOBULAR_NORMAL_DN	TURASHVILI_BREAST_DUCTAL_CARCINOMA_VS_LOBULAR_NORMAL_DN		63	0.403541	1.67992	0.00397614	0.109124	1	1446	tags=24%, list=9%, signal=26%
LIU_OVARIAN_CANCER_TUMORS_AND_XENOGRAFTS_XDGS_UP	LIU_OVARIAN_CANCER_TUMORS_AND_XENOGRAFTS_XDGS_UP		75	0.392141	1.67568	0.00399202	0.111168	1	4450	tags=44%, list=27%, signal=60%
LEIN_LOCALIZED_TO_DISTAL_AND_PROXIMAL_DENDRITES	LEIN_LOCALIZED_TO_DISTAL_AND_PROXIMAL_DENDRITES		17	0.590423	1.77914	0.00403226	0.0616727	1	1890	tags=41%, list=12%, signal=47%
KEGG_STEROID_HORMONE_BIOSYNTHESIS	KEGG_STEROID_HORMONE_BIOSYNTHESIS		41	0.450935	1.72544	0.00404858	0.083976	1	3231	tags=39%, list=20%, signal=49%
REACTOME_G_PROTEIN_MEDIATED_EVENTS	REACTOME_G_PROTEIN_MEDIATED_EVENTS		51	0.404059	1.60833	0.0040568	0.154387	1	4161	tags=41%, list=26%, signal=55%
REACTOME_ADENYLATE_CYCLASE_ACTIVATING_PATHWAY	REACTOME_ADENYLATE_CYCLASE_ACTIVATING_PATHWAY		9	0.722795	1.76967	0.00407332	0.061888	1	3629	tags=67%, list=22%, signal=86%
KEGG_MEDICUS_ENV_FACTOR_DCE_TO_DNA_ADDUCTS	KEGG_MEDICUS_ENV_FACTOR_DCE_TO_DNA_ADDUCTS		14	0.637453	1.84344	0.00408163	0.0411983	0.996	334	tags=29%, list=2%, signal=29%
WINNEPENNINCKX_MELANOMA_METASTASIS_DN	WINNEPENNINCKX_MELANOMA_METASTASIS_DN		41	0.438365	1.68555	0.00408998	0.107025	1	3133	tags=34%, list=19%, signal=42%
PGF_UP.V1_DN	PGF_UP.V1_DN		167	0.292029	1.44346	0.00409836	0.296465	1	4803	tags=42%, list=29%, signal=59%
REACTOME_ENDOGENOUS_STEROLS	REACTOME_ENDOGENOUS_STEROLS		21	0.562669	1.81096	0.00411523	0.0481294	1	4802	tags=71%, list=29%, signal=101%
WP_GLUCOCORTICOID_BIOSYNTHESIS	WP_GLUCOCORTICOID_BIOSYNTHESIS		12	0.672541	1.86447	0.00413223	0.0386698	0.991	3738	tags=67%, list=23%, signal=86%
ALK_DN.V1_DN	ALK_DN.V1_DN		119	0.335923	1.56722	0.00414938	0.190035	1	3861	tags=36%, list=24%, signal=47%
MEISSNER_BRAIN_HCP_WITH_H3K4ME2	MEISSNER_BRAIN_HCP_WITH_H3K4ME2		18	0.582392	1.79121	0.004158	0.0555589	1	4430	tags=67%, list=27%, signal=91%
WP_CARDIAC_PROGENITOR_DIFFERENTIATION	WP_CARDIAC_PROGENITOR_DIFFERENTIATION		47	0.412023	1.62022	0.00416667	0.144667	1	3252	tags=38%, list=20%, signal=48%
REACTOME_NOREPINEPHRINE_NEUROTRANSMITTER_RELEASE_CYCLE	REACTOME_NOREPINEPHRINE_NEUROTRANSMITTER_RELEASE_CYCLE		18	0.609375	1.84753	0.0041841	0.0406177	0.995	4981	tags=78%, list=31%, signal=112%
REACTOME_NEUROTRANSMITTER_RELEASE_CYCLE	REACTOME_NEUROTRANSMITTER_RELEASE_CYCLE		47	0.437072	1.71186	0.0042735	0.0913536	1	4981	tags=62%, list=31%, signal=89%
HOLLERN_EMT_BREAST_TUMOR_DN	HOLLERN_EMT_BREAST_TUMOR_DN		121	0.325621	1.53653	0.00434783	0.212822	1	3130	tags=29%, list=19%, signal=36%
FLORIO_NEOCORTEX_BASAL_RADIAL_GLIA_UP	FLORIO_NEOCORTEX_BASAL_RADIAL_GLIA_UP		319	0.252984	1.35005	0.00443459	0.399984	1	3402	tags=27%, list=21%, signal=33%
KEGG_MEDICUS_REFERENCE_KEAP1_NRF2_SIGNALING_PATHWAY	KEGG_MEDICUS_REFERENCE_KEAP1_NRF2_SIGNALING_PATHWAY		19	0.561762	1.76511	0.00592885	0.0641693	1	732	tags=26%, list=4%, signal=28%
WP_MINERALOCORTICOID_BIOSYNTHESIS	WP_MINERALOCORTICOID_BIOSYNTHESIS		12	0.66758	1.82503	0.00596422	0.0467967	1	3738	tags=58%, list=23%, signal=76%
REACTOME_ACETYLCHOLINE_NEUROTRANSMITTER_RELEASE_CYCLE	REACTOME_ACETYLCHOLINE_NEUROTRANSMITTER_RELEASE_CYCLE		15	0.585146	1.72577	0.00606061	0.0843335	1	4776	tags=73%, list=29%, signal=104%
WP_CALCIUM_REGULATION_IN_CARDIAC_CELLS	WP_CALCIUM_REGULATION_IN_CARDIAC_CELLS		145	0.30338	1.46584	0.00608519	0.275565	1	3894	tags=36%, list=24%, signal=47%
PETRETTO_LEFT_VENTRICLE_MASS_QTL_CIS_UP	PETRETTO_LEFT_VENTRICLE_MASS_QTL_CIS_UP		6	0.813335	1.73731	0.00609756	0.0795279	1	592	tags=33%, list=4%, signal=35%
REACTOME_SEROTONIN_NEUROTRANSMITTER_RELEASE_CYCLE	REACTOME_SEROTONIN_NEUROTRANSMITTER_RELEASE_CYCLE		18	0.630837	1.95808	0.00617284	0.0205186	0.816	4776	tags=83%, list=29%, signal=118%
REACTOME_CA2_ACTIVATED_K_CHANNELS	REACTOME_CA2_ACTIVATED_K_CHANNELS		9	0.709541	1.77106	0.00618557	0.0615218	1	3695	tags=89%, list=23%, signal=115%
BOQUEST_STEM_CELL_CULTURED_VS_FRESH_DN	BOQUEST_STEM_CELL_CULTURED_VS_FRESH_DN		31	0.456646	1.64816	0.00618557	0.125874	1	2295	tags=29%, list=14%, signal=34%
WP_CELLTYPE_DEPENDENT_SELECTIVITY_OF_CCK2R_SIGNALING	WP_CELLTYPE_DEPENDENT_SELECTIVITY_OF_CCK2R_SIGNALING		12	0.671158	1.8294	0.00626305	0.0450642	1	4729	tags=67%, list=29%, signal=94%
YAO_HOXA10_TARGETS_VIA_PROGESTERONE_UP	YAO_HOXA10_TARGETS_VIA_PROGESTERONE_UP		75	0.370498	1.58656	0.00632911	0.176245	1	4730	tags=51%, list=29%, signal=71%
KEGG_ARACHIDONIC_ACID_METABOLISM	KEGG_ARACHIDONIC_ACID_METABOLISM		51	0.389878	1.54338	0.00655022	0.208018	1	3861	tags=39%, list=24%, signal=51%
REACTOME_CLASS_A_1_RHODOPSIN_LIKE_RECEPTORS	REACTOME_CLASS_A_1_RHODOPSIN_LIKE_RECEPTORS		262	0.272762	1.42081	0.00665188	0.323367	1	3971	tags=31%, list=24%, signal=41%
REACTOME_MITOCHONDRIAL_UNCOUPLING	REACTOME_MITOCHONDRIAL_UNCOUPLING		7	0.754168	1.77411	0.00763359	0.0624833	1	3177	tags=86%, list=19%, signal=106%
KEGG_MEDICUS_REFERENCE_CA2_CAM_CAMK_SIGNALING_PATHWAY	KEGG_MEDICUS_REFERENCE_CA2_CAM_CAMK_SIGNALING_PATHWAY		19	0.529479	1.66861	0.00782779	0.114236	1	3434	tags=47%, list=21%, signal=60%
REACTOME_ACETYLCHOLINE_BINDING_AND_DOWNSTREAM_EVENTS	REACTOME_ACETYLCHOLINE_BINDING_AND_DOWNSTREAM_EVENTS		10	0.667539	1.71881	0.00790514	0.0871679	1	2779	tags=50%, list=17%, signal=60%
SU_LIVER	SU_LIVER		41	0.43841	1.64427	0.008	0.12931	1	5426	tags=61%, list=33%, signal=91%
SCHAEFFER_PROSTATE_DEVELOPMENT_AND_CANCER_BOX5_UP	SCHAEFFER_PROSTATE_DEVELOPMENT_AND_CANCER_BOX5_UP		10	0.657524	1.71916	0.00808081	0.0875409	1	2197	tags=40%, list=13%, signal=46%
REACTOME_SYNAPTIC_ADHESION_LIKE_MOLECULES	REACTOME_SYNAPTIC_ADHESION_LIKE_MOLECULES		21	0.545839	1.77191	0.00817996	0.0616655	1	4155	tags=57%, list=25%, signal=77%
WOO_LIVER_CANCER_RECURRENCE_DN	WOO_LIVER_CANCER_RECURRENCE_DN		72	0.380707	1.63355	0.00823045	0.136309	1	3830	tags=35%, list=24%, signal=45%
REACTOME_BIOSYNTHESIS_OF_MARESIN_LIKE_SPMS	REACTOME_BIOSYNTHESIS_OF_MARESIN_LIKE_SPMS		6	0.778713	1.66938	0.00829876	0.114954	1	1880	tags=67%, list=12%, signal=75%
LEIN_NEURON_MARKERS	LEIN_NEURON_MARKERS		66	0.39277	1.62486	0.00835073	0.143891	1	5301	tags=56%, list=33%, signal=83%
MEISSNER_NPC_HCP_WITH_H3K4ME3_AND_H3K27ME3	MEISSNER_NPC_HCP_WITH_H3K4ME3_AND_H3K27ME3		133	0.316005	1.5029	0.00843882	0.242639	1	4762	tags=40%, list=29%, signal=56%
WP_FATTY_ACID_OMEGAOXIDATION	WP_FATTY_ACID_OMEGAOXIDATION		15	0.603501	1.80061	0.00852879	0.052866	1	4123	tags=53%, list=25%, signal=71%
KEGG_RETINOL_METABOLISM	KEGG_RETINOL_METABOLISM		53	0.410014	1.65987	0.00854701	0.117591	1	4123	tags=38%, list=25%, signal=50%
CREIGHTON_ENDOCRINE_THERAPY_RESISTANCE_2	CREIGHTON_ENDOCRINE_THERAPY_RESISTANCE_2		411	0.248986	1.37304	0.00856531	0.372607	1	4763	tags=36%, list=29%, signal=49%
LOPEZ_EPITHELIOID_MESOTHELIOMA	LOPEZ_EPITHELIOID_MESOTHELIOMA		17	0.600137	1.82276	0.00976562	0.0452437	1	4714	tags=71%, list=29%, signal=99%
MEISSNER_BRAIN_HCP_WITH_H3_UNMETHYLATED	MEISSNER_BRAIN_HCP_WITH_H3_UNMETHYLATED		30	0.478136	1.70297	0.00986193	0.095425	1	4239	tags=47%, list=26%, signal=63%
REACTOME_TRP_CHANNELS	REACTOME_TRP_CHANNELS		26	0.486488	1.669	0.00988142	0.114563	1	5188	tags=54%, list=32%, signal=79%
REACTOME_GLUTATHIONE_CONJUGATION	REACTOME_GLUTATHIONE_CONJUGATION		30	0.459227	1.61831	0.010142	0.145947	1	334	tags=17%, list=2%, signal=17%
DOANE_BREAST_CANCER_ESR1_UP	DOANE_BREAST_CANCER_ESR1_UP		103	0.309192	1.41169	0.011976	0.33071	1	3691	tags=34%, list=23%, signal=44%
RORIE_TARGETS_OF_EWSR1_FLI1_FUSION_DN	RORIE_TARGETS_OF_EWSR1_FLI1_FUSION_DN		24	0.477846	1.59793	0.012	0.165768	1	5301	tags=63%, list=33%, signal=92%
ASGHARZADEH_NEUROBLASTOMA_POOR_SURVIVAL_DN	ASGHARZADEH_NEUROBLASTOMA_POOR_SURVIVAL_DN		40	0.435881	1.64837	0.0120968	0.126415	1	5016	tags=52%, list=31%, signal=76%
TERAO_AOX4_TARGETS_SKIN_DN	TERAO_AOX4_TARGETS_SKIN_DN		20	0.517197	1.63627	0.0120968	0.134062	1	4916	tags=55%, list=30%, signal=79%
WEBER_METHYLATED_HCP_IN_SPERM_UP	WEBER_METHYLATED_HCP_IN_SPERM_UP		13	0.607984	1.74293	0.0121704	0.0760405	1	1504	tags=38%, list=9%, signal=42%
KEGG_MEDICUS_REFERENCE_CA2_ENTRY_VOLTAGE_GATED_CA2_CHANNEL	KEGG_MEDICUS_REFERENCE_CA2_ENTRY_VOLTAGE_GATED_CA2_CHANNEL		20	0.542808	1.72433	0.0122951	0.0841476	1	5367	tags=60%, list=33%, signal=89%
REACTOME_PRESYNAPTIC_NICOTINIC_ACETYLCHOLINE_RECEPTORS	REACTOME_PRESYNAPTIC_NICOTINIC_ACETYLCHOLINE_RECEPTORS		8	0.709058	1.65821	0.0123203	0.117776	1	1888	tags=50%, list=12%, signal=57%
IL2_UP.V1_DN	IL2_UP.V1_DN		173	0.286852	1.42464	0.0123203	0.318949	1	4237	tags=35%, list=26%, signal=46%
REACTOME_GABA_RECEPTOR_ACTIVATION	REACTOME_GABA_RECEPTOR_ACTIVATION		51	0.393164	1.55455	0.0123457	0.198196	1	4024	tags=45%, list=25%, signal=60%
NOURUZI_NEPC_ASCL1_TARGETS	NOURUZI_NEPC_ASCL1_TARGETS		119	0.305587	1.43355	0.012474	0.307599	1	3561	tags=31%, list=22%, signal=39%
RIZ_ERYTHROID_DIFFERENTIATION_HEMGN	RIZ_ERYTHROID_DIFFERENTIATION_HEMGN		24	0.514275	1.70011	0.012766	0.0966422	1	3311	tags=54%, list=20%, signal=68%
GUENTHER_GROWTH_SPHERICAL_VS_ADHERENT_UP	GUENTHER_GROWTH_SPHERICAL_VS_ADHERENT_UP		20	0.538141	1.70308	0.0133333	0.096008	1	3107	tags=45%, list=19%, signal=56%
WP_OXIDATION_BY_CYTOCHROME_P450	WP_OXIDATION_BY_CYTOCHROME_P450		55	0.385215	1.54997	0.0134529	0.201133	1	2262	tags=31%, list=14%, signal=36%
LE_NEURONAL_DIFFERENTIATION_UP	LE_NEURONAL_DIFFERENTIATION_UP		17	0.546789	1.62162	0.013834	0.144544	1	3752	tags=53%, list=23%, signal=69%
REACTOME_ACYL_CHAIN_REMODELLING_OF_PE	REACTOME_ACYL_CHAIN_REMODELLING_OF_PE		27	0.477992	1.66092	0.0142276	0.118124	1	3206	tags=41%, list=20%, signal=51%
WONG_ENDMETRIUM_CANCER_DN	WONG_ENDMETRIUM_CANCER_DN		73	0.354457	1.51325	0.0142566	0.236354	1	2330	tags=23%, list=14%, signal=27%
WP_CEREBRAL_ORGANIC_ACIDURIAS_INCLUDING_DISEASES	WP_CEREBRAL_ORGANIC_ACIDURIAS_INCLUDING_DISEASES		7	0.740378	1.70025	0.0142857	0.0972501	1	2665	tags=57%, list=16%, signal=68%
REACTOME_TANDEM_PORE_DOMAIN_POTASSIUM_CHANNELS	REACTOME_TANDEM_PORE_DOMAIN_POTASSIUM_CHANNELS		9	0.678124	1.68911	0.0143443	0.104443	1	2927	tags=67%, list=18%, signal=81%
REACTOME_PHASE_I_FUNCTIONALIZATION_OF_COMPOUNDS	REACTOME_PHASE_I_FUNCTIONALIZATION_OF_COMPOUNDS		98	0.311883	1.41365	0.0144928	0.328746	1	4883	tags=46%, list=30%, signal=65%
MEDINA_SMARCA4_TARGETS	MEDINA_SMARCA4_TARGETS		36	0.423159	1.56282	0.0149254	0.191602	1	3938	tags=39%, list=24%, signal=51%
REACTOME_ION_CHANNEL_TRANSPORT	REACTOME_ION_CHANNEL_TRANSPORT		173	0.27926	1.39226	0.0149254	0.355012	1	4277	tags=34%, list=26%, signal=45%
CHARAFE_BREAST_CANCER_LUMINAL_VS_BASAL_UP	CHARAFE_BREAST_CANCER_LUMINAL_VS_BASAL_UP		365	0.236545	1.29161	0.0152505	0.457503	1	4429	tags=35%, list=27%, signal=46%
WEBER_METHYLATED_HCP_IN_SPERM_DN	WEBER_METHYLATED_HCP_IN_SPERM_DN		17	0.558207	1.68118	0.0159046	0.1088	1	5008	tags=71%, list=31%, signal=102%
STEINER_ERYTHROCYTE_MEMBRANE_GENES	STEINER_ERYTHROCYTE_MEMBRANE_GENES		13	0.613639	1.7335	0.0159681	0.0818103	1	3045	tags=69%, list=19%, signal=85%
BRCA1_DN.V1_UP	BRCA1_DN.V1_UP		101	0.330329	1.49797	0.016	0.245166	1	4317	tags=37%, list=26%, signal=50%
JNK_DN.V1_DN	JNK_DN.V1_DN		167	0.274879	1.35993	0.016055	0.388961	1	3209	tags=28%, list=20%, signal=35%
MEBARKI_HCC_PROGENITOR_WNT_DN_CTNNB1_INDEPENDENT	MEBARKI_HCC_PROGENITOR_WNT_DN_CTNNB1_INDEPENDENT		13	0.594487	1.67584	0.016129	0.111713	1	5095	tags=62%, list=31%, signal=89%
MOLENAAR_TARGETS_OF_CCND1_AND_CDK4_UP	MOLENAAR_TARGETS_OF_CCND1_AND_CDK4_UP		60	0.371505	1.51308	0.0163934	0.235652	1	3388	tags=38%, list=21%, signal=48%
LIM_MAMMARY_LUMINAL_MATURE_UP	LIM_MAMMARY_LUMINAL_MATURE_UP		108	0.312119	1.42942	0.0170213	0.312489	1	2555	tags=24%, list=16%, signal=28%
REACTOME_ASPARTATE_AND_ASPARAGINE_METABOLISM	REACTOME_ASPARTATE_AND_ASPARAGINE_METABOLISM		11	0.609475	1.6245	0.0180361	0.142719	1	2964	tags=45%, list=18%, signal=56%
REACTOME_DAG_AND_IP3_SIGNALING	REACTOME_DAG_AND_IP3_SIGNALING		39	0.443205	1.65586	0.0180723	0.119489	1	4161	tags=49%, list=26%, signal=65%
REACTOME_OREXIN_AND_NEUROPEPTIDES_FF_AND_QRFP_BIND_TO_THEIR_RESPECTIVE_RECEPTORS	REACTOME_OREXIN_AND_NEUROPEPTIDES_FF_AND_QRFP_BIND_TO_THEIR_RESPECTIVE_RECEPTORS		5	0.766367	1.59047	0.0180723	0.173833	1	2160	tags=60%, list=13%, signal=69%
NAKAYAMA_SOFT_TISSUE_TUMORS_PCA1_DN	NAKAYAMA_SOFT_TISSUE_TUMORS_PCA1_DN		68	0.352875	1.48704	0.0183299	0.255965	1	4038	tags=41%, list=25%, signal=55%
MIKKELSEN_NPC_HCP_WITH_H3K4ME3_AND_H3K27ME3	MIKKELSEN_NPC_HCP_WITH_H3K4ME3_AND_H3K27ME3		195	0.272172	1.37027	0.0184049	0.376397	1	4294	tags=36%, list=26%, signal=49%
REACTOME_PHASE_1_INACTIVATION_OF_FAST_NA_CHANNELS	REACTOME_PHASE_1_INACTIVATION_OF_FAST_NA_CHANNELS		7	0.752118	1.75258	0.0184805	0.0717951	1	4044	tags=100%, list=25%, signal=133%
WNT_UP.V1_UP	WNT_UP.V1_UP		158	0.265251	1.31291	0.0186335	0.433946	1	3717	tags=30%, list=23%, signal=38%
REACTOME_ADENYLATE_CYCLASE_INHIBITORY_PATHWAY	REACTOME_ADENYLATE_CYCLASE_INHIBITORY_PATHWAY		12	0.629738	1.75121	0.0189474	0.0720895	1	3629	tags=50%, list=22%, signal=64%
REACTOME_PKA_MEDIATED_PHOSPHORYLATION_OF_CREB	REACTOME_PKA_MEDIATED_PHOSPHORYLATION_OF_CREB		18	0.521306	1.57413	0.0190275	0.185013	1	4161	tags=56%, list=26%, signal=75%
WP_SILDENAFIL_TREATMENT	WP_SILDENAFIL_TREATMENT		21	0.494867	1.60963	0.0193424	0.153693	1	2624	tags=43%, list=16%, signal=51%
LU_TUMOR_VASCULATURE_DN	LU_TUMOR_VASCULATURE_DN		13	0.58674	1.6619	0.0197628	0.119264	1	3225	tags=46%, list=20%, signal=57%
SHIPP_DLBCL_CURED_VS_FATAL_UP	SHIPP_DLBCL_CURED_VS_FATAL_UP		38	0.437186	1.62127	0.020284	0.144192	1	2874	tags=32%, list=18%, signal=38%
MIKKELSEN_NPC_WITH_LCP_H3K27ME3	MIKKELSEN_NPC_WITH_LCP_H3K27ME3		8	0.692531	1.6719	0.0204082	0.113201	1	801	tags=38%, list=5%, signal=39%
BRUNEAU_SEPTATION_ATRIAL	BRUNEAU_SEPTATION_ATRIAL		5	0.772824	1.61109	0.0209205	0.152671	1	2753	tags=80%, list=17%, signal=96%
REACTOME_ACETYLCHOLINE_INHIBITS_CONTRACTION_OF_OUTER_HAIR_CELLS	REACTOME_ACETYLCHOLINE_INHIBITS_CONTRACTION_OF_OUTER_HAIR_CELLS		5	0.773519	1.62493	0.0211864	0.144614	1	2779	tags=80%, list=17%, signal=96%
SMID_BREAST_CANCER_LUMINAL_B_UP	SMID_BREAST_CANCER_LUMINAL_B_UP		159	0.278701	1.36529	0.0211864	0.383385	1	3243	tags=30%, list=20%, signal=37%
WP_TAMOXIFEN_METABOLISM	WP_TAMOXIFEN_METABOLISM		20	0.521383	1.6176	0.0214008	0.145923	1	1880	tags=35%, list=12%, signal=40%
GAUSSMANN_MLL_AF4_FUSION_TARGETS_A_DN	GAUSSMANN_MLL_AF4_FUSION_TARGETS_A_DN		92	0.326804	1.45306	0.0215054	0.288292	1	2635	tags=30%, list=16%, signal=36%
BIOCARTA_AMAN_PATHWAY	BIOCARTA_AMAN_PATHWAY		14	0.549454	1.58149	0.022	0.178589	1	407	tags=21%, list=2%, signal=22%
REACTOME_BETA_DEFENSINS	REACTOME_BETA_DEFENSINS		7	0.713099	1.64208	0.0222672	0.130065	1	4360	tags=71%, list=27%, signal=97%
CHIANG_LIVER_CANCER_SUBCLASS_POLYSOMY7_UP	CHIANG_LIVER_CANCER_SUBCLASS_POLYSOMY7_UP		69	0.35736	1.51719	0.0230608	0.23192	1	5048	tags=51%, list=31%, signal=73%
REACTOME_AQUAPORIN_MEDIATED_TRANSPORT	REACTOME_AQUAPORIN_MEDIATED_TRANSPORT		44	0.393784	1.50874	0.0235043	0.239982	1	4161	tags=50%, list=26%, signal=67%
KINNEY_DNMT1_METHYLATION_TARGETS	KINNEY_DNMT1_METHYLATION_TARGETS		9	0.668764	1.62419	0.0240481	0.14227	1	2748	tags=56%, list=17%, signal=67%
ODONNELL_METASTASIS_UP	ODONNELL_METASTASIS_UP		66	0.334253	1.42455	0.0240481	0.318145	1	2912	tags=27%, list=18%, signal=33%
XU_GH1_EXOGENOUS_TARGETS_UP	XU_GH1_EXOGENOUS_TARGETS_UP		39	0.404712	1.51076	0.0240964	0.238557	1	2820	tags=31%, list=17%, signal=37%
REACTOME_REGULATION_OF_INSULIN_SECRETION	REACTOME_REGULATION_OF_INSULIN_SECRETION		70	0.33688	1.44119	0.0242424	0.297876	1	4429	tags=50%, list=27%, signal=68%
SLEBOS_HEAD_AND_NECK_CANCER_WITH_HPV_UP	SLEBOS_HEAD_AND_NECK_CANCER_WITH_HPV_UP		74	0.336439	1.4528	0.0246914	0.287782	1	3765	tags=30%, list=23%, signal=38%
MIKKELSEN_ES_HCP_WITH_H3_UNMETHYLATED	MIKKELSEN_ES_HCP_WITH_H3_UNMETHYLATED		45	0.404553	1.57268	0.0248092	0.185161	1	3115	tags=36%, list=19%, signal=44%
LEE_TARGETS_OF_PTCH1_AND_SUFU_DN	LEE_TARGETS_OF_PTCH1_AND_SUFU_DN		81	0.334363	1.45568	0.0249433	0.287405	1	3301	tags=33%, list=20%, signal=42%
WP_NICOTINE_EFFECT_ON_DOPAMINERGIC_NEURONS	WP_NICOTINE_EFFECT_ON_DOPAMINERGIC_NEURONS		19	0.509342	1.59112	0.0262626	0.173866	1	4135	tags=58%, list=25%, signal=77%
WP_ESTROGEN_METABOLISM_WP5276	WP_ESTROGEN_METABOLISM_WP5276		21	0.510672	1.62473	0.0265849	0.143228	1	3050	tags=38%, list=19%, signal=47%
REACTOME_ARACHIDONIC_ACID_METABOLISM	REACTOME_ARACHIDONIC_ACID_METABOLISM		57	0.341895	1.40345	0.027027	0.338662	1	2738	tags=30%, list=17%, signal=36%
KEGG_VASCULAR_SMOOTH_MUSCLE_CONTRACTION	KEGG_VASCULAR_SMOOTH_MUSCLE_CONTRACTION		109	0.29784	1.37934	0.0271967	0.368182	1	4192	tags=35%, list=26%, signal=47%
KEGG_MEDICUS_REFERENCE_CX3CR1_GNAI_AC_PKA_SIGNALING_PATHWAY	KEGG_MEDICUS_REFERENCE_CX3CR1_GNAI_AC_PKA_SIGNALING_PATHWAY		15	0.549057	1.66018	0.0274262	0.118029	1	4135	tags=47%, list=25%, signal=62%
WP_NOCGMPPKG_MEDIATED_NEUROPROTECTION	WP_NOCGMPPKG_MEDIATED_NEUROPROTECTION		44	0.387083	1.50584	0.0276008	0.242761	1	2691	tags=32%, list=17%, signal=38%
BLANCO_MELO_INFLUENZA_A_INFECTION_A594_CELLS_DN	BLANCO_MELO_INFLUENZA_A_INFECTION_A594_CELLS_DN		106	0.291518	1.35336	0.0276596	0.394637	1	5103	tags=42%, list=31%, signal=61%
REACTOME_PHASE_2_PLATEAU_PHASE	REACTOME_PHASE_2_PLATEAU_PHASE		12	0.57941	1.56967	0.0277778	0.187409	1	5270	tags=67%, list=32%, signal=98%
WP_HIPPOCAMPAL_SYNAPTOGENESIS_AND_NEUROGENESIS	WP_HIPPOCAMPAL_SYNAPTOGENESIS_AND_NEUROGENESIS		26	0.452103	1.53914	0.0277778	0.21058	1	3198	tags=46%, list=20%, signal=57%
NABA_ECM_GLYCOPROTEINS	NABA_ECM_GLYCOPROTEINS		179	0.262409	1.32902	0.0280172	0.418841	1	4861	tags=40%, list=30%, signal=57%
LEIN_CEREBELLUM_MARKERS	LEIN_CEREBELLUM_MARKERS		78	0.328395	1.44655	0.0281125	0.294615	1	4359	tags=40%, list=27%, signal=54%
CRX_NRL_DN.V1_UP	CRX_NRL_DN.V1_UP		126	0.281029	1.33822	0.0291667	0.411703	1	3817	tags=35%, list=23%, signal=45%
WP_CLASSICAL_PATHWAY_OF_STEROIDOGENESIS_WITH_GLUCOCORTICOID_AND_MINERALOCORTICOID_METABOLISM	WP_CLASSICAL_PATHWAY_OF_STEROIDOGENESIS_WITH_GLUCOCORTICOID_AND_MINERALOCORTICOID_METABOLISM		11	0.60288	1.56707	0.0292276	0.189328	1	4802	tags=73%, list=29%, signal=103%
YAMASHITA_LIVER_CANCER_WITH_EPCAM_DN	YAMASHITA_LIVER_CANCER_WITH_EPCAM_DN		13	0.578174	1.63709	0.0295858	0.133932	1	6704	tags=85%, list=41%, signal=144%
MCGARVEY_SILENCED_BY_METHYLATION_IN_COLON_CANCER	MCGARVEY_SILENCED_BY_METHYLATION_IN_COLON_CANCER		41	0.403665	1.52148	0.0299401	0.227235	1	4048	tags=41%, list=25%, signal=55%
WP_MYD88_DISTINCT_INPUTOUTPUT_PATHWAY	WP_MYD88_DISTINCT_INPUTOUTPUT_PATHWAY		18	0.513324	1.58814	0.0305011	0.176062	1	2011	tags=28%, list=12%, signal=32%
RAPA_EARLY_UP.V1_UP	RAPA_EARLY_UP.V1_UP		140	0.282352	1.36272	0.0305499	0.388037	1	3681	tags=36%, list=23%, signal=46%
REACTOME_THE_FATTY_ACID_CYCLING_MODEL	REACTOME_THE_FATTY_ACID_CYCLING_MODEL		5	0.75481	1.5547	0.0308285	0.19892	1	2923	tags=80%, list=18%, signal=97%
REACTOME_SYNTHESIS_OF_PYROPHOSPHATES_IN_THE_CYTOSOL	REACTOME_SYNTHESIS_OF_PYROPHOSPHATES_IN_THE_CYTOSOL		10	0.617229	1.58359	0.03125	0.178501	1	1188	tags=30%, list=7%, signal=32%
PID_RHODOPSIN_PATHWAY	PID_RHODOPSIN_PATHWAY		18	0.503963	1.55741	0.0314342	0.196824	1	4197	tags=44%, list=26%, signal=60%
SENGUPTA_NASOPHARYNGEAL_CARCINOMA_WITH_LMP1_DN	SENGUPTA_NASOPHARYNGEAL_CARCINOMA_WITH_LMP1_DN		156	0.264968	1.30039	0.0319149	0.4501	1	5223	tags=41%, list=32%, signal=60%
REACTOME_SPHINGOLIPID_CATABOLISM	REACTOME_SPHINGOLIPID_CATABOLISM		12	0.572377	1.58268	0.0319361	0.177904	1	5659	tags=58%, list=35%, signal=89%
WP_LACTO_SERIES_SPHINGOLIPID_METABOLISM	WP_LACTO_SERIES_SPHINGOLIPID_METABOLISM		6	0.730883	1.56585	0.032	0.189091	1	1832	tags=33%, list=11%, signal=38%
NIKOLSKY_BREAST_CANCER_16Q24_AMPLICON	NIKOLSKY_BREAST_CANCER_16Q24_AMPLICON		47	0.376292	1.4736	0.0321199	0.26851	1	2651	tags=23%, list=16%, signal=28%
NABA_CORE_MATRISOME	NABA_CORE_MATRISOME		253	0.240122	1.24323	0.0331263	0.51705	1	4744	tags=37%, list=29%, signal=52%
WP_SOMITOGENESIS_IN_THE_CONTEXT_OF_SPONDYLOCOSTAL_DYSOSTOSIS	WP_SOMITOGENESIS_IN_THE_CONTEXT_OF_SPONDYLOCOSTAL_DYSOSTOSIS		9	0.628303	1.57317	0.0334029	0.185382	1	1426	tags=44%, list=9%, signal=49%
REACTOME_RAS_ACTIVATION_UPON_CA2_INFLUX_THROUGH_NMDA_RECEPTOR	REACTOME_RAS_ACTIVATION_UPON_CA2_INFLUX_THROUGH_NMDA_RECEPTOR		20	0.487884	1.56283	0.0335968	0.192478	1	3796	tags=55%, list=23%, signal=72%
CHANDRAN_METASTASIS_DN	CHANDRAN_METASTASIS_DN		296	0.231888	1.23926	0.0343249	0.520914	1	3675	tags=28%, list=23%, signal=36%
INAMURA_LUNG_CANCER_SCC_DN	INAMURA_LUNG_CANCER_SCC_DN		13	0.571209	1.57884	0.0349515	0.179531	1	3746	tags=54%, list=23%, signal=70%
HATADA_METHYLATED_IN_LUNG_CANCER_UP	HATADA_METHYLATED_IN_LUNG_CANCER_UP		342	0.232141	1.24806	0.0356347	0.512215	1	4100	tags=30%, list=25%, signal=40%
SNF5_DN.V1_DN	SNF5_DN.V1_DN		142	0.276062	1.3232	0.0360169	0.4234	1	2868	tags=26%, list=18%, signal=31%
REACTOME_PHOSPHATE_BOND_HYDROLYSIS_BY_NUDT_PROTEINS	REACTOME_PHOSPHATE_BOND_HYDROLYSIS_BY_NUDT_PROTEINS		7	0.678995	1.55196	0.0365112	0.19932	1	2433	tags=43%, list=15%, signal=50%
KEGG_ALPHA_LINOLENIC_ACID_METABOLISM	KEGG_ALPHA_LINOLENIC_ACID_METABOLISM		15	0.544803	1.56266	0.0366599	0.190937	1	3166	tags=47%, list=19%, signal=58%
REACTOME_CRMPS_IN_SEMA3A_SIGNALING	REACTOME_CRMPS_IN_SEMA3A_SIGNALING		16	0.518367	1.56967	0.037037	0.188308	1	3348	tags=44%, list=21%, signal=55%
WP_GPCRS_CLASS_B_SECRETINLIKE	WP_GPCRS_CLASS_B_SECRETINLIKE		21	0.478935	1.55526	0.0372671	0.199016	1	5821	tags=71%, list=36%, signal=111%
WEBER_METHYLATED_LCP_IN_FIBROBLAST_UP	WEBER_METHYLATED_LCP_IN_FIBROBLAST_UP		8	0.648325	1.57969	0.0381526	0.1801	1	1745	tags=50%, list=11%, signal=56%
MEBARKI_HCC_PROGENITOR_WNT_DN_CTNNB1_DEPENDENT	MEBARKI_HCC_PROGENITOR_WNT_DN_CTNNB1_DEPENDENT		27	0.425777	1.46712	0.0381526	0.274215	1	2474	tags=33%, list=15%, signal=39%
PKCA_DN.V1_UP	PKCA_DN.V1_UP		140	0.271809	1.32415	0.0382979	0.422106	1	4484	tags=35%, list=28%, signal=48%
PRC2_SUZ12_UP.V1_DN	PRC2_SUZ12_UP.V1_DN		161	0.268528	1.32747	0.0386364	0.419462	1	4481	tags=36%, list=27%, signal=49%
REACTOME_BIOSYNTHESIS_OF_MARESINS	REACTOME_BIOSYNTHESIS_OF_MARESINS		8	0.644799	1.54371	0.0389105	0.20846	1	5368	tags=88%, list=33%, signal=130%
REACTOME_EICOSANOIDS	REACTOME_EICOSANOIDS		12	0.570518	1.57902	0.0398323	0.180201	1	6438	tags=83%, list=40%, signal=138%
REACTOME_NRCAM_INTERACTIONS	REACTOME_NRCAM_INTERACTIONS		7	0.679738	1.5374	0.04	0.212326	1	3796	tags=71%, list=23%, signal=93%
REACTOME_ADRENALINE_NORADRENALINE_INHIBITS_INSULIN_SECRETION	REACTOME_ADRENALINE_NORADRENALINE_INHIBITS_INSULIN_SECRETION		27	0.435841	1.49981	0.04	0.244855	1	3236	tags=48%, list=20%, signal=60%
MIKKELSEN_IPS_LCP_WITH_H3K4ME3_AND_H3K27ME3	MIKKELSEN_IPS_LCP_WITH_H3K4ME3_AND_H3K27ME3		5	0.75694	1.53013	0.0400763	0.216391	1	1246	tags=60%, list=8%, signal=65%
WP_PURINERGIC_SIGNALING	WP_PURINERGIC_SIGNALING		31	0.429209	1.50807	0.040856	0.240122	1	2503	tags=39%, list=15%, signal=46%
RIZ_ERYTHROID_DIFFERENTIATION_HBZ	RIZ_ERYTHROID_DIFFERENTIATION_HBZ		34	0.400222	1.47147	0.0410678	0.270345	1	3311	tags=44%, list=20%, signal=55%
NRL_DN.V1_UP	NRL_DN.V1_UP		126	0.278432	1.32121	0.0414938	0.424176	1	3817	tags=35%, list=23%, signal=45%
REACTOME_PHASE_3_RAPID_REPOLARISATION	REACTOME_PHASE_3_RAPID_REPOLARISATION		8	0.642009	1.55905	0.0420168	0.195331	1	3888	tags=63%, list=24%, signal=82%
KEGG_MEDICUS_REFERENCE_BLOOD_GROUP_H_O_ANTIGEN_TYPE_1_BIOSYNTHESIS	KEGG_MEDICUS_REFERENCE_BLOOD_GROUP_H_O_ANTIGEN_TYPE_1_BIOSYNTHESIS		6	0.682319	1.49827	0.0420842	0.245599	1	1832	tags=33%, list=11%, signal=38%
MADAN_DPPA4_TARGETS	MADAN_DPPA4_TARGETS		48	0.358055	1.42894	0.0422833	0.312502	1	3861	tags=35%, list=24%, signal=46%
SEKI_INFLAMMATORY_RESPONSE_LPS_DN	SEKI_INFLAMMATORY_RESPONSE_LPS_DN		22	0.474459	1.53503	0.0423729	0.214323	1	3161	tags=41%, list=19%, signal=51%
WP_15Q25_COPY_NUMBER_VARIATION	WP_15Q25_COPY_NUMBER_VARIATION		41	0.38325	1.44534	0.0424242	0.29497	1	5311	tags=59%, list=33%, signal=87%
DOANE_BREAST_CANCER_CLASSES_UP	DOANE_BREAST_CANCER_CLASSES_UP		67	0.324392	1.37719	0.0427699	0.368769	1	4287	tags=36%, list=26%, signal=48%
REACTOME_ION_HOMEOSTASIS	REACTOME_ION_HOMEOSTASIS		54	0.353158	1.4177	0.0429448	0.325515	1	4135	tags=44%, list=25%, signal=59%
REACTOME_G_ALPHA_Q_SIGNALLING_EVENTS	REACTOME_G_ALPHA_Q_SIGNALLING_EVENTS		188	0.258598	1.29168	0.0430108	0.458282	1	3915	tags=30%, list=24%, signal=39%
ZWANG_DOWN_BY_2ND_EGF_PULSE	ZWANG_DOWN_BY_2ND_EGF_PULSE		223	0.244549	1.24831	0.0434783	0.513467	1	3547	tags=30%, list=22%, signal=38%
PEREZ_TP63_TARGETS	PEREZ_TP63_TARGETS		330	0.220532	1.19099	0.0438799	0.590762	1	3758	tags=27%, list=23%, signal=35%
WP_GPCRS_CLASS_C_METABOTROPIC_GLUTAMATE_PHEROMONE	WP_GPCRS_CLASS_C_METABOTROPIC_GLUTAMATE_PHEROMONE		14	0.531615	1.50546	0.044	0.242381	1	4260	tags=43%, list=26%, signal=58%
RIZ_ERYTHROID_DIFFERENTIATION_APOBEC2	RIZ_ERYTHROID_DIFFERENTIATION_APOBEC2		24	0.447333	1.48544	0.0443548	0.25489	1	2555	tags=33%, list=16%, signal=39%
MEISSNER_NPC_HCP_WITH_H3K27ME3	MEISSNER_NPC_HCP_WITH_H3K27ME3		63	0.333079	1.40523	0.044586	0.337915	1	4743	tags=40%, list=29%, signal=56%
CHESLER_BRAIN_D6MIT150_QTL_TRANS	CHESLER_BRAIN_D6MIT150_QTL_TRANS		9	0.604896	1.53182	0.045082	0.217506	1	3864	tags=78%, list=24%, signal=102%
BLANCO_MELO_COVID19_SARS_COV_2_INFECTION_A594_CELLS_DN	BLANCO_MELO_COVID19_SARS_COV_2_INFECTION_A594_CELLS_DN		69	0.325341	1.38099	0.045082	0.367679	1	3954	tags=35%, list=24%, signal=46%
ACEVEDO_LIVER_CANCER_WITH_H3K27ME3_UP	ACEVEDO_LIVER_CANCER_WITH_H3K27ME3_UP		226	0.240671	1.24816	0.0458333	0.512929	1	4405	tags=33%, list=27%, signal=45%
CALVET_IRINOTECAN_SENSITIVE_VS_REVERTED_DN	CALVET_IRINOTECAN_SENSITIVE_VS_REVERTED_DN		5	0.743989	1.53156	0.0465116	0.216954	1	1042	tags=40%, list=6%, signal=43%
WP_GPR143_IN_MELANOCYTES_AND_RETINAL_PIGMENT_EPITHELIUM_CELLS	WP_GPR143_IN_MELANOCYTES_AND_RETINAL_PIGMENT_EPITHELIUM_CELLS		28	0.433504	1.49336	0.0466531	0.249003	1	4275	tags=46%, list=26%, signal=63%
REACTOME_ACYL_CHAIN_REMODELLING_OF_PS	REACTOME_ACYL_CHAIN_REMODELLING_OF_PS		20	0.476918	1.4996	0.0468432	0.244258	1	3206	tags=45%, list=20%, signal=56%
KEGG_MEDICUS_REFERENCE_GLYCOGEN_DEGRADATION_AMYLASE_	KEGG_MEDICUS_REFERENCE_GLYCOGEN_DEGRADATION_AMYLASE_		5	0.710476	1.46775	0.0469667	0.274989	1	2762	tags=80%, list=17%, signal=96%
MIKKELSEN_NPC_LCP_WITH_H3K4ME3	MIKKELSEN_NPC_LCP_WITH_H3K4ME3		56	0.333762	1.38519	0.0471311	0.361781	1	3341	tags=29%, list=21%, signal=36%
KHETCHOUMIAN_TRIM24_TARGETS_DN	KHETCHOUMIAN_TRIM24_TARGETS_DN		7	0.677561	1.58327	0.0473251	0.178035	1	2197	tags=57%, list=13%, signal=66%
REACTOME_VASOPRESSIN_REGULATES_RENAL_WATER_HOMEOSTASIS_VIA_AQUAPORINS	REACTOME_VASOPRESSIN_REGULATES_RENAL_WATER_HOMEOSTASIS_VIA_AQUAPORINS		37	0.380144	1.43468	0.0476191	0.307337	1	4161	tags=49%, list=26%, signal=65%
CYCLIN_D1_KE_.V1_DN	CYCLIN_D1_KE_.V1_DN		173	0.258002	1.28205	0.0484211	0.46743	1	3730	tags=28%, list=23%, signal=36%
LOPES_METHYLATED_IN_COLON_CANCER_UP	LOPES_METHYLATED_IN_COLON_CANCER_UP		26	0.432366	1.46735	0.0492813	0.274746	1	4169	tags=46%, list=26%, signal=62%
NIKOLSKY_BREAST_CANCER_10Q22_AMPLICON	NIKOLSKY_BREAST_CANCER_10Q22_AMPLICON		7	0.643453	1.52125	0.0495049	0.226694	1	2960	tags=57%, list=18%, signal=70%
KEGG_MEDICUS_VARIANT_LOSS_OF_NKX3_1_TO_PI3K_SIGNALING_PATHWAY	KEGG_MEDICUS_VARIANT_LOSS_OF_NKX3_1_TO_PI3K_SIGNALING_PATHWAY		5	0.729522	1.52483	0.049904	0.222763	1	2048	tags=60%, list=13%, signal=69%

## Sheet: gsea_down_Lund2017
NAME	GS<br> follow link to MSigDB	GS DETAILS	SIZE	ES	NES	NOM p-val	FDR q-val	FWER p-val	RANK AT MAX	LEADING EDGE
JIANG_MELANOMA_TRM3_CD8	JIANG_MELANOMA_TRM3_CD8	Details ...	401	-0.581473	-3.14513	0	0	0	3448	tags=51%, list=21%, signal=63%
REN_ALVEOLAR_RHABDOMYOSARCOMA_DN	REN_ALVEOLAR_RHABDOMYOSARCOMA_DN	Details ...	403	-0.573111	-3.10527	0	0	0	4132	tags=57%, list=25%, signal=75%
HSIAO_HOUSEKEEPING_GENES	HSIAO_HOUSEKEEPING_GENES	Details ...	359	-0.563889	-3.00762	0	0	0	4519	tags=62%, list=28%, signal=84%
HALLMARK_MYC_TARGETS_V1	HALLMARK_MYC_TARGETS_V1	Details ...	194	-0.596693	-2.95456	0	0	0	3889	tags=55%, list=24%, signal=72%
IBRAHIM_NRF1_UP	IBRAHIM_NRF1_UP	Details ...	408	-0.54643	-2.94477	0	0	0	3859	tags=53%, list=24%, signal=68%
TARTE_PLASMA_CELL_VS_B_LYMPHOCYTE_UP	TARTE_PLASMA_CELL_VS_B_LYMPHOCYTE_UP	Details ...	76	-0.686579	-2.93162	0	0	0	2732	tags=63%, list=17%, signal=76%
DER_IFN_BETA_RESPONSE_UP	DER_IFN_BETA_RESPONSE_UP	Details ...	99	-0.651895	-2.92465	0	0	0	3888	tags=66%, list=24%, signal=86%
HALLMARK_INTERFERON_ALPHA_RESPONSE	HALLMARK_INTERFERON_ALPHA_RESPONSE	Details ...	94	-0.650534	-2.92038	0	0	0	3270	tags=61%, list=20%, signal=75%
FOURNIER_ACINAR_DEVELOPMENT_LATE_2	FOURNIER_ACINAR_DEVELOPMENT_LATE_2	Details ...	272	-0.556864	-2.88367	0	0	0	3298	tags=46%, list=20%, signal=56%
ZHU_CMV_ALL_UP	ZHU_CMV_ALL_UP	Details ...	100	-0.631796	-2.85378	0	0	0	3246	tags=59%, list=20%, signal=73%
PELLICCIOTTA_HDAC_IN_ANTIGEN_PRESENTATION_UP	PELLICCIOTTA_HDAC_IN_ANTIGEN_PRESENTATION_UP	Details ...	61	-0.686533	-2.84687	0	0	0	2338	tags=57%, list=14%, signal=67%
HALLMARK_INTERFERON_GAMMA_RESPONSE	HALLMARK_INTERFERON_GAMMA_RESPONSE	Details ...	191	-0.570962	-2.82805	0	0	0	3182	tags=49%, list=20%, signal=60%
WP_PROTEASOME_DEGRADATION	WP_PROTEASOME_DEGRADATION	Details ...	60	-0.689751	-2.81411	0	0	0	3964	tags=73%, list=24%, signal=97%
BOYAULT_LIVER_CANCER_SUBCLASS_G3_UP	BOYAULT_LIVER_CANCER_SUBCLASS_G3_UP	Details ...	190	-0.562172	-2.80206	0	0	0	3819	tags=51%, list=23%, signal=66%
HUANG_DASATINIB_SENSITIVITY_UP	HUANG_DASATINIB_SENSITIVITY_UP	Details ...	80	-0.645177	-2.7963	0	0	0	2829	tags=54%, list=17%, signal=65%
TIEN_INTESTINE_PROBIOTICS_24HR_DN	TIEN_INTESTINE_PROBIOTICS_24HR_DN	Details ...	202	-0.557849	-2.79404	0	0	0	3347	tags=48%, list=21%, signal=60%
WONG_EMBRYONIC_STEM_CELL_CORE	WONG_EMBRYONIC_STEM_CELL_CORE	Details ...	325	-0.528483	-2.78469	0	0	0	3820	tags=47%, list=23%, signal=60%
GARY_CD5_TARGETS_DN	GARY_CD5_TARGETS_DN	Details ...	424	-0.510466	-2.77507	0	0	0	3772	tags=47%, list=23%, signal=60%
REACTOME_IRE1ALPHA_ACTIVATES_CHAPERONES	REACTOME_IRE1ALPHA_ACTIVATES_CHAPERONES	Details ...	48	-0.705647	-2.77321	0	0	0	2701	tags=63%, list=17%, signal=75%
EGFR_UP.V1_UP	EGFR_UP.V1_UP	Details ...	187	-0.559726	-2.75871	0	0	0	3717	tags=55%, list=23%, signal=71%
BLANCO_MELO_HUMAN_PARAINFLUENZA_VIRUS_3_INFECTION_A594_CELLS_UP	BLANCO_MELO_HUMAN_PARAINFLUENZA_VIRUS_3_INFECTION_A594_CELLS_UP		192	-0.549117	-2.7479	0	0	0	3297	tags=50%, list=20%, signal=62%
HONMA_DOCETAXEL_RESISTANCE	HONMA_DOCETAXEL_RESISTANCE		33	-0.759964	-2.73424	0	0	0	2788	tags=70%, list=17%, signal=84%
BLANCO_MELO_RESPIRATORY_SYNCYTIAL_VIRUS_INFECTION_A594_CELLS_UP	BLANCO_MELO_RESPIRATORY_SYNCYTIAL_VIRUS_INFECTION_A594_CELLS_UP		272	-0.525512	-2.71579	0	0	0	3780	tags=49%, list=23%, signal=62%
CHAUHAN_RESPONSE_TO_METHOXYESTRADIOL_DN	CHAUHAN_RESPONSE_TO_METHOXYESTRADIOL_DN		94	-0.610463	-2.71227	0	0	0	4052	tags=69%, list=25%, signal=92%
RAMALHO_STEMNESS_UP	RAMALHO_STEMNESS_UP		193	-0.540674	-2.70391	0	0	0	2574	tags=42%, list=16%, signal=49%
WINTER_HYPOXIA_UP	WINTER_HYPOXIA_UP		90	-0.607568	-2.69887	0	0	0	3676	tags=61%, list=23%, signal=78%
REACTOME_TRANSLATION	REACTOME_TRANSLATION		270	-0.519296	-2.69099	0	0	0	4607	tags=58%, list=28%, signal=80%
WP_TYPE_II_INTERFERON_SIGNALING	WP_TYPE_II_INTERFERON_SIGNALING		32	-0.741702	-2.69093	0	0	0	1720	tags=56%, list=11%, signal=63%
ZHU_CMV_24_HR_UP	ZHU_CMV_24_HR_UP		77	-0.623655	-2.67699	0	0	0	3246	tags=60%, list=20%, signal=74%
TARTE_PLASMA_CELL_VS_PLASMABLAST_DN	TARTE_PLASMA_CELL_VS_PLASMABLAST_DN		299	-0.509239	-2.67294	0	0	0	3895	tags=44%, list=24%, signal=57%
BROWNE_INTERFERON_RESPONSIVE_GENES	BROWNE_INTERFERON_RESPONSIVE_GENES		65	-0.627618	-2.67219	0	0	0	3175	tags=58%, list=19%, signal=72%
GRADE_COLON_AND_RECTAL_CANCER_UP	GRADE_COLON_AND_RECTAL_CANCER_UP		277	-0.511113	-2.668	0	0	0	4374	tags=53%, list=27%, signal=71%
CSR_EARLY_UP.V1_UP	CSR_EARLY_UP.V1_UP		148	-0.558196	-2.65602	0	0	0	3739	tags=53%, list=23%, signal=68%
REACTOME_HOST_INTERACTIONS_OF_HIV_FACTORS	REACTOME_HOST_INTERACTIONS_OF_HIV_FACTORS		124	-0.57517	-2.65469	0	0	0	3539	tags=58%, list=22%, signal=74%
REACTOME_ANTIGEN_PRESENTATION_FOLDING_ASSEMBLY_AND_PEPTIDE_LOADING_OF_CLASS_I_MHC	REACTOME_ANTIGEN_PRESENTATION_FOLDING_ASSEMBLY_AND_PEPTIDE_LOADING_OF_CLASS_I_MHC		29	-0.77419	-2.6492	0	0	0	2013	tags=69%, list=12%, signal=79%
HALLMARK_UNFOLDED_PROTEIN_RESPONSE	HALLMARK_UNFOLDED_PROTEIN_RESPONSE		111	-0.576694	-2.6489	0	0	0	3259	tags=50%, list=20%, signal=62%
PEDERSEN_METASTASIS_BY_ERBB2_ISOFORM_1	PEDERSEN_METASTASIS_BY_ERBB2_ISOFORM_1		45	-0.695144	-2.64852	0	0	0	2477	tags=53%, list=15%, signal=63%
BUFFA_HYPOXIA_METAGENE	BUFFA_HYPOXIA_METAGENE		47	-0.68461	-2.64258	0	0	0	3123	tags=62%, list=19%, signal=76%
SCHLOSSER_MYC_TARGETS_REPRESSED_BY_SERUM	SCHLOSSER_MYC_TARGETS_REPRESSED_BY_SERUM		152	-0.544293	-2.63801	0	0	0	3634	tags=52%, list=22%, signal=66%
SENESE_HDAC1_TARGETS_UP	SENESE_HDAC1_TARGETS_UP		425	-0.487068	-2.63325	0	0	0	4556	tags=53%, list=28%, signal=71%
REACTOME_UNFOLDED_PROTEIN_RESPONSE_UPR	REACTOME_UNFOLDED_PROTEIN_RESPONSE_UPR		91	-0.594929	-2.63295	0	0	0	2731	tags=46%, list=17%, signal=55%
CHARAFE_BREAST_CANCER_LUMINAL_VS_BASAL_DN	CHARAFE_BREAST_CANCER_LUMINAL_VS_BASAL_DN		443	-0.483412	-2.61952	0	0	0	4525	tags=53%, list=28%, signal=71%
JIANG_MELANOMA_TRM5_CD8	JIANG_MELANOMA_TRM5_CD8		178	-0.529806	-2.61848	0	0	0	3645	tags=47%, list=22%, signal=59%
WINTER_HYPOXIA_METAGENE	WINTER_HYPOXIA_METAGENE		227	-0.520112	-2.61243	0	0	0	3434	tags=48%, list=21%, signal=60%
AGUIRRE_PANCREATIC_CANCER_COPY_NUMBER_DN	AGUIRRE_PANCREATIC_CANCER_COPY_NUMBER_DN		226	-0.513279	-2.61055	0	0	0	3968	tags=52%, list=24%, signal=67%
REACTOME_PROCESSING_OF_CAPPED_INTRON_CONTAINING_PRE_MRNA	REACTOME_PROCESSING_OF_CAPPED_INTRON_CONTAINING_PRE_MRNA		271	-0.503904	-2.60664	0	0	0	5245	tags=61%, list=32%, signal=89%
MORI_PLASMA_CELL_UP	MORI_PLASMA_CELL_UP		50	-0.654994	-2.60369	0	0	0	2634	tags=54%, list=16%, signal=64%
ZHU_CMV_8_HR_UP	ZHU_CMV_8_HR_UP		39	-0.695509	-2.60357	0	0	0	1996	tags=56%, list=12%, signal=64%
SEIDEN_ONCOGENESIS_BY_MET	SEIDEN_ONCOGENESIS_BY_MET		85	-0.587573	-2.60261	0	0	0	4963	tags=69%, list=30%, signal=99%
KEGG_SPLICEOSOME	KEGG_SPLICEOSOME		123	-0.564118	-2.60145	0	0	0	4598	tags=61%, list=28%, signal=84%
CHARAFE_BREAST_CANCER_LUMINAL_VS_MESENCHYMAL_DN	CHARAFE_BREAST_CANCER_LUMINAL_VS_MESENCHYMAL_DN		454	-0.471127	-2.5907	0	0	0	4558	tags=48%, list=28%, signal=65%
BORCZUK_MALIGNANT_MESOTHELIOMA_UP	BORCZUK_MALIGNANT_MESOTHELIOMA_UP		300	-0.499092	-2.59068	0	0	0	3843	tags=44%, list=24%, signal=57%
REACTOME_INFLUENZA_INFECTION	REACTOME_INFLUENZA_INFECTION		139	-0.547263	-2.58825	0	0	0	5197	tags=68%, list=32%, signal=98%
HARRIS_HYPOXIA	HARRIS_HYPOXIA		76	-0.604516	-2.58514	0	0	0	3367	tags=53%, list=21%, signal=66%
KIM_WT1_TARGETS_UP	KIM_WT1_TARGETS_UP		215	-0.514985	-2.58498	0	0	0	4305	tags=54%, list=26%, signal=72%
REACTOME_ANTIGEN_PROCESSING_CROSS_PRESENTATION	REACTOME_ANTIGEN_PROCESSING_CROSS_PRESENTATION		97	-0.570086	-2.58436	0	0	0	3974	tags=59%, list=24%, signal=77%
PELLICCIOTTA_HDAC_IN_ANTIGEN_PRESENTATION_DN	PELLICCIOTTA_HDAC_IN_ANTIGEN_PRESENTATION_DN		47	-0.66102	-2.5785	0	0	0	2694	tags=57%, list=17%, signal=69%
LAIHO_COLORECTAL_CANCER_SERRATED_UP	LAIHO_COLORECTAL_CANCER_SERRATED_UP		109	-0.571969	-2.5782	0	0	0	4380	tags=60%, list=27%, signal=81%
REACTOME_HIV_INFECTION	REACTOME_HIV_INFECTION		217	-0.511092	-2.57674	0	0	0	4215	tags=54%, list=26%, signal=72%
KARLSSON_TGFB1_TARGETS_UP	KARLSSON_TGFB1_TARGETS_UP		118	-0.554358	-2.57579	0	0	0	4200	tags=61%, list=26%, signal=82%
HALLMARK_TNFA_SIGNALING_VIA_NFKB	HALLMARK_TNFA_SIGNALING_VIA_NFKB		196	-0.517746	-2.57508	0	0	0	4200	tags=51%, list=26%, signal=67%
JIANG_MELANOMA_TRM8_CD4	JIANG_MELANOMA_TRM8_CD4		394	-0.47913	-2.57366	0	0	0	4626	tags=52%, list=28%, signal=71%
REACTOME_RRNA_PROCESSING	REACTOME_RRNA_PROCESSING		184	-0.518647	-2.57331	0	0	0	5057	tags=61%, list=31%, signal=87%
GLASS_IGF2BP1_CLIP_TARGETS_KNOCKDOWN_DN	GLASS_IGF2BP1_CLIP_TARGETS_KNOCKDOWN_DN		114	-0.555575	-2.57148	0	0	0	2983	tags=39%, list=18%, signal=48%
REACTOME_INTERFERON_ALPHA_BETA_SIGNALING	REACTOME_INTERFERON_ALPHA_BETA_SIGNALING		62	-0.622971	-2.57016	0	0	0	3270	tags=63%, list=20%, signal=78%
DER_IFN_GAMMA_RESPONSE_UP	DER_IFN_GAMMA_RESPONSE_UP		67	-0.604979	-2.56102	0	0	0	4146	tags=63%, list=25%, signal=84%
REACTOME_SIGNALING_BY_ALK_IN_CANCER	REACTOME_SIGNALING_BY_ALK_IN_CANCER		89	-0.588303	-2.55786	0	0	0	3644	tags=56%, list=22%, signal=72%
REACTOME_N_GLYCAN_TRIMMING_IN_THE_ER_AND_CALNEXIN_CALRETICULIN_CYCLE	REACTOME_N_GLYCAN_TRIMMING_IN_THE_ER_AND_CALNEXIN_CALRETICULIN_CYCLE		34	-0.70571	-2.55431	0	0	0	2254	tags=62%, list=14%, signal=72%
GRUETZMANN_PANCREATIC_CANCER_UP	GRUETZMANN_PANCREATIC_CANCER_UP		348	-0.484239	-2.55376	0	0	0	4160	tags=47%, list=26%, signal=61%
JIANG_MELANOMA_TRM9_CD8	JIANG_MELANOMA_TRM9_CD8		492	-0.468795	-2.55007	0	0	0	3935	tags=47%, list=24%, signal=60%
KOBAYASHI_EGFR_SIGNALING_24HR_DN	KOBAYASHI_EGFR_SIGNALING_24HR_DN		245	-0.497135	-2.54344	0	0	0	4892	tags=51%, list=30%, signal=72%
JISON_SICKLE_CELL_DISEASE_UP	JISON_SICKLE_CELL_DISEASE_UP		176	-0.515017	-2.54256	0	0	0	3659	tags=48%, list=22%, signal=61%
REACTOME_REGULATION_OF_RUNX3_EXPRESSION_AND_ACTIVITY	REACTOME_REGULATION_OF_RUNX3_EXPRESSION_AND_ACTIVITY		53	-0.636479	-2.54224	0	0	0	3425	tags=62%, list=21%, signal=79%
BENNETT_SYSTEMIC_LUPUS_ERYTHEMATOSUS	BENNETT_SYSTEMIC_LUPUS_ERYTHEMATOSUS		27	-0.739891	-2.53871	0	0	0	2170	tags=59%, list=13%, signal=68%
REACTOME_CROSS_PRESENTATION_OF_SOLUBLE_EXOGENOUS_ANTIGENS_ENDOSOMES	REACTOME_CROSS_PRESENTATION_OF_SOLUBLE_EXOGENOUS_ANTIGENS_ENDOSOMES		44	-0.652966	-2.5384	0	0	0	3464	tags=61%, list=21%, signal=78%
JIANG_MELANOMA_TRM6_CD8	JIANG_MELANOMA_TRM6_CD8		131	-0.543161	-2.53731	0	0	0	4204	tags=57%, list=26%, signal=77%
SANA_RESPONSE_TO_IFNG_UP	SANA_RESPONSE_TO_IFNG_UP		73	-0.596981	-2.53516	0	0	0	2301	tags=47%, list=14%, signal=54%
HINATA_NFKB_TARGETS_KERATINOCYTE_UP	HINATA_NFKB_TARGETS_KERATINOCYTE_UP		83	-0.582794	-2.5347	0	0	0	2453	tags=46%, list=15%, signal=54%
WP_VEGFAVEGFR2_SIGNALING	WP_VEGFAVEGFR2_SIGNALING		417	-0.470404	-2.53236	0	0	0	3524	tags=41%, list=22%, signal=50%
REACTOME_DEFECTIVE_CFTR_CAUSES_CYSTIC_FIBROSIS	REACTOME_DEFECTIVE_CFTR_CAUSES_CYSTIC_FIBROSIS		57	-0.627694	-2.53168	0	0	0	3464	tags=63%, list=21%, signal=80%
REACTOME_MRNA_SPLICING	REACTOME_MRNA_SPLICING		208	-0.500121	-2.52896	0	0	0	5183	tags=59%, list=32%, signal=86%
TONKS_TARGETS_OF_RUNX1_RUNX1T1_FUSION_MONOCYTE_UP	TONKS_TARGETS_OF_RUNX1_RUNX1T1_FUSION_MONOCYTE_UP		200	-0.503539	-2.52727	0	0	0	4221	tags=52%, list=26%, signal=69%
REACTOME_RRNA_MODIFICATION_IN_THE_NUCLEUS_AND_CYTOSOL	REACTOME_RRNA_MODIFICATION_IN_THE_NUCLEUS_AND_CYTOSOL		57	-0.620212	-2.52685	0	0	0	3309	tags=54%, list=20%, signal=68%
REACTOME_HEDGEHOG_LIGAND_BIOGENESIS	REACTOME_HEDGEHOG_LIGAND_BIOGENESIS		61	-0.616615	-2.52626	0	0	0	3464	tags=59%, list=21%, signal=75%
SENESE_HDAC2_TARGETS_UP	SENESE_HDAC2_TARGETS_UP		109	-0.551373	-2.52602	0	0	0	4636	tags=65%, list=28%, signal=90%
REACTOME_ORC1_REMOVAL_FROM_CHROMATIN	REACTOME_ORC1_REMOVAL_FROM_CHROMATIN		66	-0.602077	-2.51889	0	0	0	3962	tags=59%, list=24%, signal=78%
KEGG_PROTEASOME	KEGG_PROTEASOME		40	-0.669138	-2.51676	0	0	0	3582	tags=68%, list=22%, signal=86%
PRAMOONJAGO_SOX4_TARGETS_UP	PRAMOONJAGO_SOX4_TARGETS_UP		51	-0.632502	-2.51587	0	0	0	4010	tags=71%, list=25%, signal=93%
BOWIE_RESPONSE_TO_TAMOXIFEN	BOWIE_RESPONSE_TO_TAMOXIFEN		17	-0.828241	-2.51432	0	0	0	1662	tags=76%, list=10%, signal=85%
HALLMARK_MYC_TARGETS_V2	HALLMARK_MYC_TARGETS_V2		57	-0.62449	-2.51291	0	0	0	4298	tags=60%, list=26%, signal=81%
PHONG_TNF_RESPONSE_NOT_VIA_P38	PHONG_TNF_RESPONSE_NOT_VIA_P38		334	-0.470807	-2.51184	0	0	0	4776	tags=51%, list=29%, signal=71%
KIM_LRRC3B_TARGETS	KIM_LRRC3B_TARGETS		30	-0.697721	-2.50574	0	0	0	2744	tags=60%, list=17%, signal=72%
DER_IFN_ALPHA_RESPONSE_UP	DER_IFN_ALPHA_RESPONSE_UP		70	-0.600184	-2.50451	0	0	0	3879	tags=57%, list=24%, signal=75%
SHAFFER_IRF4_TARGETS_IN_MYELOMA_VS_MATURE_B_LYMPHOCYTE	SHAFFER_IRF4_TARGETS_IN_MYELOMA_VS_MATURE_B_LYMPHOCYTE		100	-0.560347	-2.50442	0	0	0	3275	tags=52%, list=20%, signal=65%
CHIANG_LIVER_CANCER_SUBCLASS_UNANNOTATED_DN	CHIANG_LIVER_CANCER_SUBCLASS_UNANNOTATED_DN		183	-0.507732	-2.49578	0	0	0	3126	tags=38%, list=19%, signal=46%
ZHOU_TNF_SIGNALING_4HR	ZHOU_TNF_SIGNALING_4HR		48	-0.634998	-2.49474	0	0	0	3566	tags=71%, list=22%, signal=90%
WIELAND_UP_BY_HBV_INFECTION	WIELAND_UP_BY_HBV_INFECTION		94	-0.560997	-2.49312	0	0	0	2883	tags=43%, list=18%, signal=51%
RHEIN_ALL_GLUCOCORTICOID_THERAPY_DN	RHEIN_ALL_GLUCOCORTICOID_THERAPY_DN		352	-0.466865	-2.49306	0	0	0	3764	tags=41%, list=23%, signal=53%
REACTOME_SCF_BETA_TRCP_MEDIATED_DEGRADATION_OF_EMI1	REACTOME_SCF_BETA_TRCP_MEDIATED_DEGRADATION_OF_EMI1		51	-0.623638	-2.492	0	0	0	3464	tags=61%, list=21%, signal=77%
YAO_TEMPORAL_RESPONSE_TO_PROGESTERONE_CLUSTER_14	YAO_TEMPORAL_RESPONSE_TO_PROGESTERONE_CLUSTER_14		137	-0.522533	-2.49088	0	0	0	4276	tags=53%, list=26%, signal=72%
CROMER_TUMORIGENESIS_UP	CROMER_TUMORIGENESIS_UP		56	-0.619305	-2.48991	0	0	0	5264	tags=84%, list=32%, signal=124%
REACTOME_DECTIN_1_MEDIATED_NONCANONICAL_NF_KB_SIGNALING	REACTOME_DECTIN_1_MEDIATED_NONCANONICAL_NF_KB_SIGNALING		58	-0.619938	-2.4886	0	0	0	3962	tags=66%, list=24%, signal=86%
REACTOME_REGULATION_OF_MRNA_STABILITY_BY_PROTEINS_THAT_BIND_AU_RICH_ELEMENTS	REACTOME_REGULATION_OF_MRNA_STABILITY_BY_PROTEINS_THAT_BIND_AU_RICH_ELEMENTS		83	-0.569303	-2.48832	0	0	0	4431	tags=63%, list=27%, signal=86%
DESERT_STEM_CELL_HEPATOCELLULAR_CARCINOMA_SUBCLASS_UP	DESERT_STEM_CELL_HEPATOCELLULAR_CARCINOMA_SUBCLASS_UP		240	-0.492367	-2.48757	0	0	0	4488	tags=50%, list=28%, signal=68%
OUELLET_OVARIAN_CANCER_INVASIVE_VS_LMP_UP	OUELLET_OVARIAN_CANCER_INVASIVE_VS_LMP_UP		108	-0.546136	-2.48633	0	0	0	5256	tags=64%, list=32%, signal=94%
SANA_TNF_SIGNALING_UP	SANA_TNF_SIGNALING_UP		80	-0.579157	-2.48517	0	0	0	4141	tags=60%, list=25%, signal=80%
BOWIE_RESPONSE_TO_EXTRACELLULAR_MATRIX	BOWIE_RESPONSE_TO_EXTRACELLULAR_MATRIX		17	-0.822495	-2.48479	0	0	0	1662	tags=71%, list=10%, signal=79%
GROSS_HYPOXIA_VIA_ELK3_DN	GROSS_HYPOXIA_VIA_ELK3_DN		151	-0.518846	-2.47723	0	0	0	2661	tags=39%, list=16%, signal=46%
ELVIDGE_HYPOXIA_BY_DMOG_UP	ELVIDGE_HYPOXIA_BY_DMOG_UP		130	-0.533707	-2.47713	0	0	0	4109	tags=56%, list=25%, signal=74%
JIANG_MELANOMA_TRM1_CD8	JIANG_MELANOMA_TRM1_CD8		171	-0.508122	-2.47512	0	0	0	4431	tags=50%, list=27%, signal=68%
SESTO_RESPONSE_TO_UV_C0	SESTO_RESPONSE_TO_UV_C0		103	-0.549426	-2.4719	0	0	0	4709	tags=62%, list=29%, signal=87%
BAELDE_DIABETIC_NEPHROPATHY_DN	BAELDE_DIABETIC_NEPHROPATHY_DN		425	-0.452557	-2.47153	0	0	0	3686	tags=40%, list=23%, signal=50%
SHEDDEN_LUNG_CANCER_POOR_SURVIVAL_A6	SHEDDEN_LUNG_CANCER_POOR_SURVIVAL_A6		440	-0.454547	-2.47144	0	0	0	3833	tags=40%, list=24%, signal=51%
ZHONG_SECRETOME_OF_LUNG_CANCER_AND_FIBROBLAST	ZHONG_SECRETOME_OF_LUNG_CANCER_AND_FIBROBLAST		123	-0.529257	-2.47084	0	0	0	2978	tags=45%, list=18%, signal=54%
SMITH_TERT_TARGETS_UP	SMITH_TERT_TARGETS_UP		141	-0.518053	-2.47029	0	0	0	3261	tags=42%, list=20%, signal=52%
HALLMARK_PROTEIN_SECRETION	HALLMARK_PROTEIN_SECRETION		94	-0.56056	-2.46981	0	0	0	2817	tags=46%, list=17%, signal=55%
REACTOME_MITOTIC_G2_G2_M_PHASES	REACTOME_MITOTIC_G2_G2_M_PHASES		190	-0.49841	-2.46762	0	0	0	3985	tags=48%, list=24%, signal=63%
REACTOME_REGULATION_OF_RAS_BY_GAPS	REACTOME_REGULATION_OF_RAS_BY_GAPS		63	-0.597533	-2.46742	0	0	0	2471	tags=51%, list=15%, signal=60%
REACTOME_SCF_SKP2_MEDIATED_DEGRADATION_OF_P27_P21	REACTOME_SCF_SKP2_MEDIATED_DEGRADATION_OF_P27_P21		58	-0.596993	-2.46554	0	0	0	3962	tags=62%, list=24%, signal=82%
UROSEVIC_RESPONSE_TO_IMIQUIMOD	UROSEVIC_RESPONSE_TO_IMIQUIMOD		19	-0.786747	-2.46497	0	0	0	1691	tags=63%, list=10%, signal=70%
KORKOLA_EMBRYONAL_CARCINOMA_UP	KORKOLA_EMBRYONAL_CARCINOMA_UP		37	-0.666269	-2.46377	0	0	0	2876	tags=62%, list=18%, signal=75%
LIANG_SILENCED_BY_METHYLATION_2	LIANG_SILENCED_BY_METHYLATION_2		51	-0.625742	-2.46036	0	0	0	2188	tags=43%, list=13%, signal=50%
WANG_TUMOR_INVASIVENESS_UP	WANG_TUMOR_INVASIVENESS_UP		368	-0.456442	-2.45724	0	0	0	4177	tags=48%, list=26%, signal=62%
BASSO_B_LYMPHOCYTE_NETWORK	BASSO_B_LYMPHOCYTE_NETWORK		140	-0.517316	-2.45706	0	0	0	4277	tags=52%, list=26%, signal=70%
REACTOME_CELLULAR_RESPONSE_TO_HYPOXIA	REACTOME_CELLULAR_RESPONSE_TO_HYPOXIA		70	-0.589314	-2.45638	0	0	0	2471	tags=47%, list=15%, signal=55%
REACTOME_STABILIZATION_OF_P53	REACTOME_STABILIZATION_OF_P53		53	-0.618487	-2.45512	0	0	0	3464	tags=60%, list=21%, signal=76%
REACTOME_CALNEXIN_CALRETICULIN_CYCLE	REACTOME_CALNEXIN_CALRETICULIN_CYCLE		26	-0.724216	-2.4462	0	0	0	2072	tags=65%, list=13%, signal=75%
GALINDO_IMMUNE_RESPONSE_TO_ENTEROTOXIN	GALINDO_IMMUNE_RESPONSE_TO_ENTEROTOXIN		77	-0.572569	-2.44616	0	0	0	4276	tags=58%, list=26%, signal=79%
DEBIASI_APOPTOSIS_BY_REOVIRUS_INFECTION_UP	DEBIASI_APOPTOSIS_BY_REOVIRUS_INFECTION_UP		288	-0.47127	-2.44501	0	0	0	4140	tags=46%, list=25%, signal=60%
REACTOME_ASPARAGINE_N_LINKED_GLYCOSYLATION	REACTOME_ASPARAGINE_N_LINKED_GLYCOSYLATION		296	-0.465576	-2.44167	0	0	0	3219	tags=45%, list=20%, signal=55%
REACTOME_THE_ROLE_OF_GTSE1_IN_G2_M_PROGRESSION_AFTER_G2_CHECKPOINT	REACTOME_THE_ROLE_OF_GTSE1_IN_G2_M_PROGRESSION_AFTER_G2_CHECKPOINT		73	-0.572572	-2.4411	0	0	0	3962	tags=59%, list=24%, signal=77%
HALLMARK_MTORC1_SIGNALING	HALLMARK_MTORC1_SIGNALING		194	-0.487925	-2.43591	0	0	0	3267	tags=43%, list=20%, signal=53%
WP_METABOLIC_PATHWAYS_OF_FIBROBLASTS	WP_METABOLIC_PATHWAYS_OF_FIBROBLASTS		32	-0.682332	-2.43519	0	0	0	3797	tags=75%, list=23%, signal=98%
JOHNSTONE_PARVB_TARGETS_3_UP	JOHNSTONE_PARVB_TARGETS_3_UP		413	-0.451498	-2.43322	0	0	0	4497	tags=47%, list=28%, signal=63%
KRASNOSELSKAYA_ILF3_TARGETS_UP	KRASNOSELSKAYA_ILF3_TARGETS_UP		37	-0.658466	-2.43319	0	0	0	1665	tags=46%, list=10%, signal=51%
MISSIAGLIA_REGULATED_BY_METHYLATION_UP	MISSIAGLIA_REGULATED_BY_METHYLATION_UP		114	-0.537194	-2.43033	0	0	0	4050	tags=51%, list=25%, signal=67%
HIRSCH_CELLULAR_TRANSFORMATION_SIGNATURE_UP	HIRSCH_CELLULAR_TRANSFORMATION_SIGNATURE_UP		233	-0.476784	-2.42963	0	1.055767E-5	0.001	4345	tags=51%, list=27%, signal=68%
REACTOME_DEGRADATION_OF_DVL	REACTOME_DEGRADATION_OF_DVL		53	-0.603764	-2.42655	0	1.0481166E-5	0.001	3464	tags=58%, list=21%, signal=74%
SHIPP_DLBCL_VS_FOLLICULAR_LYMPHOMA_UP	SHIPP_DLBCL_VS_FOLLICULAR_LYMPHOMA_UP		40	-0.641431	-2.42586	0	1.0405762E-5	0.001	3268	tags=58%, list=20%, signal=72%
KORKOLA_SEMINOMA_UP	KORKOLA_SEMINOMA_UP		38	-0.652897	-2.42575	0	1.0331435E-5	0.001	4010	tags=66%, list=25%, signal=87%
HINATA_NFKB_TARGETS_FIBROBLAST_UP	HINATA_NFKB_TARGETS_FIBROBLAST_UP		79	-0.567097	-2.42562	0	1.0258163E-5	0.001	3344	tags=51%, list=21%, signal=63%
MOSERLE_IFNA_RESPONSE	MOSERLE_IFNA_RESPONSE		30	-0.695396	-2.42513	0	1.0185921E-5	0.001	3765	tags=73%, list=23%, signal=95%
YAO_TEMPORAL_RESPONSE_TO_PROGESTERONE_CLUSTER_17	YAO_TEMPORAL_RESPONSE_TO_PROGESTERONE_CLUSTER_17		176	-0.49465	-2.42395	0	1.0114691E-5	0.001	3588	tags=44%, list=22%, signal=55%
KEGG_MEDICUS_REFERENCE_ANTIGEN_PROCESSING_AND_PRESENTATION_BY_MHC_CLASS_I_MOLECULES	KEGG_MEDICUS_REFERENCE_ANTIGEN_PROCESSING_AND_PRESENTATION_BY_MHC_CLASS_I_MOLECULES		12	-0.898864	-2.42117	0	1.004445E-5	0.001	1660	tags=100%, list=10%, signal=111%
PASINI_SUZ12_TARGETS_DN	PASINI_SUZ12_TARGETS_DN		309	-0.460619	-2.42066	0	9.975178E-6	0.001	3734	tags=42%, list=23%, signal=54%
WP_IMMUNE_RESPONSE_TO_TUBERCULOSIS	WP_IMMUNE_RESPONSE_TO_TUBERCULOSIS		22	-0.744518	-2.41649	0	9.906855E-6	0.001	1414	tags=59%, list=9%, signal=65%
KIM_WT1_TARGETS_8HR_UP	KIM_WT1_TARGETS_8HR_UP		165	-0.497503	-2.41393	0	9.839461E-6	0.001	4825	tags=58%, list=30%, signal=81%
MARTINEZ_RESPONSE_TO_TRABECTEDIN_DN	MARTINEZ_RESPONSE_TO_TRABECTEDIN_DN		271	-0.469382	-2.41367	0	9.772979E-6	0.001	4613	tags=51%, list=28%, signal=70%
YAMAZAKI_TCEB3_TARGETS_UP	YAMAZAKI_TCEB3_TARGETS_UP		161	-0.499887	-2.41244	0	9.707388E-6	0.001	3388	tags=42%, list=21%, signal=52%
REACTOME_UCH_PROTEINASES	REACTOME_UCH_PROTEINASES		92	-0.543086	-2.4124	0	9.642672E-6	0.001	3464	tags=48%, list=21%, signal=60%
REACTOME_EUKARYOTIC_TRANSLATION_INITIATION	REACTOME_EUKARYOTIC_TRANSLATION_INITIATION		103	-0.536662	-2.41145	0	9.578814E-6	0.001	4607	tags=58%, list=28%, signal=81%
AMIT_SERUM_RESPONSE_120_MCF10A	AMIT_SERUM_RESPONSE_120_MCF10A		64	-0.576503	-2.40902	0	9.515796E-6	0.001	3158	tags=50%, list=19%, signal=62%
ZHANG_RESPONSE_TO_IKK_INHIBITOR_AND_TNF_UP	ZHANG_RESPONSE_TO_IKK_INHIBITOR_AND_TNF_UP		218	-0.475972	-2.40603	0	9.453601E-6	0.001	4259	tags=48%, list=26%, signal=64%
PEDERSEN_TARGETS_OF_611CTF_ISOFORM_OF_ERBB2	PEDERSEN_TARGETS_OF_611CTF_ISOFORM_OF_ERBB2		73	-0.565991	-2.40558	0	9.3922135E-6	0.001	4200	tags=64%, list=26%, signal=86%
REACTOME_DOWNSTREAM_SIGNALING_EVENTS_OF_B_CELL_RECEPTOR_BCR	REACTOME_DOWNSTREAM_SIGNALING_EVENTS_OF_B_CELL_RECEPTOR_BCR		77	-0.558584	-2.40305	0	9.3316185E-6	0.001	3962	tags=57%, list=24%, signal=75%
BOSCO_INTERFERON_INDUCED_ANTIVIRAL_MODULE	BOSCO_INTERFERON_INDUCED_ANTIVIRAL_MODULE		74	-0.55683	-2.40264	0	9.2718E-6	0.001	2939	tags=50%, list=18%, signal=61%
ELVIDGE_HYPOXIA_UP	ELVIDGE_HYPOXIA_UP		166	-0.494934	-2.40225	0	9.212744E-6	0.001	4038	tags=51%, list=25%, signal=67%
REACTOME_NEGATIVE_REGULATION_OF_NOTCH4_SIGNALING	REACTOME_NEGATIVE_REGULATION_OF_NOTCH4_SIGNALING		52	-0.611853	-2.40211	0	9.154435E-6	0.001	3425	tags=58%, list=21%, signal=73%
GAURNIER_PSMD4_TARGETS	GAURNIER_PSMD4_TARGETS		68	-0.569817	-2.39841	0	9.096861E-6	0.001	3837	tags=54%, list=24%, signal=71%
REACTOME_MRNA_SPLICING_MINOR_PATHWAY	REACTOME_MRNA_SPLICING_MINOR_PATHWAY		47	-0.620339	-2.39782	0	9.040005E-6	0.001	5149	tags=79%, list=32%, signal=115%
REACTOME_TCR_SIGNALING	REACTOME_TCR_SIGNALING		111	-0.522545	-2.39717	0	8.983856E-6	0.001	3464	tags=48%, list=21%, signal=60%
REACTOME_CYTOSOLIC_TRNA_AMINOACYLATION	REACTOME_CYTOSOLIC_TRNA_AMINOACYLATION		24	-0.728569	-2.39526	0	8.9284E-6	0.001	3677	tags=83%, list=23%, signal=107%
PUJANA_BRCA_CENTERED_NETWORK	PUJANA_BRCA_CENTERED_NETWORK		117	-0.516624	-2.39443	0	8.873625E-6	0.001	5126	tags=51%, list=31%, signal=74%
VERRECCHIA_EARLY_RESPONSE_TO_TGFB1	VERRECCHIA_EARLY_RESPONSE_TO_TGFB1		54	-0.600965	-2.39411	0	8.8195175E-6	0.001	3388	tags=50%, list=21%, signal=63%
HALLMARK_EPITHELIAL_MESENCHYMAL_TRANSITION	HALLMARK_EPITHELIAL_MESENCHYMAL_TRANSITION		200	-0.47685	-2.39337	0	8.766066E-6	0.001	4706	tags=55%, list=29%, signal=76%
LI_AMPLIFIED_IN_LUNG_CANCER	LI_AMPLIFIED_IN_LUNG_CANCER		171	-0.487397	-2.39196	0	1.7547756E-5	0.002	4169	tags=49%, list=26%, signal=65%
RADAEVA_RESPONSE_TO_IFNA1_UP	RADAEVA_RESPONSE_TO_IFNA1_UP		46	-0.615021	-2.39164	0	1.7442679E-5	0.002	4099	tags=70%, list=25%, signal=93%
REACTOME_SIGNALING_BY_NOTCH4	REACTOME_SIGNALING_BY_NOTCH4		79	-0.562265	-2.38802	0	1.7338854E-5	0.002	3425	tags=51%, list=21%, signal=64%
REACTOME_METABOLISM_OF_POLYAMINES	REACTOME_METABOLISM_OF_POLYAMINES		55	-0.597394	-2.38764	0	1.7236258E-5	0.002	3962	tags=62%, list=24%, signal=81%
ZWANG_CLASS_3_TRANSIENTLY_INDUCED_BY_EGF	ZWANG_CLASS_3_TRANSIENTLY_INDUCED_BY_EGF		213	-0.472688	-2.38568	0	1.7134867E-5	0.002	3696	tags=46%, list=23%, signal=58%
REACTOME_SRP_DEPENDENT_COTRANSLATIONAL_PROTEIN_TARGETING_TO_MEMBRANE	REACTOME_SRP_DEPENDENT_COTRANSLATIONAL_PROTEIN_TARGETING_TO_MEMBRANE		96	-0.532638	-2.38546	0	1.7034663E-5	0.002	4169	tags=54%, list=26%, signal=72%
VERHAAK_GLIOBLASTOMA_MESENCHYMAL	VERHAAK_GLIOBLASTOMA_MESENCHYMAL		215	-0.47492	-2.38373	0	1.6935624E-5	0.002	4743	tags=52%, list=29%, signal=73%
TAKAO_RESPONSE_TO_UVB_RADIATION_DN	TAKAO_RESPONSE_TO_UVB_RADIATION_DN		97	-0.526858	-2.38253	0	1.6837732E-5	0.002	3604	tags=51%, list=22%, signal=64%
DANG_MYC_TARGETS_UP	DANG_MYC_TARGETS_UP		120	-0.508618	-2.37916	0	1.6740963E-5	0.002	3865	tags=50%, list=24%, signal=65%
REACTOME_AUF1_HNRNP_D0_BINDS_AND_DESTABILIZES_MRNA	REACTOME_AUF1_HNRNP_D0_BINDS_AND_DESTABILIZES_MRNA		51	-0.605746	-2.37684	0	1.6645301E-5	0.002	3464	tags=59%, list=21%, signal=74%
REACTOME_INTERFERON_SIGNALING	REACTOME_INTERFERON_SIGNALING		245	-0.466445	-2.37667	0	1.6550724E-5	0.002	4047	tags=49%, list=25%, signal=64%
BURTON_ADIPOGENESIS_8	BURTON_ADIPOGENESIS_8		76	-0.552596	-2.37326	0	1.6457217E-5	0.002	2217	tags=41%, list=14%, signal=47%
HECKER_IFNB1_TARGETS	HECKER_IFNB1_TARGETS		89	-0.543192	-2.37087	0	1.6364762E-5	0.002	2856	tags=45%, list=18%, signal=54%
WANG_METHYLATED_IN_BREAST_CANCER	WANG_METHYLATED_IN_BREAST_CANCER		35	-0.644495	-2.37062	0	1.627334E-5	0.002	4275	tags=71%, list=26%, signal=97%
KEGG_MEDICUS_REFERENCE_COPI_VESICLE_FORMATION	KEGG_MEDICUS_REFERENCE_COPI_VESICLE_FORMATION		23	-0.738211	-2.36929	0	1.6182932E-5	0.002	2291	tags=65%, list=14%, signal=76%
BLUM_RESPONSE_TO_SALIRASIB_UP	BLUM_RESPONSE_TO_SALIRASIB_UP		238	-0.469992	-2.36851	0	1.6093523E-5	0.002	4401	tags=54%, list=27%, signal=73%
REACTOME_INTERACTIONS_OF_REV_WITH_HOST_CELLULAR_PROTEINS	REACTOME_INTERACTIONS_OF_REV_WITH_HOST_CELLULAR_PROTEINS		35	-0.643836	-2.36827	0	1.6005097E-5	0.002	3539	tags=71%, list=22%, signal=91%
PETROVA_ENDOTHELIUM_LYMPHATIC_VS_BLOOD_DN	PETROVA_ENDOTHELIUM_LYMPHATIC_VS_BLOOD_DN		160	-0.483496	-2.36606	0	1.5917638E-5	0.002	4330	tags=50%, list=27%, signal=67%
REACTOME_G1_S_DNA_DAMAGE_CHECKPOINTS	REACTOME_G1_S_DNA_DAMAGE_CHECKPOINTS		64	-0.575961	-2.36594	0	1.5831129E-5	0.002	3962	tags=59%, list=24%, signal=78%
YAO_TEMPORAL_RESPONSE_TO_PROGESTERONE_CLUSTER_10	YAO_TEMPORAL_RESPONSE_TO_PROGESTERONE_CLUSTER_10		65	-0.567376	-2.36282	0	1.5745554E-5	0.002	3832	tags=55%, list=24%, signal=72%
FLOTHO_PEDIATRIC_ALL_THERAPY_RESPONSE_UP	FLOTHO_PEDIATRIC_ALL_THERAPY_RESPONSE_UP		48	-0.605043	-2.36231	0	1.56609E-5	0.002	5019	tags=75%, list=31%, signal=108%
SHAFFER_IRF4_TARGETS_IN_ACTIVATED_B_LYMPHOCYTE	SHAFFER_IRF4_TARGETS_IN_ACTIVATED_B_LYMPHOCYTE		79	-0.545465	-2.36197	0	1.5577152E-5	0.002	3764	tags=54%, list=23%, signal=70%
TOOKER_GEMCITABINE_RESISTANCE_UP	TOOKER_GEMCITABINE_RESISTANCE_UP		73	-0.549998	-2.36163	0	1.5494295E-5	0.002	4855	tags=59%, list=30%, signal=84%
ZHAN_MULTIPLE_MYELOMA_SUBGROUPS	ZHAN_MULTIPLE_MYELOMA_SUBGROUPS		29	-0.680497	-2.35915	0	1.5412314E-5	0.002	3865	tags=69%, list=24%, signal=90%
GOLDRATH_ANTIGEN_RESPONSE	GOLDRATH_ANTIGEN_RESPONSE		345	-0.445243	-2.3562	0	1.5331198E-5	0.002	3269	tags=36%, list=20%, signal=44%
PID_HIF1_TFPATHWAY	PID_HIF1_TFPATHWAY		65	-0.564382	-2.35469	0	1.5250929E-5	0.002	1825	tags=35%, list=11%, signal=40%
BILD_HRAS_ONCOGENIC_SIGNATURE	BILD_HRAS_ONCOGENIC_SIGNATURE		240	-0.461327	-2.35435	0	1.5171498E-5	0.002	4178	tags=49%, list=26%, signal=65%
REACTOME_SIGNALING_BY_THE_B_CELL_RECEPTOR_BCR	REACTOME_SIGNALING_BY_THE_B_CELL_RECEPTOR_BCR		106	-0.515043	-2.35307	0	1.5092888E-5	0.002	4550	tags=59%, list=28%, signal=82%
REACTOME_DEGRADATION_OF_GLI1_BY_THE_PROTEASOME	REACTOME_DEGRADATION_OF_GLI1_BY_THE_PROTEASOME		55	-0.590951	-2.35153	0	1.501509E-5	0.002	3464	tags=60%, list=21%, signal=76%
TIEN_INTESTINE_PROBIOTICS_6HR_DN	TIEN_INTESTINE_PROBIOTICS_6HR_DN		161	-0.479667	-2.35129	0	1.4938089E-5	0.002	4213	tags=50%, list=26%, signal=67%
ELVIDGE_HIF1A_AND_HIF2A_TARGETS_DN	ELVIDGE_HIF1A_AND_HIF2A_TARGETS_DN		102	-0.52009	-2.35101	0	1.4861875E-5	0.002	3801	tags=49%, list=23%, signal=64%
BHATTACHARYA_EMBRYONIC_STEM_CELL	BHATTACHARYA_EMBRYONIC_STEM_CELL		75	-0.547943	-2.35096	0	1.4786434E-5	0.002	4756	tags=61%, list=29%, signal=86%
MEL18_DN.V1_UP	MEL18_DN.V1_UP		138	-0.495694	-2.35016	0	1.4711755E-5	0.002	4166	tags=47%, list=26%, signal=63%
NEMETH_INFLAMMATORY_RESPONSE_LPS_UP	NEMETH_INFLAMMATORY_RESPONSE_LPS_UP		80	-0.542115	-2.35003	0	1.4637827E-5	0.002	3000	tags=41%, list=18%, signal=50%
MARCHINI_TRABECTEDIN_RESISTANCE_DN	MARCHINI_TRABECTEDIN_RESISTANCE_DN		44	-0.618426	-2.34806	0	1.4564638E-5	0.002	1632	tags=36%, list=10%, signal=40%
REACTOME_DEGRADATION_OF_AXIN	REACTOME_DEGRADATION_OF_AXIN		51	-0.606221	-2.34711	0	1.4492177E-5	0.002	3464	tags=57%, list=21%, signal=72%
REACTOME_ABC_TRANSPORTER_DISORDERS	REACTOME_ABC_TRANSPORTER_DISORDERS		74	-0.549933	-2.34606	0	1.4420433E-5	0.002	2471	tags=45%, list=15%, signal=52%
REACTOME_DEGRADATION_OF_BETA_CATENIN_BY_THE_DESTRUCTION_COMPLEX	REACTOME_DEGRADATION_OF_BETA_CATENIN_BY_THE_DESTRUCTION_COMPLEX		81	-0.545131	-2.34596	0	1.4349397E-5	0.002	3464	tags=52%, list=21%, signal=66%
KEGG_MEDICUS_VARIANT_MUTATION_CAUSED_ABERRANT_SOD1_TO_26S_PROTEASOME_MEDIATED_PROTEIN_DEGRADATION	KEGG_MEDICUS_VARIANT_MUTATION_CAUSED_ABERRANT_SOD1_TO_26S_PROTEASOME_MEDIATED_PROTEIN_DEGRADATION		38	-0.63149	-2.34577	0	1.4279057E-5	0.002	3425	tags=63%, list=21%, signal=80%
BLANCO_MELO_BETA_INTERFERON_TREATED_BRONCHIAL_EPITHELIAL_CELLS_UP	BLANCO_MELO_BETA_INTERFERON_TREATED_BRONCHIAL_EPITHELIAL_CELLS_UP		355	-0.443576	-2.34332	0	1.4209403E-5	0.002	3440	tags=41%, list=21%, signal=50%
JIANG_MELANOMA_TRM2_CD8	JIANG_MELANOMA_TRM2_CD8		140	-0.495542	-2.34307	0	1.4140425E-5	0.002	4709	tags=50%, list=29%, signal=70%
FEKIR_HEPARG_SPHERE_VS_HEPARG_UP	FEKIR_HEPARG_SPHERE_VS_HEPARG_UP		103	-0.51485	-2.33952	0	2.1326281E-5	0.003	2980	tags=47%, list=18%, signal=57%
REACTOME_MET_PROMOTES_CELL_MOTILITY	REACTOME_MET_PROMOTES_CELL_MOTILITY		41	-0.627814	-2.33947	0	2.1223752E-5	0.003	2270	tags=46%, list=14%, signal=54%
REACTOME_TRANSCRIPTIONAL_REGULATION_BY_RUNX3	REACTOME_TRANSCRIPTIONAL_REGULATION_BY_RUNX3		94	-0.522478	-2.3378	0	2.1122201E-5	0.003	3483	tags=52%, list=21%, signal=66%
REACTOME_SOMITOGENESIS	REACTOME_SOMITOGENESIS		52	-0.58052	-2.33696	0	2.102162E-5	0.003	2471	tags=50%, list=15%, signal=59%
REACTOME_ISG15_ANTIVIRAL_MECHANISM	REACTOME_ISG15_ANTIVIRAL_MECHANISM		71	-0.556847	-2.33689	0	2.0921989E-5	0.003	3539	tags=54%, list=22%, signal=68%
MILI_PSEUDOPODIA_CHEMOTAXIS_DN	MILI_PSEUDOPODIA_CHEMOTAXIS_DN		447	-0.428645	-2.3364	0	2.0823301E-5	0.003	4004	tags=41%, list=25%, signal=53%
GENTILE_UV_HIGH_DOSE_DN	GENTILE_UV_HIGH_DOSE_DN		283	-0.449358	-2.33632	0	2.072554E-5	0.003	4364	tags=45%, list=27%, signal=61%
SCHLOSSER_MYC_TARGETS_AND_SERUM_RESPONSE_DN	SCHLOSSER_MYC_TARGETS_AND_SERUM_RESPONSE_DN		46	-0.610432	-2.33571	0	2.0628691E-5	0.003	3261	tags=50%, list=20%, signal=62%
WELCSH_BRCA1_TARGETS_DN	WELCSH_BRCA1_TARGETS_DN		133	-0.491425	-2.33277	0	2.0532743E-5	0.003	3807	tags=47%, list=23%, signal=61%
REACTOME_SIGNALING_BY_TGF_BETA_RECEPTOR_COMPLEX	REACTOME_SIGNALING_BY_TGF_BETA_RECEPTOR_COMPLEX		92	-0.524058	-2.33217	0	2.0437685E-5	0.003	4635	tags=58%, list=28%, signal=80%
MENSE_HYPOXIA_UP	MENSE_HYPOXIA_UP		95	-0.521871	-2.33014	0	2.0343503E-5	0.003	3874	tags=52%, list=24%, signal=67%
KEGG_MEDICUS_VARIANT_MUTATION_CAUSED_ABERRANT_ABETA_TO_26S_PROTEASOME_MEDIATED_PROTEIN_DEGRADATION	KEGG_MEDICUS_VARIANT_MUTATION_CAUSED_ABERRANT_ABETA_TO_26S_PROTEASOME_MEDIATED_PROTEIN_DEGRADATION		33	-0.635363	-2.32979	0	2.0250183E-5	0.003	2471	tags=52%, list=15%, signal=61%
SEMENZA_HIF1_TARGETS	SEMENZA_HIF1_TARGETS		34	-0.656635	-2.32804	0	2.0157717E-5	0.003	3293	tags=59%, list=20%, signal=74%
YAO_TEMPORAL_RESPONSE_TO_PROGESTERONE_CLUSTER_11	YAO_TEMPORAL_RESPONSE_TO_PROGESTERONE_CLUSTER_11		99	-0.512984	-2.32657	0	2.006609E-5	0.003	3698	tags=57%, list=23%, signal=73%
REACTOME_MITOTIC_METAPHASE_AND_ANAPHASE	REACTOME_MITOTIC_METAPHASE_AND_ANAPHASE		225	-0.46352	-2.32648	0	1.9975294E-5	0.003	4257	tags=48%, list=26%, signal=65%
SCHAEFFER_PROSTATE_DEVELOPMENT_AND_CANCER_BOX4_DN	SCHAEFFER_PROSTATE_DEVELOPMENT_AND_CANCER_BOX4_DN		33	-0.643334	-2.32602	0	1.9885316E-5	0.003	3306	tags=67%, list=20%, signal=83%
WEST_ADRENOCORTICAL_TUMOR_UP	WEST_ADRENOCORTICAL_TUMOR_UP		292	-0.450924	-2.32561	0	1.9796144E-5	0.003	4947	tags=52%, list=30%, signal=73%
WUNDER_INFLAMMATORY_RESPONSE_AND_CHOLESTEROL_UP	WUNDER_INFLAMMATORY_RESPONSE_AND_CHOLESTEROL_UP		57	-0.573264	-2.32389	0	1.9707768E-5	0.003	3198	tags=46%, list=20%, signal=57%
FOSTER_TOLERANT_MACROPHAGE_DN	FOSTER_TOLERANT_MACROPHAGE_DN		405	-0.433182	-2.32386	0	1.9620178E-5	0.003	4524	tags=48%, list=28%, signal=65%
WELCSH_BRCA1_TARGETS_UP	WELCSH_BRCA1_TARGETS_UP		194	-0.47005	-2.32375	0	1.9533363E-5	0.003	3888	tags=45%, list=24%, signal=58%
RICKMAN_TUMOR_DIFFERENTIATED_WELL_VS_POORLY_DN	RICKMAN_TUMOR_DIFFERENTIATED_WELL_VS_POORLY_DN		370	-0.433992	-2.32009	0	1.9447314E-5	0.003	3760	tags=42%, list=23%, signal=54%
KEGG_MEDICUS_VARIANT_MUTATION_CAUSED_ABERRANT_HTT_TO_26S_PROTEASOME_MEDIATED_PROTEIN_DEGRADATION	KEGG_MEDICUS_VARIANT_MUTATION_CAUSED_ABERRANT_HTT_TO_26S_PROTEASOME_MEDIATED_PROTEIN_DEGRADATION		33	-0.640802	-2.31936	0	1.9362018E-5	0.003	2471	tags=52%, list=15%, signal=61%
KEGG_MEDICUS_VARIANT_MUTATION_INACTIVATED_VCP_TO_26S_PROTEASOME_MEDIATED_PROTEIN_DEGRADATION	KEGG_MEDICUS_VARIANT_MUTATION_INACTIVATED_VCP_TO_26S_PROTEASOME_MEDIATED_PROTEIN_DEGRADATION		37	-0.628801	-2.31888	0	1.9277468E-5	0.003	3425	tags=62%, list=21%, signal=79%
REACTOME_MITOTIC_G1_PHASE_AND_G1_S_TRANSITION	REACTOME_MITOTIC_G1_PHASE_AND_G1_S_TRANSITION		144	-0.483584	-2.31849	0	1.9193652E-5	0.003	3970	tags=44%, list=24%, signal=58%
JOHNSTONE_PARVB_TARGETS_2_UP	JOHNSTONE_PARVB_TARGETS_2_UP		141	-0.492157	-2.31785	0	1.9110563E-5	0.003	2453	tags=36%, list=15%, signal=42%
KAAB_FAILED_HEART_ATRIUM_DN	KAAB_FAILED_HEART_ATRIUM_DN		143	-0.481561	-2.31759	0	1.902819E-5	0.003	4307	tags=52%, list=26%, signal=70%
MANALO_HYPOXIA_DN	MANALO_HYPOXIA_DN		276	-0.446206	-2.31701	0	1.8946525E-5	0.003	3865	tags=42%, list=24%, signal=55%
BASAKI_YBX1_TARGETS_UP	BASAKI_YBX1_TARGETS_UP		281	-0.443023	-2.31616	0	1.8865556E-5	0.003	3761	tags=38%, list=23%, signal=49%
KEGG_MEDICUS_REFERENCE_26S_PROTEASOME_MEDIATED_PROTEIN_DEGRADATION	KEGG_MEDICUS_REFERENCE_26S_PROTEASOME_MEDIATED_PROTEIN_DEGRADATION		36	-0.621041	-2.31588	0	1.8785277E-5	0.003	3425	tags=61%, list=21%, signal=77%
KEGG_ANTIGEN_PROCESSING_AND_PRESENTATION	KEGG_ANTIGEN_PROCESSING_AND_PRESENTATION		61	-0.556671	-2.31077	0	2.4990724E-5	0.004	2132	tags=39%, list=13%, signal=45%
EINAV_INTERFERON_SIGNATURE_IN_CANCER	EINAV_INTERFERON_SIGNATURE_IN_CANCER		25	-0.692661	-2.31057	0	2.4885278E-5	0.004	3175	tags=72%, list=19%, signal=89%
NAGASHIMA_NRG1_SIGNALING_UP	NAGASHIMA_NRG1_SIGNALING_UP		169	-0.478536	-2.3102	0	2.4780718E-5	0.004	3616	tags=43%, list=22%, signal=54%
ENK_UV_RESPONSE_KERATINOCYTE_DN	ENK_UV_RESPONSE_KERATINOCYTE_DN		474	-0.421022	-2.30925	0	2.4677034E-5	0.004	4494	tags=43%, list=28%, signal=58%
SENESE_HDAC3_TARGETS_UP	SENESE_HDAC3_TARGETS_UP		461	-0.421597	-2.30505	0	2.4574212E-5	0.004	4636	tags=50%, list=28%, signal=68%
BMI1_DN.V1_UP	BMI1_DN.V1_UP		144	-0.480684	-2.30487	0	2.4472245E-5	0.004	5115	tags=53%, list=31%, signal=77%
DAUER_STAT3_TARGETS_DN	DAUER_STAT3_TARGETS_DN		47	-0.588146	-2.30316	0	3.0301167E-5	0.005	3765	tags=51%, list=23%, signal=66%
REACTOME_ASYMMETRIC_LOCALIZATION_OF_PCP_PROTEINS	REACTOME_ASYMMETRIC_LOCALIZATION_OF_PCP_PROTEINS		60	-0.560567	-2.3012	0	3.6270525E-5	0.006	3481	tags=52%, list=21%, signal=65%
KIM_WT1_TARGETS_12HR_DN	KIM_WT1_TARGETS_12HR_DN		207	-0.45245	-2.30097	0	3.612248E-5	0.006	4213	tags=47%, list=26%, signal=62%
LY_AGING_OLD_DN	LY_AGING_OLD_DN		54	-0.567246	-2.30082	0	3.5975645E-5	0.006	4613	tags=57%, list=28%, signal=80%
HALLMARK_TGF_BETA_SIGNALING	HALLMARK_TGF_BETA_SIGNALING		53	-0.567197	-2.29871	0	4.1727097E-5	0.007	2978	tags=45%, list=18%, signal=55%
CROMER_METASTASIS_DN	CROMER_METASTASIS_DN		73	-0.544186	-2.29797	0	4.155884E-5	0.007	3781	tags=52%, list=23%, signal=67%
LEE_LIVER_CANCER_SURVIVAL_DN	LEE_LIVER_CANCER_SURVIVAL_DN		173	-0.47382	-2.29793	0	4.1391937E-5	0.007	3828	tags=43%, list=23%, signal=56%
WANG_RESPONSE_TO_GSK3_INHIBITOR_SB216763_DN	WANG_RESPONSE_TO_GSK3_INHIBITOR_SB216763_DN		345	-0.429687	-2.29689	0	4.122637E-5	0.007	4908	tags=48%, list=30%, signal=68%
REACTOME_KEAP1_NFE2L2_PATHWAY	REACTOME_KEAP1_NFE2L2_PATHWAY		120	-0.493458	-2.2967	0	4.106212E-5	0.007	3464	tags=45%, list=21%, signal=57%
ZHANG_INTERFERON_RESPONSE	ZHANG_INTERFERON_RESPONSE		20	-0.727738	-2.29625	0	4.0899176E-5	0.007	1662	tags=60%, list=10%, signal=67%
REACTOME_NUCLEAR_EVENTS_MEDIATED_BY_NFE2L2	REACTOME_NUCLEAR_EVENTS_MEDIATED_BY_NFE2L2		93	-0.518241	-2.29544	0	4.073752E-5	0.007	3425	tags=48%, list=21%, signal=61%
REACTOME_TRANSCRIPTIONAL_ACTIVITY_OF_SMAD2_SMAD3_SMAD4_HETEROTRIMER	REACTOME_TRANSCRIPTIONAL_ACTIVITY_OF_SMAD2_SMAD3_SMAD4_HETEROTRIMER		49	-0.581708	-2.29382	0	4.0577135E-5	0.007	3483	tags=53%, list=21%, signal=67%
WP_MRNA_PROCESSING	WP_MRNA_PROCESSING		121	-0.492113	-2.29276	0	4.627207E-5	0.008	5245	tags=59%, list=32%, signal=86%
WATANABE_RECTAL_CANCER_RADIOTHERAPY_RESPONSIVE_DN	WATANABE_RECTAL_CANCER_RADIOTHERAPY_RESPONSIVE_DN		91	-0.520939	-2.29219	0	4.609132E-5	0.008	4039	tags=54%, list=25%, signal=71%
TIEN_INTESTINE_PROBIOTICS_6HR_UP	TIEN_INTESTINE_PROBIOTICS_6HR_UP		42	-0.601049	-2.29194	0	4.591198E-5	0.008	2289	tags=38%, list=14%, signal=44%
FOROUTAN_PRODRANK_TGFB_EMT_UP	FOROUTAN_PRODRANK_TGFB_EMT_UP		182	-0.460783	-2.29151	0	4.5734025E-5	0.008	4633	tags=49%, list=28%, signal=68%
KOBAYASHI_EGFR_SIGNALING_6HR_DN	KOBAYASHI_EGFR_SIGNALING_6HR_DN		18	-0.737724	-2.29023	0	4.5557445E-5	0.008	2135	tags=72%, list=13%, signal=83%
AMIT_EGF_RESPONSE_240_HELA	AMIT_EGF_RESPONSE_240_HELA		59	-0.564401	-2.288	0	4.538222E-5	0.008	2372	tags=41%, list=15%, signal=47%
REACTOME_CYCLIN_A_CDK2_ASSOCIATED_EVENTS_AT_S_PHASE_ENTRY	REACTOME_CYCLIN_A_CDK2_ASSOCIATED_EVENTS_AT_S_PHASE_ENTRY		83	-0.526615	-2.28354	0	5.0873325E-5	0.009	3962	tags=53%, list=24%, signal=70%
SALVADOR_MARTIN_PEDIATRIC_TBD_ANTI_TNF_THERAPY_NONRESPONDER_POST_TREATMENT_UP	SALVADOR_MARTIN_PEDIATRIC_TBD_ANTI_TNF_THERAPY_NONRESPONDER_POST_TREATMENT_UP		20	-0.71995	-2.27911	0	5.629427E-5	0.01	2420	tags=60%, list=15%, signal=70%
REACTOME_REGULATION_OF_RUNX2_EXPRESSION_AND_ACTIVITY	REACTOME_REGULATION_OF_RUNX2_EXPRESSION_AND_ACTIVITY		68	-0.539791	-2.27863	0	5.6080222E-5	0.01	3464	tags=53%, list=21%, signal=67%
LANDIS_ERBB2_BREAST_TUMORS_324_UP	LANDIS_ERBB2_BREAST_TUMORS_324_UP		150	-0.470441	-2.27615	0	5.5867797E-5	0.01	3635	tags=44%, list=22%, signal=56%
AMIT_EGF_RESPONSE_60_HELA	AMIT_EGF_RESPONSE_60_HELA		45	-0.59452	-2.27461	0	6.685893E-5	0.012	4810	tags=73%, list=30%, signal=104%
WP_PHOTODYNAMIC_THERAPYINDUCED_HIF1_SURVIVAL_SIGNALING	WP_PHOTODYNAMIC_THERAPYINDUCED_HIF1_SURVIVAL_SIGNALING		37	-0.603425	-2.27379	0	6.660758E-5	0.012	3040	tags=51%, list=19%, signal=63%
NAKAMURA_TUMOR_ZONE_PERIPHERAL_VS_CENTRAL_UP	NAKAMURA_TUMOR_ZONE_PERIPHERAL_VS_CENTRAL_UP		267	-0.443263	-2.27255	0	6.6358116E-5	0.012	4756	tags=50%, list=29%, signal=69%
ONDER_CDH1_TARGETS_1_DN	ONDER_CDH1_TARGETS_1_DN		168	-0.46511	-2.27183	0	6.611051E-5	0.012	4858	tags=57%, list=30%, signal=81%
JIANG_MELANOMA_TRM10_LAMINA_PROPRIA	JIANG_MELANOMA_TRM10_LAMINA_PROPRIA		85	-0.519699	-2.27088	0	6.586475E-5	0.012	3752	tags=45%, list=23%, signal=58%
KORKOLA_YOLK_SAC_TUMOR_UP	KORKOLA_YOLK_SAC_TUMOR_UP		18	-0.738204	-2.27062	0	6.56208E-5	0.012	3182	tags=78%, list=20%, signal=97%
BARIS_THYROID_CANCER_DN	BARIS_THYROID_CANCER_DN		56	-0.569877	-2.2706	0	6.5378656E-5	0.012	4533	tags=57%, list=28%, signal=79%
SESTO_RESPONSE_TO_UV_C1	SESTO_RESPONSE_TO_UV_C1		70	-0.539964	-2.26981	0	6.5138294E-5	0.012	4026	tags=49%, list=25%, signal=64%
REACTOME_POSTMITOTIC_NUCLEAR_PORE_COMPLEX_NPC_REFORMATION	REACTOME_POSTMITOTIC_NUCLEAR_PORE_COMPLEX_NPC_REFORMATION		27	-0.664617	-2.26825	0	6.4899694E-5	0.012	3224	tags=70%, list=20%, signal=88%
ALONSO_METASTASIS_UP	ALONSO_METASTASIS_UP		185	-0.458988	-2.26707	0	6.466283E-5	0.012	3661	tags=43%, list=22%, signal=54%
AMIT_EGF_RESPONSE_60_MCF10A	AMIT_EGF_RESPONSE_60_MCF10A		39	-0.606505	-2.26661	0	6.4427695E-5	0.012	3201	tags=51%, list=20%, signal=64%
ELVIDGE_HIF1A_TARGETS_DN	ELVIDGE_HIF1A_TARGETS_DN		89	-0.514721	-2.26569	0	6.419426E-5	0.012	3801	tags=51%, list=23%, signal=66%
GAVIN_FOXP3_TARGETS_CLUSTER_T7	GAVIN_FOXP3_TARGETS_CLUSTER_T7		98	-0.510067	-2.26241	0	6.3962514E-5	0.012	4433	tags=55%, list=27%, signal=75%
JINESH_BLEBBISHIELD_TO_IMMUNE_CELL_FUSION_PBSHMS_UP	JINESH_BLEBBISHIELD_TO_IMMUNE_CELL_FUSION_PBSHMS_UP		360	-0.423725	-2.261	0	6.3732434E-5	0.012	4297	tags=45%, list=26%, signal=60%
SOTIRIOU_BREAST_CANCER_GRADE_1_VS_3_UP	SOTIRIOU_BREAST_CANCER_GRADE_1_VS_3_UP		149	-0.472292	-2.25936	0	6.3504005E-5	0.012	6143	tags=64%, list=38%, signal=102%
GHO_ATF5_TARGETS_DN	GHO_ATF5_TARGETS_DN		16	-0.751372	-2.25837	0	6.8584464E-5	0.013	3000	tags=69%, list=18%, signal=84%
FOROUTAN_TGFB_EMT_UP	FOROUTAN_TGFB_EMT_UP		189	-0.458072	-2.25614	0	6.834039E-5	0.013	4112	tags=44%, list=25%, signal=59%
REACTOME_VIRAL_MESSENGER_RNA_SYNTHESIS	REACTOME_VIRAL_MESSENGER_RNA_SYNTHESIS		43	-0.584976	-2.25578	0	6.809805E-5	0.013	5197	tags=77%, list=32%, signal=112%
BROWNE_HCMV_INFECTION_2HR_DN	BROWNE_HCMV_INFECTION_2HR_DN		46	-0.578689	-2.25568	0	6.785742E-5	0.013	3310	tags=57%, list=20%, signal=71%
REACTOME_M_PHASE	REACTOME_M_PHASE		382	-0.418558	-2.25565	0	6.7618486E-5	0.013	4653	tags=47%, list=29%, signal=64%
JEON_SMAD6_TARGETS_UP	JEON_SMAD6_TARGETS_UP		22	-0.695056	-2.25458	0	6.7381225E-5	0.013	4275	tags=82%, list=26%, signal=111%
YANG_BREAST_CANCER_ESR1_LASER_DN	YANG_BREAST_CANCER_ESR1_LASER_DN		46	-0.580912	-2.25347	0	6.714562E-5	0.013	3434	tags=57%, list=21%, signal=71%
CHEN_LUNG_CANCER_SURVIVAL	CHEN_LUNG_CANCER_SURVIVAL		25	-0.680838	-2.25011	0	6.691167E-5	0.013	1454	tags=36%, list=9%, signal=39%
REACTOME_NUCLEAR_IMPORT_OF_REV_PROTEIN	REACTOME_NUCLEAR_IMPORT_OF_REV_PROTEIN		33	-0.635373	-2.24932	0	6.6679335E-5	0.013	3539	tags=70%, list=22%, signal=89%
WP_ONCOSTATIN_M_SIGNALING	WP_ONCOSTATIN_M_SIGNALING		65	-0.549647	-2.24848	0	6.6448614E-5	0.013	4636	tags=58%, list=28%, signal=81%
REACTOME_DISEASES_OF_SIGNAL_TRANSDUCTION_BY_GROWTH_FACTOR_RECEPTORS_AND_SECOND_MESSENGERS	REACTOME_DISEASES_OF_SIGNAL_TRANSDUCTION_BY_GROWTH_FACTOR_RECEPTORS_AND_SECOND_MESSENGERS		445	-0.412448	-2.24834	0	6.621948E-5	0.013	3995	tags=42%, list=25%, signal=55%
LANDIS_ERBB2_BREAST_TUMORS_65_UP	LANDIS_ERBB2_BREAST_TUMORS_65_UP		22	-0.702248	-2.24801	0	6.5991924E-5	0.013	1295	tags=41%, list=8%, signal=44%
KEGG_MEDICUS_VARIANT_MUTATION_INACTIVATED_UBQLN2_TO_26S_PROTEASOME_MEDIATED_PROTEIN_DEGRADATION	KEGG_MEDICUS_VARIANT_MUTATION_INACTIVATED_UBQLN2_TO_26S_PROTEASOME_MEDIATED_PROTEIN_DEGRADATION		37	-0.605997	-2.2469	0	6.5765926E-5	0.013	3425	tags=59%, list=21%, signal=75%
REACTOME_CELLULAR_RESPONSE_TO_CHEMICAL_STRESS	REACTOME_CELLULAR_RESPONSE_TO_CHEMICAL_STRESS		194	-0.453272	-2.24662	0	6.554146E-5	0.013	3464	tags=40%, list=21%, signal=50%
REACTOME_REGULATION_OF_EXPRESSION_OF_SLITS_AND_ROBOS	REACTOME_REGULATION_OF_EXPRESSION_OF_SLITS_AND_ROBOS		152	-0.46527	-2.24571	0	7.04192E-5	0.014	4169	tags=49%, list=26%, signal=66%
KEGG_MEDICUS_VARIANT_SCRAPIE_CONFORMATION_PRPSC_TO_26S_PROTEASOME_MEDIATED_PROTEIN_DEGRADATION	KEGG_MEDICUS_VARIANT_SCRAPIE_CONFORMATION_PRPSC_TO_26S_PROTEASOME_MEDIATED_PROTEIN_DEGRADATION		33	-0.639176	-2.24508	0	7.018049E-5	0.014	2471	tags=52%, list=15%, signal=61%
REACTOME_APC_C_CDH1_MEDIATED_DEGRADATION_OF_CDC20_AND_OTHER_APC_C_CDH1_TARGETED_PROTEINS_IN_LATE_MITOSIS_EARLY_G1	REACTOME_APC_C_CDH1_MEDIATED_DEGRADATION_OF_CDC20_AND_OTHER_APC_C_CDH1_TARGETED_PROTEINS_IN_LATE_MITOSIS_EARLY_G1		69	-0.536923	-2.24286	0	7.4983895E-5	0.015	3464	tags=51%, list=21%, signal=64%
REACTOME_REGULATION_OF_HSF1_MEDIATED_HEAT_SHOCK_RESPONSE	REACTOME_REGULATION_OF_HSF1_MEDIATED_HEAT_SHOCK_RESPONSE		79	-0.523757	-2.24093	0	7.473142E-5	0.015	3591	tags=49%, list=22%, signal=63%
GNATENKO_PLATELET_SIGNATURE	GNATENKO_PLATELET_SIGNATURE		39	-0.611958	-2.24061	0	7.4480646E-5	0.015	3223	tags=56%, list=20%, signal=70%
SHAFFER_IRF4_TARGETS_IN_ACTIVATED_DENDRITIC_CELL	SHAFFER_IRF4_TARGETS_IN_ACTIVATED_DENDRITIC_CELL		65	-0.538801	-2.24	0	7.9050296E-5	0.016	3764	tags=52%, list=23%, signal=68%
REACTOME_SWITCHING_OF_ORIGINS_TO_A_POST_REPLICATIVE_STATE	REACTOME_SWITCHING_OF_ORIGINS_TO_A_POST_REPLICATIVE_STATE		86	-0.515693	-2.23904	0	7.87868E-5	0.016	3464	tags=45%, list=21%, signal=57%
MALONEY_RESPONSE_TO_17AAG_DN	MALONEY_RESPONSE_TO_17AAG_DN		73	-0.522443	-2.23779	0	8.82513E-5	0.018	5007	tags=64%, list=31%, signal=93%
PHONG_TNF_TARGETS_UP	PHONG_TNF_TARGETS_UP		63	-0.544483	-2.23686	0	8.795908E-5	0.018	4858	tags=62%, list=30%, signal=88%
REACTOME_REGULATION_OF_PTEN_STABILITY_AND_ACTIVITY	REACTOME_REGULATION_OF_PTEN_STABILITY_AND_ACTIVITY		65	-0.547258	-2.23579	0	8.7668785E-5	0.018	3464	tags=51%, list=21%, signal=64%
BROCKE_APOPTOSIS_REVERSED_BY_IL6	BROCKE_APOPTOSIS_REVERSED_BY_IL6		140	-0.472106	-2.23444	0	8.73804E-5	0.018	4431	tags=51%, list=27%, signal=69%
REACTOME_TRANSPORT_OF_THE_SLBP_DEPENDANT_MATURE_MRNA	REACTOME_TRANSPORT_OF_THE_SLBP_DEPENDANT_MATURE_MRNA		35	-0.604593	-2.2327	0	9.1948066E-5	0.019	4047	tags=66%, list=25%, signal=87%
FISCHER_G2_M_CELL_CYCLE	FISCHER_G2_M_CELL_CYCLE		230	-0.437677	-2.23226	0	9.1647584E-5	0.019	4558	tags=44%, list=28%, signal=61%
OSMAN_BLADDER_CANCER_UP	OSMAN_BLADDER_CANCER_UP		381	-0.412215	-2.2319	0	9.134906E-5	0.019	5009	tags=48%, list=31%, signal=68%
ICHIBA_GRAFT_VERSUS_HOST_DISEASE_D7_UP	ICHIBA_GRAFT_VERSUS_HOST_DISEASE_D7_UP		108	-0.495335	-2.23117	0	9.5792755E-5	0.02	3327	tags=43%, list=20%, signal=53%
ENK_UV_RESPONSE_EPIDERMIS_UP	ENK_UV_RESPONSE_EPIDERMIS_UP		281	-0.427456	-2.22977	0	1.002932E-4	0.021	4814	tags=50%, list=30%, signal=70%
YAO_TEMPORAL_RESPONSE_TO_PROGESTERONE_CLUSTER_13	YAO_TEMPORAL_RESPONSE_TO_PROGESTERONE_CLUSTER_13		174	-0.454188	-2.22825	0	1.09540444E-4	0.023	3584	tags=44%, list=22%, signal=55%
QI_PLASMACYTOMA_DN	QI_PLASMACYTOMA_DN		92	-0.507796	-2.22754	0	1.0918823E-4	0.023	1449	tags=33%, list=9%, signal=36%
JIANG_HYPOXIA_NORMAL	JIANG_HYPOXIA_NORMAL		193	-0.449515	-2.22731	0	1.0883826E-4	0.023	4206	tags=49%, list=26%, signal=66%
LUI_TARGETS_OF_PAX8_PPARG_FUSION	LUI_TARGETS_OF_PAX8_PPARG_FUSION		32	-0.630044	-2.22646	0	1.0849054E-4	0.023	4980	tags=78%, list=31%, signal=112%
NUTT_GBM_VS_AO_GLIOMA_UP	NUTT_GBM_VS_AO_GLIOMA_UP		44	-0.572224	-2.22593	0	1.08145025E-4	0.023	3717	tags=57%, list=23%, signal=73%
REACTOME_PCP_CE_PATHWAY	REACTOME_PCP_CE_PATHWAY		88	-0.506072	-2.22499	0	1.12424575E-4	0.024	3481	tags=47%, list=21%, signal=59%
WP_EBOLA_VIRUS_INFECTION_IN_HOST	WP_EBOLA_VIRUS_INFECTION_IN_HOST		124	-0.470802	-2.22309	0	1.1675772E-4	0.025	4357	tags=51%, list=27%, signal=69%
CAMP_UP.V1_UP	CAMP_UP.V1_UP		189	-0.451287	-2.22272	0	1.163894E-4	0.025	4972	tags=55%, list=31%, signal=78%
JI_RESPONSE_TO_FSH_DN	JI_RESPONSE_TO_FSH_DN		53	-0.551024	-2.2221	0	1.16023395E-4	0.025	3781	tags=49%, list=23%, signal=64%
JACKSON_DNMT1_TARGETS_UP	JACKSON_DNMT1_TARGETS_UP		82	-0.501497	-2.22181	0	1.15659685E-4	0.025	3159	tags=41%, list=19%, signal=51%
APRELIKOVA_BRCA1_TARGETS	APRELIKOVA_BRCA1_TARGETS		46	-0.57903	-2.21941	0	1.2904349E-4	0.027	2942	tags=48%, list=18%, signal=58%
BASSO_CD40_SIGNALING_UP	BASSO_CD40_SIGNALING_UP		96	-0.491264	-2.21873	0	1.2864149E-4	0.027	3023	tags=41%, list=19%, signal=50%
SAKAI_TUMOR_INFILTRATING_MONOCYTES_DN	SAKAI_TUMOR_INFILTRATING_MONOCYTES_DN		76	-0.51341	-2.21833	0	1.2824198E-4	0.027	2821	tags=39%, list=17%, signal=48%
BIOCARTA_MHC_PATHWAY	BIOCARTA_MHC_PATHWAY		12	-0.80985	-2.2172	0	1.2784495E-4	0.027	1963	tags=75%, list=12%, signal=85%
FARDIN_HYPOXIA_11	FARDIN_HYPOXIA_11		32	-0.62006	-2.21691	0	1.2745036E-4	0.027	1613	tags=47%, list=10%, signal=52%
HOLLMANN_APOPTOSIS_VIA_CD40_DN	HOLLMANN_APOPTOSIS_VIA_CD40_DN		255	-0.428968	-2.21518	0	1.3161004E-4	0.028	3286	tags=36%, list=20%, signal=44%
REACTOME_APC_C_MEDIATED_DEGRADATION_OF_CELL_CYCLE_PROTEINS	REACTOME_APC_C_MEDIATED_DEGRADATION_OF_CELL_CYCLE_PROTEINS		83	-0.515676	-2.21323	0	1.3120634E-4	0.028	3464	tags=47%, list=21%, signal=59%
BLANCO_MELO_INFLUENZA_A_INFECTION_A594_CELLS_UP	BLANCO_MELO_INFLUENZA_A_INFECTION_A594_CELLS_UP		37	-0.5922	-2.21291	0	1.3080509E-4	0.028	3229	tags=59%, list=20%, signal=74%
CHIARADONNA_NEOPLASTIC_TRANSFORMATION_KRAS_UP	CHIARADONNA_NEOPLASTIC_TRANSFORMATION_KRAS_UP		125	-0.474154	-2.20975	0	1.393745E-4	0.03	2480	tags=34%, list=15%, signal=39%
REACTOME_SEPARATION_OF_SISTER_CHROMATIDS	REACTOME_SEPARATION_OF_SISTER_CHROMATIDS		181	-0.45259	-2.20962	0	1.3895088E-4	0.03	3962	tags=45%, list=24%, signal=59%
ZHENG_FOXP3_TARGETS_IN_THYMUS_UP	ZHENG_FOXP3_TARGETS_IN_THYMUS_UP		194	-0.441573	-2.20811	0	1.3852981E-4	0.03	3857	tags=40%, list=24%, signal=52%
WANG_ESOPHAGUS_CANCER_VS_NORMAL_UP	WANG_ESOPHAGUS_CANCER_VS_NORMAL_UP		114	-0.476807	-2.20806	0	1.381113E-4	0.03	3226	tags=41%, list=20%, signal=51%
REACTOME_RUNX1_REGULATES_TRANSCRIPTION_OF_GENES_INVOLVED_IN_DIFFERENTIATION_OF_HSCS	REACTOME_RUNX1_REGULATES_TRANSCRIPTION_OF_GENES_INVOLVED_IN_DIFFERENTIATION_OF_HSCS		105	-0.483381	-2.20806	0	1.376953E-4	0.03	3464	tags=43%, list=21%, signal=54%
KEGG_MEDICUS_PATHOGEN_HTLV_1_P12_TO_ANTIGEN_PROCESSING_AND_PRESENTATION_BY_MHC_CLASS_I_MOLECULES	KEGG_MEDICUS_PATHOGEN_HTLV_1_P12_TO_ANTIGEN_PROCESSING_AND_PRESENTATION_BY_MHC_CLASS_I_MOLECULES		7	-0.951934	-2.20775	0	1.372818E-4	0.03	791	tags=100%, list=5%, signal=105%
SENESE_HDAC1_AND_HDAC2_TARGETS_UP	SENESE_HDAC1_AND_HDAC2_TARGETS_UP		224	-0.432405	-2.20707	0	1.3687076E-4	0.03	4707	tags=52%, list=29%, signal=72%
HOSHIDA_LIVER_CANCER_SUBCLASS_S1	HOSHIDA_LIVER_CANCER_SUBCLASS_S1		230	-0.439638	-2.20549	0	1.4523849E-4	0.032	4998	tags=53%, list=31%, signal=75%
WIEDERSCHAIN_TARGETS_OF_BMI1_AND_PCGF2	WIEDERSCHAIN_TARGETS_OF_BMI1_AND_PCGF2		57	-0.546289	-2.20518	0	1.4480624E-4	0.032	4146	tags=56%, list=25%, signal=75%
LEE_AGING_NEOCORTEX_UP	LEE_AGING_NEOCORTEX_UP		72	-0.51934	-2.20495	0	1.4874317E-4	0.033	1613	tags=35%, list=10%, signal=38%
RHODES_CANCER_META_SIGNATURE	RHODES_CANCER_META_SIGNATURE		64	-0.536817	-2.20393	0	1.5695006E-4	0.035	3159	tags=45%, list=19%, signal=56%
NAKAMURA_CANCER_MICROENVIRONMENT_DN	NAKAMURA_CANCER_MICROENVIRONMENT_DN		44	-0.578493	-2.20349	0	1.5648708E-4	0.035	2457	tags=43%, list=15%, signal=51%
HALLMARK_ANDROGEN_RESPONSE	HALLMARK_ANDROGEN_RESPONSE		98	-0.481255	-2.20251	0	1.6028092E-4	0.036	1889	tags=32%, list=12%, signal=36%
JIANG_TIP30_TARGETS_UP	JIANG_TIP30_TARGETS_UP		45	-0.567058	-2.20222	0	1.6416298E-4	0.037	3238	tags=53%, list=20%, signal=66%
KEGG_MEDICUS_VARIANT_MUTATION_CAUSED_ABERRANT_SNCA_TO_26S_PROTEASOME_MEDIATED_PROTEIN_DEGRADATION	KEGG_MEDICUS_VARIANT_MUTATION_CAUSED_ABERRANT_SNCA_TO_26S_PROTEASOME_MEDIATED_PROTEIN_DEGRADATION		33	-0.618773	-2.2008	0	1.6368297E-4	0.037	2471	tags=52%, list=15%, signal=61%
XU_RESPONSE_TO_TRETINOIN_AND_NSC682994_UP	XU_RESPONSE_TO_TRETINOIN_AND_NSC682994_UP		15	-0.749262	-2.20051	0	1.6320577E-4	0.037	2463	tags=67%, list=15%, signal=78%
REACTOME_NS1_MEDIATED_EFFECTS_ON_HOST_PATHWAYS	REACTOME_NS1_MEDIATED_EFFECTS_ON_HOST_PATHWAYS		39	-0.601728	-2.19997	0	1.6273133E-4	0.037	5197	tags=82%, list=32%, signal=120%
JOHANSSON_GLIOMAGENESIS_BY_PDGFB_UP	JOHANSSON_GLIOMAGENESIS_BY_PDGFB_UP		54	-0.537889	-2.19921	0	1.6225965E-4	0.037	3869	tags=50%, list=24%, signal=65%
XU_AKT1_TARGETS_6HR	XU_AKT1_TARGETS_6HR		26	-0.650585	-2.19864	0	1.6606171E-4	0.038	3765	tags=65%, list=23%, signal=85%
REACTOME_TRANSCRIPTIONAL_REGULATION_BY_SMALL_RNAS	REACTOME_TRANSCRIPTIONAL_REGULATION_BY_SMALL_RNAS		85	-0.5038	-2.19862	0	1.6558316E-4	0.038	5242	tags=60%, list=32%, signal=88%
CHUNG_BLISTER_CYTOTOXICITY_UP	CHUNG_BLISTER_CYTOTOXICITY_UP		127	-0.467984	-2.19859	0	1.6510734E-4	0.038	3014	tags=41%, list=18%, signal=50%
DAZARD_RESPONSE_TO_UV_SCC_UP	DAZARD_RESPONSE_TO_UV_SCC_UP		102	-0.486732	-2.19825	0	1.6463426E-4	0.038	3937	tags=46%, list=24%, signal=60%
AMIT_SERUM_RESPONSE_60_MCF10A	AMIT_SERUM_RESPONSE_60_MCF10A		58	-0.541535	-2.19755	0	1.6835614E-4	0.039	3269	tags=43%, list=20%, signal=54%
REACTOME_HIV_LIFE_CYCLE	REACTOME_HIV_LIFE_CYCLE		140	-0.466748	-2.19603	0	1.6787648E-4	0.039	4215	tags=50%, list=26%, signal=67%
LINSLEY_MIR16_TARGETS	LINSLEY_MIR16_TARGETS		204	-0.435923	-2.19581	0	1.6739957E-4	0.039	4205	tags=43%, list=26%, signal=57%
HALLMARK_ALLOGRAFT_REJECTION	HALLMARK_ALLOGRAFT_REJECTION		193	-0.439126	-2.19519	0	1.6692535E-4	0.039	3276	tags=34%, list=20%, signal=42%
REACTOME_ER_TO_GOLGI_ANTEROGRADE_TRANSPORT	REACTOME_ER_TO_GOLGI_ANTEROGRADE_TRANSPORT		150	-0.457148	-2.19491	0	1.6645381E-4	0.039	3168	tags=46%, list=19%, signal=57%
SESTO_RESPONSE_TO_UV_C8	SESTO_RESPONSE_TO_UV_C8		70	-0.522007	-2.1942	0	1.6598492E-4	0.039	3773	tags=51%, list=23%, signal=67%
HALLMARK_HYPOXIA	HALLMARK_HYPOXIA		193	-0.441643	-2.19395	0	1.6551868E-4	0.039	4151	tags=46%, list=25%, signal=61%
REACTOME_PROTEIN_UBIQUITINATION	REACTOME_PROTEIN_UBIQUITINATION		74	-0.519806	-2.19301	0	1.6505504E-4	0.039	3332	tags=45%, list=20%, signal=56%
SUNG_METASTASIS_STROMA_UP	SUNG_METASTASIS_STROMA_UP		107	-0.487312	-2.19264	0	1.64594E-4	0.039	4160	tags=50%, list=26%, signal=66%
REACTOME_CLEC7A_DECTIN_1_SIGNALING	REACTOME_CLEC7A_DECTIN_1_SIGNALING		96	-0.49123	-2.19154	0	1.6829258E-4	0.04	4080	tags=52%, list=25%, signal=69%
REACTOME_G2_M_CHECKPOINTS	REACTOME_G2_M_CHECKPOINTS		151	-0.459569	-2.19024	0	1.6782511E-4	0.04	3518	tags=40%, list=22%, signal=50%
HOSHIDA_LIVER_CANCER_SUBCLASS_S2	HOSHIDA_LIVER_CANCER_SUBCLASS_S2		111	-0.476686	-2.18844	0	1.7144083E-4	0.041	3867	tags=43%, list=24%, signal=56%
JIANG_HYPOXIA_VIA_VHL	JIANG_HYPOXIA_VIA_VHL		19	-0.685338	-2.18798	0	1.7096725E-4	0.041	4155	tags=79%, list=25%, signal=106%
REACTOME_MAPK6_MAPK4_SIGNALING	REACTOME_MAPK6_MAPK4_SIGNALING		84	-0.496738	-2.18728	0	1.7049626E-4	0.041	3464	tags=45%, list=21%, signal=57%
BERTUCCI_MEDULLARY_VS_DUCTAL_BREAST_CANCER_UP	BERTUCCI_MEDULLARY_VS_DUCTAL_BREAST_CANCER_UP		192	-0.443307	-2.18723	0	1.7002787E-4	0.041	3418	tags=40%, list=21%, signal=50%
SHAFFER_IRF4_TARGETS_IN_PLASMA_CELL_VS_MATURE_B_LYMPHOCYTE	SHAFFER_IRF4_TARGETS_IN_PLASMA_CELL_VS_MATURE_B_LYMPHOCYTE		67	-0.523777	-2.18583	0	1.8572052E-4	0.045	3864	tags=54%, list=24%, signal=70%
KEGG_MEDICUS_REFERENCE_ITGA_B_TALIN_VINCULIN_SIGNALING_PATHWAY	KEGG_MEDICUS_REFERENCE_ITGA_B_TALIN_VINCULIN_SIGNALING_PATHWAY		30	-0.626392	-2.18493	0	1.852131E-4	0.045	2402	tags=53%, list=15%, signal=62%
REACTOME_INTERFERON_GAMMA_SIGNALING	REACTOME_INTERFERON_GAMMA_SIGNALING		89	-0.499833	-2.18447	0	1.8470842E-4	0.045	1963	tags=35%, list=12%, signal=39%
JINESH_BLEBBISHIELD_VS_LIVE_CONTROL_DN	JINESH_BLEBBISHIELD_VS_LIVE_CONTROL_DN		260	-0.424981	-2.18447	0	1.8420651E-4	0.045	4763	tags=48%, list=29%, signal=67%
REACTOME_NUCLEAR_EVENTS_STIMULATED_BY_ALK_SIGNALING_IN_CANCER	REACTOME_NUCLEAR_EVENTS_STIMULATED_BY_ALK_SIGNALING_IN_CANCER		34	-0.615559	-2.18383	0	1.8370729E-4	0.045	3316	tags=53%, list=20%, signal=66%
REACTOME_CELL_CYCLE_CHECKPOINTS	REACTOME_CELL_CYCLE_CHECKPOINTS		271	-0.422068	-2.18229	0	1.9109013E-4	0.047	4116	tags=42%, list=25%, signal=56%
DITTMER_PTHLH_TARGETS_DN	DITTMER_PTHLH_TARGETS_DN		67	-0.519814	-2.18152	0	1.9057505E-4	0.047	4490	tags=54%, list=28%, signal=74%
LEI_MYB_TARGETS	LEI_MYB_TARGETS		314	-0.416797	-2.18039	0	1.9006274E-4	0.047	4208	tags=44%, list=26%, signal=58%
REACTOME_SARS_COV_2_INFECTION	REACTOME_SARS_COV_2_INFECTION		269	-0.420668	-2.17839	0	1.895532E-4	0.047	4429	tags=49%, list=27%, signal=67%
SANA_RESPONSE_TO_IFNG_DN	SANA_RESPONSE_TO_IFNG_DN		83	-0.502253	-2.17831	0	1.8904636E-4	0.047	3870	tags=51%, list=24%, signal=66%
REACTOME_NUCLEAR_PORE_COMPLEX_NPC_DISASSEMBLY	REACTOME_NUCLEAR_PORE_COMPLEX_NPC_DISASSEMBLY		35	-0.602384	-2.17801	0	1.8854225E-4	0.047	3539	tags=63%, list=22%, signal=80%
REACTOME_ANTIVIRAL_MECHANISM_BY_IFN_STIMULATED_GENES	REACTOME_ANTIVIRAL_MECHANISM_BY_IFN_STIMULATED_GENES		146	-0.451835	-2.17614	0	1.9975133E-4	0.05	4047	tags=47%, list=25%, signal=61%
REACTOME_SARS_COV_2_ACTIVATES_MODULATES_INNATE_AND_ADAPTIVE_IMMUNE_RESPONSES	REACTOME_SARS_COV_2_ACTIVATES_MODULATES_INNATE_AND_ADAPTIVE_IMMUNE_RESPONSES		107	-0.480988	-2.17578	0	1.992215E-4	0.05	4413	tags=58%, list=27%, signal=79%
REACTOME_TRANSPORT_OF_MATURE_TRANSCRIPT_TO_CYTOPLASM	REACTOME_TRANSPORT_OF_MATURE_TRANSCRIPT_TO_CYTOPLASM		75	-0.512488	-2.1754	0	1.9869444E-4	0.05	5201	tags=65%, list=32%, signal=96%
WANG_TARGETS_OF_MLL_CBP_FUSION_DN	WANG_TARGETS_OF_MLL_CBP_FUSION_DN		43	-0.573685	-2.17485	0	1.981702E-4	0.05	4990	tags=63%, list=31%, signal=90%
VANTVEER_BREAST_CANCER_ESR1_DN	VANTVEER_BREAST_CANCER_ESR1_DN		217	-0.429129	-2.1745	0	1.9764868E-4	0.05	3524	tags=39%, list=22%, signal=49%
AMIT_EGF_RESPONSE_480_MCF10A	AMIT_EGF_RESPONSE_480_MCF10A		42	-0.577987	-2.17437	0	1.9712994E-4	0.05	3493	tags=55%, list=21%, signal=70%
JAZAERI_BREAST_CANCER_BRCA1_VS_BRCA2_UP	JAZAERI_BREAST_CANCER_BRCA1_VS_BRCA2_UP		48	-0.559977	-2.17418	0	1.9661388E-4	0.05	2232	tags=44%, list=14%, signal=51%
REACTOME_TRANSPORT_OF_MATURE_MRNAS_DERIVED_FROM_INTRONLESS_TRANSCRIPTS	REACTOME_TRANSPORT_OF_MATURE_MRNAS_DERIVED_FROM_INTRONLESS_TRANSCRIPTS		42	-0.583188	-2.17397	0	1.9610053E-4	0.05	5201	tags=74%, list=32%, signal=108%
REACTOME_DNA_REPLICATION_PRE_INITIATION	REACTOME_DNA_REPLICATION_PRE_INITIATION		135	-0.462388	-2.1738	0	1.9934194E-4	0.051	3962	tags=41%, list=24%, signal=54%
REACTOME_MITOCHONDRIAL_TRANSLATION	REACTOME_MITOCHONDRIAL_TRANSLATION		92	-0.485215	-2.17292	0	2.0955388E-4	0.054	4575	tags=54%, list=28%, signal=75%
NGUYEN_NOTCH1_TARGETS_DN	NGUYEN_NOTCH1_TARGETS_DN		81	-0.499194	-2.17219	0	2.1658541E-4	0.056	3561	tags=47%, list=22%, signal=60%
SENGUPTA_NASOPHARYNGEAL_CARCINOMA_UP	SENGUPTA_NASOPHARYNGEAL_CARCINOMA_UP		293	-0.415563	-2.17158	0	2.1602718E-4	0.056	4116	tags=39%, list=25%, signal=52%
BLANCO_MELO_COVID19_BRONCHIAL_EPITHELIAL_CELLS_SARS_COV_2_INFECTION_UP	BLANCO_MELO_COVID19_BRONCHIAL_EPITHELIAL_CELLS_SARS_COV_2_INFECTION_UP		138	-0.458635	-2.17084	0	2.230059E-4	0.058	3937	tags=44%, list=24%, signal=58%
PECE_MAMMARY_STEM_CELL_UP	PECE_MAMMARY_STEM_CELL_UP		123	-0.46685	-2.17043	0	2.2243407E-4	0.058	4212	tags=50%, list=26%, signal=66%
RHODES_UNDIFFERENTIATED_CANCER	RHODES_UNDIFFERENTIATED_CANCER		66	-0.518337	-2.17042	0	2.2186521E-4	0.058	5075	tags=55%, list=31%, signal=79%
NADLER_OBESITY_UP	NADLER_OBESITY_UP		57	-0.541732	-2.17022	0	2.2129921E-4	0.058	4857	tags=58%, list=30%, signal=82%
WU_APOPTOSIS_BY_CDKN1A_VIA_TP53	WU_APOPTOSIS_BY_CDKN1A_VIA_TP53		51	-0.544923	-2.16781	0	2.282328E-4	0.059	4889	tags=53%, list=30%, signal=75%
NGO_MALIGNANT_GLIOMA_1P_LOH	NGO_MALIGNANT_GLIOMA_1P_LOH		14	-0.760482	-2.16734	0	2.3140422E-4	0.06	2777	tags=79%, list=17%, signal=95%
MILI_PSEUDOPODIA_HAPTOTAXIS_UP	MILI_PSEUDOPODIA_HAPTOTAXIS_UP		499	-0.394998	-2.16712	0	2.308184E-4	0.06	4752	tags=46%, list=29%, signal=63%
GROSS_HYPOXIA_VIA_ELK3_AND_HIF1A_UP	GROSS_HYPOXIA_VIA_ELK3_AND_HIF1A_UP		140	-0.460856	-2.16679	0	2.3023551E-4	0.06	3454	tags=41%, list=21%, signal=51%
MARKEY_RB1_ACUTE_LOF_DN	MARKEY_RB1_ACUTE_LOF_DN		221	-0.432856	-2.16656	0	2.2965558E-4	0.06	4525	tags=49%, list=28%, signal=67%
MOOTHA_PGC	MOOTHA_PGC		403	-0.40076	-2.1656	0	2.4762953E-4	0.065	3613	tags=37%, list=22%, signal=46%
SHEN_SMARCA2_TARGETS_UP	SHEN_SMARCA2_TARGETS_UP		418	-0.404055	-2.16455	0	2.470089E-4	0.065	4443	tags=44%, list=27%, signal=58%
REACTOME_EXPORT_OF_VIRAL_RIBONUCLEOPROTEINS_FROM_NUCLEUS	REACTOME_EXPORT_OF_VIRAL_RIBONUCLEOPROTEINS_FROM_NUCLEUS		32	-0.611458	-2.16452	0	2.463914E-4	0.065	5197	tags=84%, list=32%, signal=124%
REACTOME_CELL_EXTRACELLULAR_MATRIX_INTERACTIONS	REACTOME_CELL_EXTRACELLULAR_MATRIX_INTERACTIONS		18	-0.700784	-2.16416	0	2.5315388E-4	0.067	1959	tags=61%, list=12%, signal=69%
KEGG_GRAFT_VERSUS_HOST_DISEASE	KEGG_GRAFT_VERSUS_HOST_DISEASE		34	-0.595755	-2.16309	0	2.561598E-4	0.068	1963	tags=38%, list=12%, signal=43%
YOSHIMURA_MAPK8_TARGETS_DN	YOSHIMURA_MAPK8_TARGETS_DN		364	-0.404664	-2.16307	0	2.5552415E-4	0.068	3867	tags=38%, list=24%, signal=49%
RUIZ_TNC_TARGETS_DN	RUIZ_TNC_TARGETS_DN		141	-0.460395	-2.16223	0	2.5855153E-4	0.069	4411	tags=48%, list=27%, signal=66%
PAPASPYRIDONOS_UNSTABLE_ATEROSCLEROTIC_PLAQUE_UP	PAPASPYRIDONOS_UNSTABLE_ATEROSCLEROTIC_PLAQUE_UP		51	-0.543023	-2.16208	0	2.5791314E-4	0.069	4444	tags=53%, list=27%, signal=73%
PHONG_TNF_RESPONSE_VIA_P38_PARTIAL	PHONG_TNF_RESPONSE_VIA_P38_PARTIAL		162	-0.447418	-2.16171	0	2.643966E-4	0.071	4200	tags=48%, list=26%, signal=63%
HALLMARK_E2F_TARGETS	HALLMARK_E2F_TARGETS		196	-0.433095	-2.16132	0	2.6374697E-4	0.071	5277	tags=51%, list=32%, signal=75%
REACTOME_RNA_POLYMERASE_I_PROMOTER_ESCAPE	REACTOME_RNA_POLYMERASE_I_PROMOTER_ESCAPE		68	-0.510227	-2.15876	0	2.70286E-4	0.073	5242	tags=54%, list=32%, signal=80%
PECE_MAMMARY_STEM_CELL_DN	PECE_MAMMARY_STEM_CELL_DN		131	-0.45871	-2.15837	0	2.731958E-4	0.074	4996	tags=54%, list=31%, signal=78%
REACTOME_INTRA_GOLGI_AND_RETROGRADE_GOLGI_TO_ER_TRAFFIC	REACTOME_INTRA_GOLGI_AND_RETROGRADE_GOLGI_TO_ER_TRAFFIC		198	-0.431868	-2.1582	0	2.7252946E-4	0.074	3210	tags=39%, list=20%, signal=48%
REACTOME_RNA_POLYMERASE_I_TRANSCRIPTION_TERMINATION	REACTOME_RNA_POLYMERASE_I_TRANSCRIPTION_TERMINATION		29	-0.626779	-2.1578	0	2.7895343E-4	0.076	5065	tags=69%, list=31%, signal=100%
AMIT_EGF_RESPONSE_120_HELA	AMIT_EGF_RESPONSE_120_HELA		66	-0.519255	-2.15761	0	2.782764E-4	0.076	2458	tags=41%, list=15%, signal=48%
REACTOME_SYNTHESIS_OF_DNA	REACTOME_SYNTHESIS_OF_DNA		115	-0.469046	-2.15482	0	2.982285E-4	0.082	3962	tags=44%, list=24%, signal=58%
IZADPANAH_STEM_CELL_ADIPOSE_VS_BONE_UP	IZADPANAH_STEM_CELL_ADIPOSE_VS_BONE_UP		124	-0.466173	-2.15354	0	3.046017E-4	0.084	3476	tags=44%, list=21%, signal=55%
JIANG_HYPOXIA_CANCER	JIANG_HYPOXIA_CANCER		56	-0.532514	-2.15326	0	3.0741902E-4	0.085	4107	tags=50%, list=25%, signal=67%
MCBRYAN_PUBERTAL_TGFB1_TARGETS_UP	MCBRYAN_PUBERTAL_TGFB1_TARGETS_UP		163	-0.439269	-2.15227	0	3.172176E-4	0.088	4185	tags=42%, list=26%, signal=56%
REACTOME_MATURATION_OF_SPIKE_PROTEIN	REACTOME_MATURATION_OF_SPIKE_PROTEIN		37	-0.59195	-2.15223	0	3.1645873E-4	0.088	2480	tags=43%, list=15%, signal=51%
DANG_REGULATED_BY_MYC_DN	DANG_REGULATED_BY_MYC_DN		243	-0.418214	-2.15218	0	3.1570345E-4	0.088	4275	tags=47%, list=26%, signal=63%
BLANCO_MELO_BRONCHIAL_EPITHELIAL_CELLS_INFLUENZA_A_INFECTION_UP	BLANCO_MELO_BRONCHIAL_EPITHELIAL_CELLS_INFLUENZA_A_INFECTION_UP		125	-0.458278	-2.15085	0	3.2893644E-4	0.091	2856	tags=37%, list=18%, signal=44%
WANG_LMO4_TARGETS_DN	WANG_LMO4_TARGETS_DN		336	-0.401903	-2.14837	0	3.3508483E-4	0.092	4790	tags=53%, list=29%, signal=74%
AMIT_SERUM_RESPONSE_240_MCF10A	AMIT_SERUM_RESPONSE_240_MCF10A		55	-0.531388	-2.14757	0	3.3776776E-4	0.093	3442	tags=47%, list=21%, signal=60%
SARRIO_EPITHELIAL_MESENCHYMAL_TRANSITION_UP	SARRIO_EPITHELIAL_MESENCHYMAL_TRANSITION_UP		160	-0.44309	-2.14656	0	3.404417E-4	0.094	5212	tags=48%, list=32%, signal=69%
FLECHNER_PBL_KIDNEY_TRANSPLANT_OK_VS_DONOR_UP	FLECHNER_PBL_KIDNEY_TRANSPLANT_OK_VS_DONOR_UP		151	-0.451013	-2.14609	0	3.396388E-4	0.094	3530	tags=43%, list=22%, signal=54%
REACTOME_NEGATIVE_EPIGENETIC_REGULATION_OF_RRNA_EXPRESSION	REACTOME_NEGATIVE_EPIGENETIC_REGULATION_OF_RRNA_EXPRESSION		86	-0.500722	-2.14607	0	3.3883966E-4	0.094	5242	tags=58%, list=32%, signal=85%
ENK_UV_RESPONSE_KERATINOCYTE_UP	ENK_UV_RESPONSE_KERATINOCYTE_UP		498	-0.39096	-2.14371	0	3.4485525E-4	0.096	4208	tags=42%, list=26%, signal=55%
KEGG_MEDICUS_PATHOGEN_HPV_E5_TO_ANTIGEN_PROCESSING_AND_PRESENTATION_BY_MHC_CLASS_I_MOLECULES	KEGG_MEDICUS_PATHOGEN_HPV_E5_TO_ANTIGEN_PROCESSING_AND_PRESENTATION_BY_MHC_CLASS_I_MOLECULES		7	-0.925203	-2.14199	0	3.4746953E-4	0.097	791	tags=86%, list=5%, signal=90%
REACTOME_SARS_COV_INFECTIONS	REACTOME_SARS_COV_INFECTIONS		383	-0.399656	-2.14078	0	3.5353153E-4	0.098	3337	tags=38%, list=20%, signal=47%
REACTOME_NUCLEAR_ENVELOPE_BREAKDOWN	REACTOME_NUCLEAR_ENVELOPE_BREAKDOWN		52	-0.536927	-2.14049	0	3.5270746E-4	0.098	5197	tags=71%, list=32%, signal=104%
WINNEPENNINCKX_MELANOMA_METASTASIS_UP	WINNEPENNINCKX_MELANOMA_METASTASIS_UP		158	-0.437387	-2.14015	0	3.518872E-4	0.098	4889	tags=49%, list=30%, signal=69%
WP_TYPE_I_COLLAGEN_SYNTHESIS_IN_THE_CONTEXT_OF_OSTEOGENESIS_IMPERFECTA	WP_TYPE_I_COLLAGEN_SYNTHESIS_IN_THE_CONTEXT_OF_OSTEOGENESIS_IMPERFECTA		33	-0.601841	-2.13974	0	3.5107078E-4	0.098	2927	tags=45%, list=18%, signal=55%
POOLA_INVASIVE_BREAST_CANCER_UP	POOLA_INVASIVE_BREAST_CANCER_UP		265	-0.415476	-2.13971	0	3.5025808E-4	0.098	4857	tags=45%, list=30%, signal=62%
BMI1_DN_MEL18_DN.V1_UP	BMI1_DN_MEL18_DN.V1_UP		137	-0.457449	-2.1393	0	3.494492E-4	0.098	4909	tags=50%, list=30%, signal=70%
CHIANG_LIVER_CANCER_SUBCLASS_PROLIFERATION_UP	CHIANG_LIVER_CANCER_SUBCLASS_PROLIFERATION_UP		173	-0.439349	-2.139	0	3.48644E-4	0.098	4811	tags=46%, list=30%, signal=64%
REACTOME_SUMOYLATION_OF_SUMOYLATION_PROTEINS	REACTOME_SUMOYLATION_OF_SUMOYLATION_PROTEINS		34	-0.595303	-2.13823	0	3.51191E-4	0.099	4047	tags=68%, list=25%, signal=90%
REACTOME_FORMATION_OF_PARAXIAL_MESODERM	REACTOME_FORMATION_OF_PARAXIAL_MESODERM		65	-0.519768	-2.13805	0	3.503855E-4	0.099	2471	tags=43%, list=15%, signal=51%
TOOKER_GEMCITABINE_RESISTANCE_DN	TOOKER_GEMCITABINE_RESISTANCE_DN		121	-0.457284	-2.13795	0	3.4958372E-4	0.099	5279	tags=64%, list=32%, signal=95%
SWEET_LUNG_CANCER_KRAS_UP	SWEET_LUNG_CANCER_KRAS_UP		451	-0.389312	-2.13793	0	3.4878557E-4	0.099	4275	tags=43%, list=26%, signal=57%
KEGG_RIBOSOME	KEGG_RIBOSOME		73	-0.501098	-2.13783	0	3.5138064E-4	0.1	5019	tags=58%, list=31%, signal=83%
TBK1.DF_DN	TBK1.DF_DN		282	-0.41039	-2.13763	0	3.5058204E-4	0.1	4488	tags=43%, list=28%, signal=58%
REACTOME_DISORDERS_OF_TRANSMEMBRANE_TRANSPORTERS	REACTOME_DISORDERS_OF_TRANSMEMBRANE_TRANSPORTERS		162	-0.43517	-2.13742	0	3.497871E-4	0.1	4081	tags=49%, list=25%, signal=64%
PID_ILK_PATHWAY	PID_ILK_PATHWAY		44	-0.563144	-2.1372	0	3.489957E-4	0.1	4025	tags=59%, list=25%, signal=78%
REACTOME_RESPIRATORY_SYNCYTIAL_VIRUS_INFECTION_PATHWAY	REACTOME_RESPIRATORY_SYNCYTIAL_VIRUS_INFECTION_PATHWAY		104	-0.472431	-2.1363	0	3.5155524E-4	0.101	2856	tags=38%, list=18%, signal=46%
JIANG_VHL_TARGETS	JIANG_VHL_TARGETS		85	-0.482575	-2.13602	0	3.5733174E-4	0.103	4748	tags=54%, list=29%, signal=76%
WIERENGA_PML_INTERACTOME	WIERENGA_PML_INTERACTOME		39	-0.568642	-2.13516	0	3.5981566E-4	0.104	4728	tags=54%, list=29%, signal=76%
DEURIG_T_CELL_PROLYMPHOCYTIC_LEUKEMIA_DN	DEURIG_T_CELL_PROLYMPHOCYTIC_LEUKEMIA_DN		306	-0.402502	-2.13351	0	3.6879076E-4	0.107	5139	tags=50%, list=32%, signal=71%
KIM_HYPOXIA	KIM_HYPOXIA		16	-0.711789	-2.13227	0	3.679657E-4	0.107	3912	tags=88%, list=24%, signal=115%
KAPOSI_LIVER_CANCER_MET_UP	KAPOSI_LIVER_CANCER_MET_UP		18	-0.692252	-2.13205	0	3.7376172E-4	0.109	993	tags=44%, list=6%, signal=47%
WP_GLYCOLYSIS_IN_SENESCENCE	WP_GLYCOLYSIS_IN_SENESCENCE		10	-0.832887	-2.13151	0	3.8266627E-4	0.112	523	tags=50%, list=3%, signal=52%
SWEET_KRAS_ONCOGENIC_SIGNATURE	SWEET_KRAS_ONCOGENIC_SIGNATURE		86	-0.483794	-2.13124	0	3.850301E-4	0.112	4306	tags=51%, list=26%, signal=69%
REACTOME_CELLULAR_RESPONSE_TO_HEAT_STRESS	REACTOME_CELLULAR_RESPONSE_TO_HEAT_STRESS		98	-0.475198	-2.13051	0	3.9385288E-4	0.115	3591	tags=45%, list=22%, signal=57%
REACTOME_COPI_MEDIATED_ANTEROGRADE_TRANSPORT	REACTOME_COPI_MEDIATED_ANTEROGRADE_TRANSPORT		98	-0.476014	-2.1303	0	3.9298154E-4	0.115	3168	tags=47%, list=19%, signal=58%
CHIBA_RESPONSE_TO_TSA	CHIBA_RESPONSE_TO_TSA		44	-0.557926	-2.12933	0	3.985608E-4	0.117	3630	tags=50%, list=22%, signal=64%
AMIT_EGF_RESPONSE_480_HELA	AMIT_EGF_RESPONSE_480_HELA		161	-0.435757	-2.12902	0	3.9768295E-4	0.117	4709	tags=52%, list=29%, signal=73%
REACTOME_S_PHASE	REACTOME_S_PHASE		157	-0.436647	-2.12887	0	3.968089E-4	0.117	3962	tags=41%, list=24%, signal=53%
REACTOME_TRANSLATION_OF_SARS_COV_2_STRUCTURAL_PROTEINS	REACTOME_TRANSLATION_OF_SARS_COV_2_STRUCTURAL_PROTEINS		57	-0.536389	-2.12876	0	3.9593872E-4	0.117	3173	tags=46%, list=19%, signal=56%
LAU_APOPTOSIS_CDKN2A_UP	LAU_APOPTOSIS_CDKN2A_UP		53	-0.537639	-2.12862	0	3.982423E-4	0.117	4178	tags=51%, list=26%, signal=68%
NAKAMURA_METASTASIS	NAKAMURA_METASTASIS		43	-0.570518	-2.12809	0	3.973728E-4	0.117	5414	tags=67%, list=33%, signal=101%
BRUECKNER_TARGETS_OF_MIRLET7A3_DN	BRUECKNER_TARGETS_OF_MIRLET7A3_DN		76	-0.500313	-2.12741	0	3.9973253E-4	0.118	3708	tags=50%, list=23%, signal=64%
WHITFIELD_CELL_CYCLE_M_G1	WHITFIELD_CELL_CYCLE_M_G1		116	-0.459133	-2.1271	0	3.9886357E-4	0.118	3440	tags=42%, list=21%, signal=53%
DORN_ADENOVIRUS_INFECTION_24HR_DN	DORN_ADENOVIRUS_INFECTION_24HR_DN		39	-0.562242	-2.12682	0	3.9799832E-4	0.118	3604	tags=56%, list=22%, signal=72%
ROY_WOUND_BLOOD_VESSEL_UP	ROY_WOUND_BLOOD_VESSEL_UP		49	-0.544369	-2.12601	0	3.9713687E-4	0.118	5466	tags=73%, list=34%, signal=110%
REACTOME_DOWNSTREAM_SIGNAL_TRANSDUCTION	REACTOME_DOWNSTREAM_SIGNAL_TRANSDUCTION		28	-0.63243	-2.12593	0	3.9627912E-4	0.118	3065	tags=46%, list=19%, signal=57%
KEGG_MEDICUS_REFERENCE_TRANSLATION_INITIATION	KEGG_MEDICUS_REFERENCE_TRANSLATION_INITIATION		67	-0.5083	-2.12582	0	3.9542507E-4	0.118	5019	tags=61%, list=31%, signal=88%
GUENTHER_GROWTH_SPHERICAL_VS_ADHERENT_DN	GUENTHER_GROWTH_SPHERICAL_VS_ADHERENT_DN		25	-0.642964	-2.12504	0	3.9775608E-4	0.119	2732	tags=52%, list=17%, signal=62%
REACTOME_SMAD2_SMAD3_SMAD4_HETEROTRIMER_REGULATES_TRANSCRIPTION	REACTOME_SMAD2_SMAD3_SMAD4_HETEROTRIMER_REGULATES_TRANSCRIPTION		35	-0.586708	-2.12495	0	3.9690253E-4	0.119	3483	tags=57%, list=21%, signal=73%
MOHANKUMAR_HOXA1_TARGETS_UP	MOHANKUMAR_HOXA1_TARGETS_UP		393	-0.395943	-2.12491	0	3.960526E-4	0.119	3224	tags=33%, list=20%, signal=41%
REACTOME_SUMOYLATION_OF_DNA_REPLICATION_PROTEINS	REACTOME_SUMOYLATION_OF_DNA_REPLICATION_PROTEINS		45	-0.566834	-2.1234	0	3.9834325E-4	0.12	5197	tags=76%, list=32%, signal=111%
REACTOME_ENDOSOMAL_VACUOLAR_PATHWAY	REACTOME_ENDOSOMAL_VACUOLAR_PATHWAY		11	-0.802342	-2.12308	0	3.974939E-4	0.12	791	tags=64%, list=5%, signal=67%
JIANG_AGING_HYPOTHALAMUS_UP	JIANG_AGING_HYPOTHALAMUS_UP		46	-0.549436	-2.12223	0	3.998285E-4	0.121	3828	tags=50%, list=23%, signal=65%
REACTOME_DNA_REPLICATION	REACTOME_DNA_REPLICATION		161	-0.436609	-2.12147	0	3.9897964E-4	0.121	3962	tags=40%, list=24%, signal=52%
REACTOME_RHO_GTPASES_ACTIVATE_FORMINS	REACTOME_RHO_GTPASES_ACTIVATE_FORMINS		135	-0.451134	-2.12016	0	4.0757903E-4	0.124	4515	tags=50%, list=28%, signal=68%
WP_MACROPHAGESTIMULATING_PROTEIN_MSP_SIGNALING	WP_MACROPHAGESTIMULATING_PROTEIN_MSP_SIGNALING		106	-0.462432	-2.12008	0	4.0671736E-4	0.124	4613	tags=48%, list=28%, signal=67%
ANASTASSIOU_MULTICANCER_INVASIVENESS_SIGNATURE	ANASTASSIOU_MULTICANCER_INVASIVENESS_SIGNATURE		64	-0.507008	-2.11995	0	4.058593E-4	0.124	4706	tags=59%, list=29%, signal=83%
KEGG_MEDICUS_PATHOGEN_SHIGELLA_IPAB_C_D_TO_ITGA_B_TALIN_VINCULIN_SIGNALING_PATHWAY	KEGG_MEDICUS_PATHOGEN_SHIGELLA_IPAB_C_D_TO_ITGA_B_TALIN_VINCULIN_SIGNALING_PATHWAY		9	-0.859136	-2.11973	0	4.0500486E-4	0.124	1807	tags=78%, list=11%, signal=87%
HAHTOLA_MYCOSIS_FUNGOIDES_CD4_UP	HAHTOLA_MYCOSIS_FUNGOIDES_CD4_UP		59	-0.528371	-2.11902	0	4.1331982E-4	0.127	4345	tags=59%, list=27%, signal=81%
HUMMERICH_SKIN_CANCER_PROGRESSION_UP	HUMMERICH_SKIN_CANCER_PROGRESSION_UP		84	-0.484649	-2.11747	0	4.187318E-4	0.129	4225	tags=49%, list=26%, signal=66%
PROVENZANI_METASTASIS_DN	PROVENZANI_METASTASIS_DN		137	-0.449215	-2.11707	0	4.1785577E-4	0.129	4200	tags=47%, list=26%, signal=63%
REACTOME_RESPIRATORY_SYNCYTIAL_VIRUS_RSV_GENOME_REPLICATION_TRANSCRIPTION_AND_TRANSLATION	REACTOME_RESPIRATORY_SYNCYTIAL_VIRUS_RSV_GENOME_REPLICATION_TRANSCRIPTION_AND_TRANSLATION		15	-0.715348	-2.11681	0	4.2003466E-4	0.13	3997	tags=73%, list=25%, signal=97%
GEISS_RESPONSE_TO_DSRNA_UP	GEISS_RESPONSE_TO_DSRNA_UP		39	-0.567234	-2.11672	0	4.1915957E-4	0.13	4277	tags=56%, list=26%, signal=76%
PDGF_UP.V1_UP	PDGF_UP.V1_UP		135	-0.448983	-2.11668	0	4.1828817E-4	0.13	3125	tags=40%, list=19%, signal=49%
RIEGE_DELTANP63_DIRECT_TARGETS_UP	RIEGE_DELTANP63_DIRECT_TARGETS_UP		137	-0.446045	-2.11589	0	4.2352916E-4	0.131	3360	tags=38%, list=21%, signal=47%
ZHAN_V2_LATE_DIFFERENTIATION_GENES	ZHAN_V2_LATE_DIFFERENTIATION_GENES		44	-0.553361	-2.11588	0	4.2265232E-4	0.131	2716	tags=41%, list=17%, signal=49%
REACTOME_SIGNALING_BY_ROBO_RECEPTORS	REACTOME_SIGNALING_BY_ROBO_RECEPTORS		197	-0.429213	-2.11502	0	4.2177903E-4	0.131	4169	tags=46%, list=26%, signal=61%
REACTOME_SIGNALING_BY_FGFR4	REACTOME_SIGNALING_BY_FGFR4		35	-0.581726	-2.11479	0	4.2389473E-4	0.132	3295	tags=49%, list=20%, signal=61%
KEGG_MEDICUS_PATHOGEN_KSHV_MIR1_2_TO_ANTIGEN_PROCESSING_AND_PRESENTATION_BY_MHC_CLASS_I_MOLECULES	KEGG_MEDICUS_PATHOGEN_KSHV_MIR1_2_TO_ANTIGEN_PROCESSING_AND_PRESENTATION_BY_MHC_CLASS_I_MOLECULES		6	-0.951875	-2.11278	0	4.4417055E-4	0.138	791	tags=100%, list=5%, signal=105%
REACTOME_SIGNALING_BY_NOTCH	REACTOME_SIGNALING_BY_NOTCH		209	-0.421004	-2.11245	0	4.4325853E-4	0.138	3425	tags=36%, list=21%, signal=45%
REACTOME_CARGO_CONCENTRATION_IN_THE_ER	REACTOME_CARGO_CONCENTRATION_IN_THE_ER		31	-0.601955	-2.1122	0	4.4536806E-4	0.139	2797	tags=61%, list=17%, signal=74%
XU_HGF_TARGETS_INDUCED_BY_AKT1_6HR	XU_HGF_TARGETS_INDUCED_BY_AKT1_6HR		19	-0.686622	-2.11185	0	4.4445728E-4	0.139	1854	tags=53%, list=11%, signal=59%
PID_PDGFRB_PATHWAY	PID_PDGFRB_PATHWAY		126	-0.455057	-2.11127	0	4.4654153E-4	0.139	4357	tags=47%, list=27%, signal=63%
REACTOME_INTERLEUKIN_1_SIGNALING	REACTOME_INTERLEUKIN_1_SIGNALING		110	-0.468287	-2.11039	0	4.4855897E-4	0.14	4261	tags=51%, list=26%, signal=68%
ZAMORA_NOS2_TARGETS_UP	ZAMORA_NOS2_TARGETS_UP		53	-0.5264	-2.10848	0	4.627106E-4	0.145	3971	tags=51%, list=24%, signal=67%
PUJANA_XPRSS_INT_NETWORK	PUJANA_XPRSS_INT_NETWORK		165	-0.430197	-2.10822	0	4.6177206E-4	0.145	5126	tags=46%, list=31%, signal=67%
DITTMER_PTHLH_TARGETS_UP	DITTMER_PTHLH_TARGETS_UP		112	-0.457718	-2.10806	0	4.6680847E-4	0.147	3914	tags=39%, list=24%, signal=51%
REACTOME_TRANSCRIPTIONAL_REGULATION_BY_RUNX2	REACTOME_TRANSCRIPTIONAL_REGULATION_BY_RUNX2		114	-0.462798	-2.10515	0	5.0147617E-4	0.155	3483	tags=46%, list=21%, signal=58%
WANG_TUMOR_INVASIVENESS_DN	WANG_TUMOR_INVASIVENESS_DN		202	-0.420987	-2.10503	0	5.034477E-4	0.156	5013	tags=51%, list=31%, signal=73%
GRYDER_PAX3FOXO1_TOP_ENHANCERS	GRYDER_PAX3FOXO1_TOP_ENHANCERS		426	-0.388698	-2.10427	0	5.054042E-4	0.157	3631	tags=35%, list=22%, signal=44%
GILDEA_METASTASIS	GILDEA_METASTASIS		28	-0.618787	-2.10323	0	5.1320565E-4	0.16	4277	tags=54%, list=26%, signal=73%
KIM_MYC_AMPLIFICATION_TARGETS_UP	KIM_MYC_AMPLIFICATION_TARGETS_UP		189	-0.421301	-2.10282	0	5.210553E-4	0.163	4007	tags=41%, list=25%, signal=54%
VERRECCHIA_RESPONSE_TO_TGFB1_C3	VERRECCHIA_RESPONSE_TO_TGFB1_C3		14	-0.718628	-2.10162	0	5.494062E-4	0.171	3388	tags=71%, list=21%, signal=90%
JOHNSTONE_PARVB_TARGETS_2_DN	JOHNSTONE_PARVB_TARGETS_2_DN		321	-0.395955	-2.10091	0	5.5422395E-4	0.173	4440	tags=43%, list=27%, signal=58%
REACTOME_ABC_FAMILY_PROTEINS_MEDIATED_TRANSPORT	REACTOME_ABC_FAMILY_PROTEINS_MEDIATED_TRANSPORT		99	-0.470455	-2.10023	0	5.589905E-4	0.173	2471	tags=39%, list=15%, signal=46%
FLECHNER_PBL_KIDNEY_TRANSPLANT_REJECTED_VS_OK_UP	FLECHNER_PBL_KIDNEY_TRANSPLANT_REJECTED_VS_OK_UP		62	-0.511588	-2.09993	0	5.696095E-4	0.176	3020	tags=32%, list=19%, signal=39%
WP_CYTOPLASMIC_RIBOSOMAL_PROTEINS	WP_CYTOPLASMIC_RIBOSOMAL_PROTEINS		75	-0.487429	-2.09959	0	5.6847936E-4	0.176	5019	tags=60%, list=31%, signal=86%
MARTINEZ_RESPONSE_TO_TRABECTEDIN_UP	MARTINEZ_RESPONSE_TO_TRABECTEDIN_UP		66	-0.505699	-2.0995	0	5.7022006E-4	0.177	3410	tags=47%, list=21%, signal=59%
KEGG_AUTOIMMUNE_THYROID_DISEASE	KEGG_AUTOIMMUNE_THYROID_DISEASE		35	-0.592018	-2.09929	0	5.6909316E-4	0.177	1963	tags=37%, list=12%, signal=42%
WP_T_CELL_MODULATION_IN_PANCREATIC_CANCER	WP_T_CELL_MODULATION_IN_PANCREATIC_CANCER		46	-0.548053	-2.0986	0	5.709174E-4	0.178	5049	tags=59%, list=31%, signal=85%
REACTOME_ER_QUALITY_CONTROL_COMPARTMENT_ERQC	REACTOME_ER_QUALITY_CONTROL_COMPARTMENT_ERQC		21	-0.664068	-2.09804	0	5.755939E-4	0.18	2072	tags=57%, list=13%, signal=65%
RUTELLA_RESPONSE_TO_CSF2RB_AND_IL4_UP	RUTELLA_RESPONSE_TO_CSF2RB_AND_IL4_UP		333	-0.39223	-2.09738	0	5.7446305E-4	0.18	4543	tags=45%, list=28%, signal=61%
SEITZ_NEOPLASTIC_TRANSFORMATION_BY_8P_DELETION_UP	SEITZ_NEOPLASTIC_TRANSFORMATION_BY_8P_DELETION_UP		71	-0.500294	-2.09676	0	5.8770884E-4	0.184	1696	tags=31%, list=10%, signal=34%
REACTOME_FCERI_MEDIATED_NF_KB_ACTIVATION	REACTOME_FCERI_MEDIATED_NF_KB_ACTIVATION		77	-0.486635	-2.09659	0	5.865587E-4	0.184	3464	tags=48%, list=21%, signal=61%
TSAI_RESPONSE_TO_IONIZING_RADIATION	TSAI_RESPONSE_TO_IONIZING_RADIATION		141	-0.443337	-2.09594	0	5.91107E-4	0.186	3849	tags=41%, list=24%, signal=53%
NAKAMURA_METASTASIS_MODEL_UP	NAKAMURA_METASTASIS_MODEL_UP		41	-0.558359	-2.09576	0	5.899547E-4	0.186	4197	tags=59%, list=26%, signal=79%
ABRAMSON_INTERACT_WITH_AIRE	ABRAMSON_INTERACT_WITH_AIRE		43	-0.542603	-2.09549	0	5.945803E-4	0.187	3893	tags=53%, list=24%, signal=70%
AMIT_EGF_RESPONSE_120_MCF10A	AMIT_EGF_RESPONSE_120_MCF10A		40	-0.553631	-2.09518	0	5.9342576E-4	0.187	2245	tags=45%, list=14%, signal=52%
DIRMEIER_LMP1_RESPONSE_LATE_UP	DIRMEIER_LMP1_RESPONSE_LATE_UP		55	-0.520623	-2.09499	0	5.9802266E-4	0.189	3023	tags=47%, list=19%, signal=58%
CHANG_IMMORTALIZED_BY_HPV31_DN	CHANG_IMMORTALIZED_BY_HPV31_DN		57	-0.510055	-2.09441	0	6.082288E-4	0.191	1124	tags=23%, list=7%, signal=24%
LEE_LIVER_CANCER_MYC_E2F1_UP	LEE_LIVER_CANCER_MYC_E2F1_UP		55	-0.525703	-2.09425	0	6.070546E-4	0.191	3492	tags=44%, list=21%, signal=55%
KRIGE_AMINO_ACID_DEPRIVATION	KRIGE_AMINO_ACID_DEPRIVATION		28	-0.601286	-2.09258	0	6.3134986E-4	0.198	2661	tags=50%, list=16%, signal=60%
BILANGES_RAPAMYCIN_SENSITIVE_VIA_TSC1_AND_TSC2	BILANGES_RAPAMYCIN_SENSITIVE_VIA_TSC1_AND_TSC2		66	-0.498616	-2.09255	0	6.301357E-4	0.198	4590	tags=64%, list=28%, signal=88%
REACTOME_RAC3_GTPASE_CYCLE	REACTOME_RAC3_GTPASE_CYCLE		90	-0.470152	-2.09241	0	6.2892627E-4	0.198	2778	tags=38%, list=17%, signal=45%
KEGG_MEDICUS_REFERENCE_NUCLEAR_EXPORT_OF_MRNA	KEGG_MEDICUS_REFERENCE_NUCLEAR_EXPORT_OF_MRNA		29	-0.596074	-2.09134	0	6.4175494E-4	0.203	5197	tags=83%, list=32%, signal=121%
RUTELLA_RESPONSE_TO_HGF_UP	RUTELLA_RESPONSE_TO_HGF_UP		410	-0.386315	-2.09122	0	6.433876E-4	0.204	4543	tags=44%, list=28%, signal=59%
REACTOME_COPI_DEPENDENT_GOLGI_TO_ER_RETROGRADE_TRAFFIC	REACTOME_COPI_DEPENDENT_GOLGI_TO_ER_RETROGRADE_TRAFFIC		96	-0.479362	-2.09096	0	6.421597E-4	0.204	2959	tags=39%, list=18%, signal=47%
WP_ALLOGRAFT_REJECTION	WP_ALLOGRAFT_REJECTION		82	-0.486707	-2.08916	0	6.605879E-4	0.209	2266	tags=32%, list=14%, signal=37%
PID_ERBB1_RECEPTOR_PROXIMAL_PATHWAY	PID_ERBB1_RECEPTOR_PROXIMAL_PATHWAY		34	-0.572745	-2.08871	0	6.6770246E-4	0.211	3295	tags=44%, list=20%, signal=55%
TGFB_UP.V1_UP	TGFB_UP.V1_UP		178	-0.422884	-2.08861	0	6.6929864E-4	0.212	1610	tags=25%, list=10%, signal=28%
PID_TCPTP_PATHWAY	PID_TCPTP_PATHWAY		40	-0.562511	-2.08682	0	6.736331E-4	0.214	2856	tags=40%, list=18%, signal=48%
FERRANDO_T_ALL_WITH_MLL_ENL_FUSION_DN	FERRANDO_T_ALL_WITH_MLL_ENL_FUSION_DN		80	-0.490723	-2.08675	0	6.723597E-4	0.214	3865	tags=45%, list=24%, signal=59%
HENDRICKS_SMARCA4_TARGETS_UP	HENDRICKS_SMARCA4_TARGETS_UP		51	-0.529402	-2.08672	0	6.710911E-4	0.214	3912	tags=57%, list=24%, signal=75%
REACTOME_SARS_COV_1_INFECTION	REACTOME_SARS_COV_1_INFECTION		133	-0.442053	-2.08501	0	6.977821E-4	0.218	4049	tags=44%, list=25%, signal=59%
REACTOME_COPII_MEDIATED_VESICLE_TRANSPORT	REACTOME_COPII_MEDIATED_VESICLE_TRANSPORT		67	-0.492364	-2.08499	0	6.9647044E-4	0.218	2875	tags=49%, list=18%, signal=60%
LANG_MYB_FAMILY_TARGETS	LANG_MYB_FAMILY_TARGETS		28	-0.621278	-2.08435	0	7.0338283E-4	0.22	4835	tags=79%, list=30%, signal=112%
NAGASHIMA_EGF_SIGNALING_UP	NAGASHIMA_EGF_SIGNALING_UP		55	-0.517959	-2.08349	0	7.048069E-4	0.221	2404	tags=38%, list=15%, signal=45%
WP_PHOTODYNAMIC_THERAPYINDUCED_NFKB_SURVIVAL_SIGNALING	WP_PHOTODYNAMIC_THERAPYINDUCED_NFKB_SURVIVAL_SIGNALING		34	-0.584463	-2.08325	0	7.117435E-4	0.222	4533	tags=62%, list=28%, signal=85%
WP_TROP2_REGULATORY_SIGNALING	WP_TROP2_REGULATORY_SIGNALING		48	-0.533912	-2.08296	0	7.1858644E-4	0.224	2563	tags=35%, list=16%, signal=42%
REACTOME_BETA_CATENIN_INDEPENDENT_WNT_SIGNALING	REACTOME_BETA_CATENIN_INDEPENDENT_WNT_SIGNALING		141	-0.4405	-2.08201	0	7.227221E-4	0.226	3569	tags=43%, list=22%, signal=54%
REACTOME_SIGNALING_BY_FGFR3	REACTOME_SIGNALING_BY_FGFR3		36	-0.574505	-2.0819	0	7.213787E-4	0.226	3295	tags=50%, list=20%, signal=63%
REACTOME_RAF_INDEPENDENT_MAPK1_3_ACTIVATION	REACTOME_RAF_INDEPENDENT_MAPK1_3_ACTIVATION		23	-0.632979	-2.08158	0	7.200404E-4	0.226	4636	tags=70%, list=28%, signal=97%
KRIEG_HYPOXIA_VIA_KDM3A	KRIEG_HYPOXIA_VIA_KDM3A		51	-0.528427	-2.08151	0	7.214566E-4	0.227	4318	tags=61%, list=26%, signal=82%
WP_HEPATITIS_C_AND_HEPATOCELLULAR_CARCINOMA	WP_HEPATITIS_C_AND_HEPATOCELLULAR_CARCINOMA		49	-0.526282	-2.08111	0	7.2012306E-4	0.227	4635	tags=61%, list=28%, signal=85%
FAELT_B_CLL_WITH_VH3_21_DN	FAELT_B_CLL_WITH_VH3_21_DN		48	-0.540279	-2.08106	0	7.1879436E-4	0.227	3633	tags=54%, list=22%, signal=70%
DELPUECH_FOXO3_TARGETS_DN	DELPUECH_FOXO3_TARGETS_DN		37	-0.567379	-2.08102	0	7.1747066E-4	0.227	3707	tags=49%, list=23%, signal=63%
SIMBULAN_UV_RESPONSE_IMMORTALIZED_DN	SIMBULAN_UV_RESPONSE_IMMORTALIZED_DN		30	-0.593039	-2.08071	0	7.188293E-4	0.228	2421	tags=43%, list=15%, signal=51%
PID_MTOR_4PATHWAY	PID_MTOR_4PATHWAY		67	-0.496801	-2.08071	0	7.175103E-4	0.228	3518	tags=46%, list=22%, signal=59%
REACTOME_RAC2_GTPASE_CYCLE	REACTOME_RAC2_GTPASE_CYCLE		86	-0.473175	-2.07896	0	7.4860716E-4	0.239	2778	tags=40%, list=17%, signal=47%
WP_HEPATOCYTE_GROWTH_FACTOR_RECEPTOR_SIGNALING	WP_HEPATOCYTE_GROWTH_FACTOR_RECEPTOR_SIGNALING		34	-0.568688	-2.07756	0	7.687854E-4	0.244	3295	tags=44%, list=20%, signal=55%
SHIN_B_CELL_LYMPHOMA_CLUSTER_3	SHIN_B_CELL_LYMPHOMA_CLUSTER_3		27	-0.592595	-2.07728	0	7.7271246E-4	0.246	3023	tags=41%, list=19%, signal=50%
SESTO_RESPONSE_TO_UV_C5	SESTO_RESPONSE_TO_UV_C5		46	-0.544327	-2.07554	0	7.981439E-4	0.252	3888	tags=52%, list=24%, signal=68%
WHITFIELD_CELL_CYCLE_G2_M	WHITFIELD_CELL_CYCLE_G2_M		188	-0.418522	-2.07526	0	7.9930096E-4	0.253	4541	tags=47%, list=28%, signal=64%
HWANG_PROSTATE_CANCER_MARKERS	HWANG_PROSTATE_CANCER_MARKERS		27	-0.603891	-2.07349	0	8.244082E-4	0.261	3457	tags=63%, list=21%, signal=80%
MAYBURD_RESPONSE_TO_L663536_DN	MAYBURD_RESPONSE_TO_L663536_DN		53	-0.52444	-2.07274	0	8.3353353E-4	0.265	2459	tags=36%, list=15%, signal=42%
GINESTIER_BREAST_CANCER_ZNF217_AMPLIFIED_UP	GINESTIER_BREAST_CANCER_ZNF217_AMPLIFIED_UP		68	-0.494525	-2.0727	0	8.320262E-4	0.265	4308	tags=51%, list=26%, signal=70%
WANG_CLIM2_TARGETS_DN	WANG_CLIM2_TARGETS_DN		173	-0.424807	-2.07188	0	8.491196E-4	0.27	4366	tags=47%, list=27%, signal=63%
REACTOME_NUCLEAR_ENVELOPE_NE_REASSEMBLY	REACTOME_NUCLEAR_ENVELOPE_NE_REASSEMBLY		73	-0.484608	-2.06933	0	8.8462414E-4	0.278	4047	tags=51%, list=25%, signal=67%
REACTOME_MET_ACTIVATES_PTK2_SIGNALING	REACTOME_MET_ACTIVATES_PTK2_SIGNALING		30	-0.588309	-2.06909	0	8.856896E-4	0.279	2270	tags=43%, list=14%, signal=50%
GENTILE_UV_RESPONSE_CLUSTER_D4	GENTILE_UV_RESPONSE_CLUSTER_D4		53	-0.517717	-2.06868	0	8.920065E-4	0.281	4886	tags=60%, list=30%, signal=86%
POMEROY_MEDULLOBLASTOMA_PROGNOSIS_DN	POMEROY_MEDULLOBLASTOMA_PROGNOSIS_DN		40	-0.556441	-2.06853	0	8.9040794E-4	0.281	4007	tags=58%, list=25%, signal=76%
CHNG_MULTIPLE_MYELOMA_HYPERPLOID_DN	CHNG_MULTIPLE_MYELOMA_HYPERPLOID_DN		30	-0.597568	-2.06845	0	8.914462E-4	0.282	2442	tags=47%, list=15%, signal=55%
KEGG_AMINO_SUGAR_AND_NUCLEOTIDE_SUGAR_METABOLISM	KEGG_AMINO_SUGAR_AND_NUCLEOTIDE_SUGAR_METABOLISM		43	-0.53855	-2.06788	0	8.95185E-4	0.283	2834	tags=44%, list=17%, signal=53%
REACTOME_REGULATION_OF_PLK1_ACTIVITY_AT_G2_M_TRANSITION	REACTOME_REGULATION_OF_PLK1_ACTIVITY_AT_G2_M_TRANSITION		87	-0.468448	-2.06711	0	9.0154936E-4	0.285	4150	tags=48%, list=25%, signal=64%
BOYAULT_LIVER_CANCER_SUBCLASS_G56_DN	BOYAULT_LIVER_CANCER_SUBCLASS_G56_DN		16	-0.70151	-2.06607	0	9.1304776E-4	0.288	3773	tags=75%, list=23%, signal=97%
MORI_MATURE_B_LYMPHOCYTE_UP	MORI_MATURE_B_LYMPHOCYTE_UP		87	-0.471793	-2.06587	0	9.1406057E-4	0.288	3784	tags=43%, list=23%, signal=55%
GUTIERREZ_MULTIPLE_MYELOMA_UP	GUTIERREZ_MULTIPLE_MYELOMA_UP		34	-0.566137	-2.06373	0	9.437105E-4	0.297	2585	tags=41%, list=16%, signal=49%
REACTOME_STAT3_NUCLEAR_EVENTS_DOWNSTREAM_OF_ALK_SIGNALING	REACTOME_STAT3_NUCLEAR_EVENTS_DOWNSTREAM_OF_ALK_SIGNALING		11	-0.771063	-2.0624	0	9.862395E-4	0.309	2698	tags=82%, list=17%, signal=98%
COULOUARN_TEMPORAL_TGFB1_SIGNATURE_UP	COULOUARN_TEMPORAL_TGFB1_SIGNATURE_UP		108	-0.452882	-2.06225	0	9.923464E-4	0.311	3935	tags=42%, list=24%, signal=55%
DOUGLAS_BMI1_TARGETS_DN	DOUGLAS_BMI1_TARGETS_DN		305	-0.387626	-2.06217	0	9.905963E-4	0.311	4278	tags=45%, list=26%, signal=59%
BIOCARTA_PYK2_PATHWAY	BIOCARTA_PYK2_PATHWAY		27	-0.589552	-2.06188	0	9.966249E-4	0.313	4483	tags=63%, list=28%, signal=87%
BILD_MYC_ONCOGENIC_SIGNATURE	BILD_MYC_ONCOGENIC_SIGNATURE		192	-0.412215	-2.06142	0	0.00100264	0.314	4604	tags=46%, list=28%, signal=64%
RASHI_RESPONSE_TO_IONIZING_RADIATION_2	RASHI_RESPONSE_TO_IONIZING_RADIATION_2		119	-0.449184	-2.06128	0	0.00100088	0.314	4314	tags=45%, list=26%, signal=61%
CHNG_MULTIPLE_MYELOMA_HYPERPLOID_UP	CHNG_MULTIPLE_MYELOMA_HYPERPLOID_UP		47	-0.533726	-2.06111	0	0.00100172	0.315	4983	tags=64%, list=31%, signal=92%
REACTOME_SIGNALING_BY_TGFB_FAMILY_MEMBERS	REACTOME_SIGNALING_BY_TGFB_FAMILY_MEMBERS		147	-0.431329	-2.06075	0	0.00100513	0.315	4365	tags=46%, list=27%, signal=62%
PID_PLK1_PATHWAY	PID_PLK1_PATHWAY		45	-0.539712	-2.06068	0	0.00100338	0.315	3475	tags=47%, list=21%, signal=59%
CROMER_METASTASIS_UP	CROMER_METASTASIS_UP		68	-0.490165	-2.05988	0	0.00100676	0.317	4005	tags=49%, list=25%, signal=64%
ZHONG_SECRETOME_OF_LUNG_CANCER_AND_MACROPHAGE	ZHONG_SECRETOME_OF_LUNG_CANCER_AND_MACROPHAGE		72	-0.490447	-2.0595	0	0.00101265	0.32	2692	tags=36%, list=17%, signal=43%
REACTOME_ACTIVATION_OF_THE_MRNA_UPON_BINDING_OF_THE_CAP_BINDING_COMPLEX_AND_EIFS_AND_SUBSEQUENT_BINDING_TO_43S	REACTOME_ACTIVATION_OF_THE_MRNA_UPON_BINDING_OF_THE_CAP_BINDING_COMPLEX_AND_EIFS_AND_SUBSEQUENT_BINDING_TO_43S		51	-0.527046	-2.05924	0	0.00101343	0.32	3723	tags=49%, list=23%, signal=63%
FARMER_BREAST_CANCER_CLUSTER_1	FARMER_BREAST_CANCER_CLUSTER_1		39	-0.552889	-2.05923	0	0.00101167	0.321	2929	tags=44%, list=18%, signal=53%
KENNY_CTNNB1_TARGETS_DN	KENNY_CTNNB1_TARGETS_DN		50	-0.5227	-2.05855	0	0.00101244	0.321	4061	tags=52%, list=25%, signal=69%
PID_A6B1_A6B4_INTEGRIN_PATHWAY	PID_A6B1_A6B4_INTEGRIN_PATHWAY		46	-0.531301	-2.05654	0	0.00103614	0.326	1822	tags=30%, list=11%, signal=34%
SCHUHMACHER_MYC_TARGETS_UP	SCHUHMACHER_MYC_TARGETS_UP		76	-0.47737	-2.05581	0	0.00104448	0.328	3865	tags=49%, list=24%, signal=64%
GARGALOVIC_RESPONSE_TO_OXIDIZED_PHOSPHOLIPIDS_MAGENTA_UP	GARGALOVIC_RESPONSE_TO_OXIDIZED_PHOSPHOLIPIDS_MAGENTA_UP		24	-0.612769	-2.05509	0	0.00105027	0.329	4343	tags=71%, list=27%, signal=96%
REACTOME_EUKARYOTIC_TRANSLATION_ELONGATION	REACTOME_EUKARYOTIC_TRANSLATION_ELONGATION		78	-0.486903	-2.0531	0	0.00106421	0.334	5019	tags=58%, list=31%, signal=83%
HORIUCHI_WTAP_TARGETS_DN	HORIUCHI_WTAP_TARGETS_DN		301	-0.389626	-2.05295	0	0.00106484	0.335	4811	tags=43%, list=30%, signal=60%
SESTO_RESPONSE_TO_UV_C2	SESTO_RESPONSE_TO_UV_C2		54	-0.509339	-2.0522	0	0.00107565	0.339	4141	tags=48%, list=25%, signal=64%
REACTOME_SIGNALING_BY_FGFR1	REACTOME_SIGNALING_BY_FGFR1		47	-0.544777	-2.05208	0	0.00107382	0.339	3295	tags=43%, list=20%, signal=53%
REACTOME_TNFR2_NON_CANONICAL_NF_KB_PATHWAY	REACTOME_TNFR2_NON_CANONICAL_NF_KB_PATHWAY		96	-0.469431	-2.05205	0	0.00107199	0.339	3962	tags=47%, list=24%, signal=62%
LINDSTEDT_DENDRITIC_CELL_MATURATION_A	LINDSTEDT_DENDRITIC_CELL_MATURATION_A		58	-0.495587	-2.05014	0	0.00110513	0.351	4141	tags=50%, list=25%, signal=67%
HAN_SATB1_TARGETS_UP	HAN_SATB1_TARGETS_UP		406	-0.378853	-2.04915	0	0.00111825	0.354	3809	tags=37%, list=23%, signal=47%
WONG_PROTEASOME_GENE_MODULE	WONG_PROTEASOME_GENE_MODULE		49	-0.533757	-2.04827	0	0.00111884	0.355	3356	tags=45%, list=21%, signal=56%
HALLMARK_INFLAMMATORY_RESPONSE	HALLMARK_INFLAMMATORY_RESPONSE		198	-0.414404	-2.04805	0	0.00111944	0.356	4271	tags=42%, list=26%, signal=56%
REACTOME_SARS_COV_2_HOST_INTERACTIONS	REACTOME_SARS_COV_2_HOST_INTERACTIONS		175	-0.422446	-2.04781	0	0.00112	0.357	4472	tags=53%, list=27%, signal=72%
THEILGAARD_NEUTROPHIL_AT_SKIN_WOUND_UP	THEILGAARD_NEUTROPHIL_AT_SKIN_WOUND_UP		73	-0.485513	-2.04663	0	0.0011379	0.362	4704	tags=58%, list=29%, signal=81%
BILBAN_B_CLL_LPL_UP	BILBAN_B_CLL_LPL_UP		62	-0.498081	-2.04586	0	0.00114088	0.363	3081	tags=42%, list=19%, signal=52%
WP_IL9_SIGNALING	WP_IL9_SIGNALING		14	-0.717329	-2.04571	0	0.00114142	0.364	3776	tags=71%, list=23%, signal=93%
BARRIER_COLON_CANCER_RECURRENCE_UP	BARRIER_COLON_CANCER_RECURRENCE_UP		41	-0.537448	-2.04392	0	0.00119118	0.374	3533	tags=51%, list=22%, signal=65%
WALLACE_PROSTATE_CANCER_RACE_UP	WALLACE_PROSTATE_CANCER_RACE_UP		275	-0.396443	-2.04323	0	0.00119904	0.377	3926	tags=38%, list=24%, signal=49%
TIEN_INTESTINE_PROBIOTICS_2HR_UP	TIEN_INTESTINE_PROBIOTICS_2HR_UP		26	-0.60925	-2.04292	0	0.00120934	0.381	2286	tags=38%, list=14%, signal=45%
REACTOME_ATF6_ATF6_ALPHA_ACTIVATES_CHAPERONES	REACTOME_ATF6_ATF6_ALPHA_ACTIVATES_CHAPERONES		12	-0.738634	-2.04275	0	0.0012098	0.382	1100	tags=42%, list=7%, signal=45%
HALLMARK_GLYCOLYSIS	HALLMARK_GLYCOLYSIS		194	-0.408755	-2.04193	0	0.00121747	0.383	3216	tags=34%, list=20%, signal=42%
NELSON_RESPONSE_TO_ANDROGEN_UP	NELSON_RESPONSE_TO_ANDROGEN_UP		81	-0.470359	-2.04163	0	0.00122037	0.384	1889	tags=32%, list=12%, signal=36%
DORN_ADENOVIRUS_INFECTION_32HR_DN	DORN_ADENOVIRUS_INFECTION_32HR_DN		36	-0.557565	-2.04163	0	0.00121834	0.384	3604	tags=56%, list=22%, signal=71%
REACTOME_SELENOAMINO_ACID_METABOLISM	REACTOME_SELENOAMINO_ACID_METABOLISM		102	-0.450017	-2.04113	0	0.00122607	0.385	4169	tags=48%, list=26%, signal=64%
BERENJENO_ROCK_SIGNALING_NOT_VIA_RHOA_DN	BERENJENO_ROCK_SIGNALING_NOT_VIA_RHOA_DN		48	-0.527148	-2.04095	0	0.00122646	0.386	3072	tags=46%, list=19%, signal=56%
GINESTIER_BREAST_CANCER_20Q13_AMPLIFICATION_DN	GINESTIER_BREAST_CANCER_20Q13_AMPLIFICATION_DN		166	-0.421449	-2.04052	0	0.00122931	0.387	2537	tags=32%, list=16%, signal=37%
LIU_NASOPHARYNGEAL_CARCINOMA	LIU_NASOPHARYNGEAL_CARCINOMA		66	-0.485185	-2.03904	0	0.00124671	0.392	2979	tags=39%, list=18%, signal=48%
WP_PDGFRBETA_PATHWAY	WP_PDGFRBETA_PATHWAY		29	-0.576062	-2.03733	0	0.00126885	0.4	4483	tags=55%, list=28%, signal=76%
PID_TGFBR_PATHWAY	PID_TGFBR_PATHWAY		54	-0.500462	-2.03551	0	0.00129576	0.407	4699	tags=56%, list=29%, signal=78%
REACTOME_RHOF_GTPASE_CYCLE	REACTOME_RHOF_GTPASE_CYCLE		40	-0.547478	-2.03538	0	0.00129364	0.407	4213	tags=60%, list=26%, signal=81%
JECHLINGER_EPITHELIAL_TO_MESENCHYMAL_TRANSITION_UP	JECHLINGER_EPITHELIAL_TO_MESENCHYMAL_TRANSITION_UP		64	-0.488398	-2.03427	0	0.00131311	0.414	3238	tags=44%, list=20%, signal=54%
LUI_THYROID_CANCER_PAX8_PPARG_DN	LUI_THYROID_CANCER_PAX8_PPARG_DN		43	-0.534221	-2.03396	0	0.00131096	0.414	4980	tags=65%, list=31%, signal=94%
REACTOME_SNRNP_ASSEMBLY	REACTOME_SNRNP_ASSEMBLY		51	-0.515385	-2.03287	0	0.00133511	0.424	5029	tags=75%, list=31%, signal=107%
REACTOME_RESPONSE_OF_EIF2AK4_GCN2_TO_AMINO_ACID_DEFICIENCY	REACTOME_RESPONSE_OF_EIF2AK4_GCN2_TO_AMINO_ACID_DEFICIENCY		87	-0.466741	-2.03281	0	0.00133536	0.425	4169	tags=48%, list=26%, signal=65%
PID_VEGFR1_2_PATHWAY	PID_VEGFR1_2_PATHWAY		69	-0.485291	-2.03275	0	0.00133319	0.425	3407	tags=42%, list=21%, signal=53%
SAKAI_CHRONIC_HEPATITIS_VS_LIVER_CANCER_UP	SAKAI_CHRONIC_HEPATITIS_VS_LIVER_CANCER_UP		77	-0.463987	-2.0311	0	0.00137393	0.435	5845	tags=60%, list=36%, signal=93%
REACTOME_GOLGI_TO_ER_RETROGRADE_TRANSPORT	REACTOME_GOLGI_TO_ER_RETROGRADE_TRANSPORT		129	-0.431719	-2.02911	0	0.00140042	0.441	3210	tags=37%, list=20%, signal=46%
WP_AEROBIC_GLYCOLYSIS	WP_AEROBIC_GLYCOLYSIS		9	-0.824836	-2.02874	0	0.00140053	0.442	738	tags=56%, list=5%, signal=58%
ALTEMEIER_RESPONSE_TO_LPS_WITH_MECHANICAL_VENTILATION	ALTEMEIER_RESPONSE_TO_LPS_WITH_MECHANICAL_VENTILATION		116	-0.436987	-2.02755	0	0.00141735	0.445	4138	tags=42%, list=25%, signal=56%
QI_PLASMACYTOMA_UP	QI_PLASMACYTOMA_UP		246	-0.394636	-2.02737	0	0.00141506	0.445	3409	tags=36%, list=21%, signal=45%
REACTOME_SIGNALING_BY_MET	REACTOME_SIGNALING_BY_MET		79	-0.46662	-2.02697	0	0.00141749	0.446	3038	tags=39%, list=19%, signal=48%
REACTOME_SIGNALING_BY_FGFR	REACTOME_SIGNALING_BY_FGFR		82	-0.460513	-2.02678	0	0.00141521	0.446	3810	tags=39%, list=23%, signal=51%
REACTOME_LAMININ_INTERACTIONS	REACTOME_LAMININ_INTERACTIONS		30	-0.580437	-2.02675	0	0.00141528	0.447	2201	tags=43%, list=14%, signal=50%
IKEDA_MIR1_TARGETS_UP	IKEDA_MIR1_TARGETS_UP		54	-0.513	-2.02554	0	0.00142475	0.451	3134	tags=41%, list=19%, signal=50%
STEIN_ESRRA_TARGETS_RESPONSIVE_TO_ESTROGEN_UP	STEIN_ESRRA_TARGETS_RESPONSIVE_TO_ESTROGEN_UP		29	-0.58505	-2.02495	0	0.00143662	0.453	4763	tags=69%, list=29%, signal=97%
HEIDENBLAD_AMPLIFIED_IN_PANCREATIC_CANCER	HEIDENBLAD_AMPLIFIED_IN_PANCREATIC_CANCER		56	-0.506105	-2.02468	0	0.00143432	0.453	2165	tags=30%, list=13%, signal=35%
REACTOME_SIGNALING_BY_INTERLEUKINS	REACTOME_SIGNALING_BY_INTERLEUKINS		436	-0.371307	-2.02407	0	0.00144139	0.455	3962	tags=38%, list=24%, signal=48%
DACOSTA_UV_RESPONSE_VIA_ERCC3_COMMON_DN	DACOSTA_UV_RESPONSE_VIA_ERCC3_COMMON_DN		458	-0.370403	-2.02117	0	0.00151381	0.471	5096	tags=44%, list=31%, signal=63%
WEIGEL_OXIDATIVE_STRESS_BY_TBH_AND_H2O2	WEIGEL_OXIDATIVE_STRESS_BY_TBH_AND_H2O2		33	-0.563452	-2.02029	0	0.00153023	0.475	4392	tags=58%, list=27%, signal=79%
WINZEN_DEGRADED_VIA_KHSRP	WINZEN_DEGRADED_VIA_KHSRP		99	-0.454368	-2.02	0	0.00153479	0.477	3314	tags=41%, list=20%, signal=52%
HALLMARK_OXIDATIVE_PHOSPHORYLATION	HALLMARK_OXIDATIVE_PHOSPHORYLATION		193	-0.406795	-2.01943	0	0.00154639	0.479	4921	tags=50%, list=30%, signal=71%
REACTOME_MRNA_CAPPING	REACTOME_MRNA_CAPPING		27	-0.589339	-2.01919	0	0.00154626	0.479	5087	tags=63%, list=31%, signal=91%
KYNG_DNA_DAMAGE_DN	KYNG_DNA_DAMAGE_DN		177	-0.412204	-2.01841	0	0.00156713	0.481	4224	tags=42%, list=26%, signal=56%
REACTOME_FORMATION_OF_RNA_POL_II_ELONGATION_COMPLEX	REACTOME_FORMATION_OF_RNA_POL_II_ELONGATION_COMPLEX		52	-0.506102	-2.01828	0	0.00156929	0.482	5087	tags=56%, list=31%, signal=81%
WACKER_HYPOXIA_TARGETS_OF_VHL	WACKER_HYPOXIA_TARGETS_OF_VHL		13	-0.718063	-2.01781	0	0.00158309	0.487	1576	tags=54%, list=10%, signal=60%
DAZARD_RESPONSE_TO_UV_NHEK_UP	DAZARD_RESPONSE_TO_UV_NHEK_UP		202	-0.402055	-2.01743	0	0.00158977	0.488	4211	tags=44%, list=26%, signal=59%
BCAT_BILD_ET_AL_UP	BCAT_BILD_ET_AL_UP		43	-0.526902	-2.01737	0	0.00158727	0.488	3254	tags=40%, list=20%, signal=49%
PID_MYC_ACTIV_PATHWAY	PID_MYC_ACTIV_PATHWAY		77	-0.464767	-2.016	0	0.00162162	0.498	4563	tags=49%, list=28%, signal=68%
KEGG_ALLOGRAFT_REJECTION	KEGG_ALLOGRAFT_REJECTION		34	-0.567794	-2.01502	0	0.00164665	0.505	1963	tags=38%, list=12%, signal=43%
REACTOME_DOWNREGULATION_OF_SMAD2_3_SMAD4_TRANSCRIPTIONAL_ACTIVITY	REACTOME_DOWNREGULATION_OF_SMAD2_3_SMAD4_TRANSCRIPTIONAL_ACTIVITY		30	-0.567224	-2.01479	0	0.00165092	0.507	3483	tags=53%, list=21%, signal=68%
HELLER_HDAC_TARGETS_DN	HELLER_HDAC_TARGETS_DN		278	-0.386946	-2.01469	0	0.00164834	0.507	3740	tags=39%, list=23%, signal=50%
REACTOME_INTERLEUKIN_12_FAMILY_SIGNALING	REACTOME_INTERLEUKIN_12_FAMILY_SIGNALING		52	-0.517189	-2.01384	0	0.00166412	0.51	2854	tags=40%, list=18%, signal=49%
LTE2_UP.V1_DN	LTE2_UP.V1_DN		191	-0.407179	-2.01365	0	0.0016684	0.51	4310	tags=45%, list=26%, signal=60%
NEBEN_AML_WITH_FLT3_OR_NRAS_DN	NEBEN_AML_WITH_FLT3_OR_NRAS_DN		12	-0.739184	-2.01359	0	0.00166809	0.51	2613	tags=50%, list=16%, signal=60%
ZWANG_CLASS_2_TRANSIENTLY_INDUCED_BY_EGF	ZWANG_CLASS_2_TRANSIENTLY_INDUCED_BY_EGF		47	-0.518629	-2.01256	0	0.0016769	0.514	3788	tags=49%, list=23%, signal=64%
WAMUNYOKOLI_OVARIAN_CANCER_GRADES_1_2_UP	WAMUNYOKOLI_OVARIAN_CANCER_GRADES_1_2_UP		134	-0.429487	-2.01161	0	0.00170375	0.52	4663	tags=46%, list=29%, signal=63%
REACTOME_NEUTROPHIL_DEGRANULATION	REACTOME_NEUTROPHIL_DEGRANULATION		453	-0.368511	-2.01037	0	0.00174668	0.529	3601	tags=34%, list=22%, signal=43%
PID_ERBB1_DOWNSTREAM_PATHWAY	PID_ERBB1_DOWNSTREAM_PATHWAY		104	-0.440823	-2.00988	0	0.00175977	0.531	2778	tags=35%, list=17%, signal=41%
ANDERSEN_LIVER_CANCER_KRT19_UP	ANDERSEN_LIVER_CANCER_KRT19_UP		31	-0.56841	-2.00913	0	0.00176844	0.534	3614	tags=58%, list=22%, signal=74%
REACTOME_TGF_BETA_RECEPTOR_SIGNALING_ACTIVATES_SMADS	REACTOME_TGF_BETA_RECEPTOR_SIGNALING_ACTIVATES_SMADS		47	-0.512125	-2.00876	0	0.00176801	0.535	4635	tags=57%, list=28%, signal=80%
ALFANO_MYC_TARGETS	ALFANO_MYC_TARGETS		232	-0.395478	-2.0086	0	0.00176984	0.536	3707	tags=38%, list=23%, signal=48%
DAZARD_UV_RESPONSE_CLUSTER_G5	DAZARD_UV_RESPONSE_CLUSTER_G5		12	-0.732239	-2.00842	0	0.00177383	0.538	3273	tags=67%, list=20%, signal=83%
REACTOME_RHO_GTPASE_EFFECTORS	REACTOME_RHO_GTPASE_EFFECTORS		293	-0.388259	-2.00785	0	0.00178236	0.542	3984	tags=40%, list=24%, signal=52%
REACTOME_TRANSPORT_TO_THE_GOLGI_AND_SUBSEQUENT_MODIFICATION	REACTOME_TRANSPORT_TO_THE_GOLGI_AND_SUBSEQUENT_MODIFICATION		180	-0.409092	-2.00774	0	0.00178416	0.542	3168	tags=41%, list=19%, signal=50%
REACTOME_E3_UBIQUITIN_LIGASES_UBIQUITINATE_TARGET_PROTEINS	REACTOME_E3_UBIQUITIN_LIGASES_UBIQUITINATE_TARGET_PROTEINS		55	-0.495453	-2.00769	0	0.00178143	0.542	3273	tags=42%, list=20%, signal=52%
WP_IL7_SIGNALING	WP_IL7_SIGNALING		24	-0.617824	-2.00721	0	0.00178992	0.544	3776	tags=71%, list=23%, signal=92%
AZARE_NEOPLASTIC_TRANSFORMATION_BY_STAT3_UP	AZARE_NEOPLASTIC_TRANSFORMATION_BY_STAT3_UP		122	-0.435738	-2.00685	0	0.00179163	0.545	3624	tags=43%, list=22%, signal=55%
RODWELL_AGING_KIDNEY_UP	RODWELL_AGING_KIDNEY_UP		456	-0.367416	-2.00586	0	0.0018135	0.547	4109	tags=38%, list=25%, signal=50%
GROSS_HYPOXIA_VIA_ELK3_ONLY_UP	GROSS_HYPOXIA_VIA_ELK3_ONLY_UP		33	-0.556941	-2.00575	0	0.00181075	0.547	4657	tags=64%, list=29%, signal=89%
LU_TUMOR_ANGIOGENESIS_UP	LU_TUMOR_ANGIOGENESIS_UP		25	-0.595015	-2.0054	0	0.00181022	0.548	5085	tags=64%, list=31%, signal=93%
SEKI_INFLAMMATORY_RESPONSE_LPS_UP	SEKI_INFLAMMATORY_RESPONSE_LPS_UP		71	-0.467886	-2.00299	0	0.00186478	0.559	3089	tags=45%, list=19%, signal=55%
ZHOU_TNF_SIGNALING_30MIN	ZHOU_TNF_SIGNALING_30MIN		50	-0.50617	-2.0025	0	0.00187963	0.561	3595	tags=48%, list=22%, signal=61%
ERBB2_UP.V1_DN	ERBB2_UP.V1_DN		193	-0.406873	-2.00175	0	0.00189008	0.563	4310	tags=42%, list=26%, signal=57%
DURCHDEWALD_SKIN_CARCINOGENESIS_DN	DURCHDEWALD_SKIN_CARCINOGENESIS_DN		258	-0.38876	-2.00163	0	0.00188941	0.563	3297	tags=33%, list=20%, signal=41%
REACTOME_GENE_SILENCING_BY_RNA	REACTOME_GENE_SILENCING_BY_RNA		116	-0.433063	-2.001	0	0.00190849	0.568	4123	tags=42%, list=25%, signal=56%
WP_AGERAGE_PATHWAY	WP_AGERAGE_PATHWAY		64	-0.485193	-2.00098	0	0.00190782	0.568	5726	tags=66%, list=35%, signal=101%
PID_AURORA_B_PATHWAY	PID_AURORA_B_PATHWAY		39	-0.544741	-2.00067	0	0.00190933	0.569	4538	tags=56%, list=28%, signal=78%
PETRETTO_HEART_MASS_QTL_CIS_DN	PETRETTO_HEART_MASS_QTL_CIS_DN		25	-0.590471	-1.99981	0	0.00192632	0.572	2739	tags=48%, list=17%, signal=58%
ICHIBA_GRAFT_VERSUS_HOST_DISEASE_35D_UP	ICHIBA_GRAFT_VERSUS_HOST_DISEASE_35D_UP		130	-0.429433	-1.99932	0	0.00193658	0.573	4204	tags=42%, list=26%, signal=56%
MACLACHLAN_BRCA1_TARGETS_UP	MACLACHLAN_BRCA1_TARGETS_UP		20	-0.632396	-1.99896	0	0.00194903	0.574	4613	tags=75%, list=28%, signal=104%
FOROUTAN_INTEGRATED_TGFB_EMT_UP	FOROUTAN_INTEGRATED_TGFB_EMT_UP		119	-0.431361	-1.99883	0	0.00195043	0.575	5415	tags=53%, list=33%, signal=79%
PODAR_RESPONSE_TO_ADAPHOSTIN_UP	PODAR_RESPONSE_TO_ADAPHOSTIN_UP		141	-0.41857	-1.99702	0	0.00200203	0.583	4431	tags=46%, list=27%, signal=63%
CSR_LATE_UP.V1_UP	CSR_LATE_UP.V1_UP		157	-0.416197	-1.99666	0	0.00201008	0.586	4505	tags=43%, list=28%, signal=59%
BURTON_ADIPOGENESIS_2	BURTON_ADIPOGENESIS_2		71	-0.472754	-1.99664	0	0.0020071	0.586	4653	tags=55%, list=29%, signal=77%
XIE_ST_HSC_S1PR3_OE_UP	XIE_ST_HSC_S1PR3_OE_UP		181	-0.407518	-1.99659	0	0.00200413	0.586	3327	tags=38%, list=20%, signal=47%
KYNG_ENVIRONMENTAL_STRESS_RESPONSE_UP	KYNG_ENVIRONMENTAL_STRESS_RESPONSE_UP		53	-0.501901	-1.99547	0	0.00201761	0.59	4367	tags=58%, list=27%, signal=80%
OSWALD_HEMATOPOIETIC_STEM_CELL_IN_COLLAGEN_GEL_UP	OSWALD_HEMATOPOIETIC_STEM_CELL_IN_COLLAGEN_GEL_UP		211	-0.400156	-1.99497	0	0.00202548	0.592	3975	tags=40%, list=24%, signal=52%
HOFMANN_MYELODYSPLASTIC_SYNDROM_LOW_RISK_DN	HOFMANN_MYELODYSPLASTIC_SYNDROM_LOW_RISK_DN		28	-0.579218	-1.99456	0	0.0020311	0.594	3070	tags=54%, list=19%, signal=66%
SASAKI_TARGETS_OF_TP73_AND_TP63	SASAKI_TARGETS_OF_TP73_AND_TP63		11	-0.747875	-1.99435	0	0.00203688	0.595	2641	tags=73%, list=16%, signal=87%
REACTOME_SYNDECAN_INTERACTIONS	REACTOME_SYNDECAN_INTERACTIONS		27	-0.58626	-1.99406	0	0.00204037	0.597	2563	tags=41%, list=16%, signal=48%
PID_MYC_REPRESS_PATHWAY	PID_MYC_REPRESS_PATHWAY		60	-0.48056	-1.99405	0	0.00203738	0.597	3651	tags=47%, list=22%, signal=60%
WP_TRANSLATION_FACTORS	WP_TRANSLATION_FACTORS		47	-0.513488	-1.99351	0	0.00204429	0.6	3844	tags=49%, list=24%, signal=64%
STAMBOLSKY_TARGETS_OF_MUTATED_TP53_DN	STAMBOLSKY_TARGETS_OF_MUTATED_TP53_DN		45	-0.526287	-1.99305	0	0.00205633	0.602	1662	tags=36%, list=10%, signal=39%
KEGG_TYPE_I_DIABETES_MELLITUS	KEGG_TYPE_I_DIABETES_MELLITUS		38	-0.549804	-1.99264	0	0.00207251	0.606	1963	tags=37%, list=12%, signal=42%
HALLMARK_IL2_STAT5_SIGNALING	HALLMARK_IL2_STAT5_SIGNALING		197	-0.398928	-1.99238	0	0.00208235	0.608	2318	tags=31%, list=14%, signal=36%
BOYAULT_LIVER_CANCER_SUBCLASS_G5_DN	BOYAULT_LIVER_CANCER_SUBCLASS_G5_DN		27	-0.58471	-1.99224	0	0.00208785	0.61	4107	tags=56%, list=25%, signal=74%
WP_EUKARYOTIC_TRANSCRIPTION_INITIATION	WP_EUKARYOTIC_TRANSCRIPTION_INITIATION		39	-0.530369	-1.99216	0	0.00208692	0.61	3971	tags=46%, list=24%, signal=61%
PID_INTEGRIN1_PATHWAY	PID_INTEGRIN1_PATHWAY		65	-0.485299	-1.99209	0	0.00208817	0.612	4275	tags=54%, list=26%, signal=73%
MOREAUX_MULTIPLE_MYELOMA_BY_TACI_DN	MOREAUX_MULTIPLE_MYELOMA_BY_TACI_DN		163	-0.413317	-1.9914	0	0.00210339	0.615	5409	tags=56%, list=33%, signal=84%
CHAUHAN_RESPONSE_TO_METHOXYESTRADIOL_UP	CHAUHAN_RESPONSE_TO_METHOXYESTRADIOL_UP		46	-0.514121	-1.99054	0	0.00212365	0.616	4039	tags=59%, list=25%, signal=78%
REACTOME_NEGATIVE_REGULATION_OF_FGFR4_SIGNALING	REACTOME_NEGATIVE_REGULATION_OF_FGFR4_SIGNALING		25	-0.601737	-1.99038	0	0.00212692	0.616	3295	tags=52%, list=20%, signal=65%
MISSIAGLIA_REGULATED_BY_METHYLATION_DN	MISSIAGLIA_REGULATED_BY_METHYLATION_DN		114	-0.430178	-1.98976	0	0.00214286	0.619	4461	tags=42%, list=27%, signal=58%
GOLDRATH_HOMEOSTATIC_PROLIFERATION	GOLDRATH_HOMEOSTATIC_PROLIFERATION		145	-0.419797	-1.98854	0	0.00217793	0.627	3755	tags=37%, list=23%, signal=48%
ZHU_SKIL_TARGETS_UP	ZHU_SKIL_TARGETS_UP		20	-0.628727	-1.98831	0	0.00217897	0.627	3640	tags=55%, list=22%, signal=71%
BIOCARTA_CTL_PATHWAY	BIOCARTA_CTL_PATHWAY		13	-0.715069	-1.98798	0	0.00218852	0.63	3149	tags=62%, list=19%, signal=76%
XU_HGF_SIGNALING_NOT_VIA_AKT1_48HR_UP	XU_HGF_SIGNALING_NOT_VIA_AKT1_48HR_UP		35	-0.547624	-1.98783	0	0.00219374	0.631	4380	tags=60%, list=27%, signal=82%
PASQUALUCCI_LYMPHOMA_BY_GC_STAGE_UP	PASQUALUCCI_LYMPHOMA_BY_GC_STAGE_UP		275	-0.384248	-1.98762	0	0.00219168	0.632	2951	tags=31%, list=18%, signal=38%
REACTOME_PTEN_REGULATION	REACTOME_PTEN_REGULATION		133	-0.424069	-1.98664	0	0.00221356	0.636	3464	tags=40%, list=21%, signal=50%
REACTOME_TRNA_PROCESSING_IN_THE_NUCLEUS	REACTOME_TRNA_PROCESSING_IN_THE_NUCLEUS		57	-0.492796	-1.98637	0	0.00221255	0.636	3539	tags=49%, list=22%, signal=63%
REACTOME_CLASS_I_MHC_MEDIATED_ANTIGEN_PROCESSING_PRESENTATION	REACTOME_CLASS_I_MHC_MEDIATED_ANTIGEN_PROCESSING_PRESENTATION		361	-0.36926	-1.98427	0	0.00226805	0.643	3718	tags=38%, list=23%, signal=48%
WP_INTERACTIONS_OF_NATURAL_KILLER_CELLS_IN_PANCREATIC_CANCER	WP_INTERACTIONS_OF_NATURAL_KILLER_CELLS_IN_PANCREATIC_CANCER		26	-0.596684	-1.98419	0	0.002269	0.645	3582	tags=50%, list=22%, signal=64%
LINDGREN_BLADDER_CANCER_WITH_LOH_IN_CHR9Q	LINDGREN_BLADDER_CANCER_WITH_LOH_IN_CHR9Q		113	-0.431232	-1.98315	0	0.00229478	0.65	4375	tags=50%, list=27%, signal=67%
GRANDVAUX_IFN_RESPONSE_NOT_VIA_IRF3	GRANDVAUX_IFN_RESPONSE_NOT_VIA_IRF3		12	-0.724511	-1.97929	0	0.00241176	0.671	4038	tags=83%, list=25%, signal=111%
ZHANG_RESPONSE_TO_CANTHARIDIN_DN	ZHANG_RESPONSE_TO_CANTHARIDIN_DN		61	-0.484876	-1.97915	0	0.00241668	0.672	4441	tags=48%, list=27%, signal=65%
DAUER_STAT3_TARGETS_UP	DAUER_STAT3_TARGETS_UP		46	-0.509949	-1.97889	0	0.00242159	0.674	4722	tags=61%, list=29%, signal=85%
TSAI_DNAJB4_TARGETS_UP	TSAI_DNAJB4_TARGETS_UP		12	-0.715968	-1.9784	0	0.00242848	0.675	3787	tags=58%, list=23%, signal=76%
LU_EZH2_TARGETS_DN	LU_EZH2_TARGETS_DN		371	-0.368325	-1.97765	0	0.00244563	0.68	3823	tags=36%, list=23%, signal=46%
VECCHI_GASTRIC_CANCER_EARLY_UP	VECCHI_GASTRIC_CANCER_EARLY_UP		401	-0.367469	-1.97738	0	0.0024593	0.684	3440	tags=33%, list=21%, signal=40%
WP_HIPPOYAP_SIGNALING	WP_HIPPOYAP_SIGNALING		22	-0.602878	-1.97693	0	0.00247035	0.685	2693	tags=50%, list=17%, signal=60%
DEN_INTERACT_WITH_LCA5	DEN_INTERACT_WITH_LCA5		26	-0.571261	-1.97449	0	0.00256346	0.697	3591	tags=50%, list=22%, signal=64%
PID_HIF2PATHWAY	PID_HIF2PATHWAY		34	-0.549505	-1.97407	0	0.00258037	0.7	3367	tags=47%, list=21%, signal=59%
TAKAO_RESPONSE_TO_UVB_RADIATION_UP	TAKAO_RESPONSE_TO_UVB_RADIATION_UP		78	-0.455003	-1.97229	0	0.00263257	0.712	4873	tags=51%, list=30%, signal=73%
REACTOME_HEDGEHOG_OFF_STATE	REACTOME_HEDGEHOG_OFF_STATE		106	-0.434883	-1.97209	0	0.00263306	0.712	3464	tags=42%, list=21%, signal=54%
GARGALOVIC_RESPONSE_TO_OXIDIZED_PHOSPHOLIPIDS_TURQUOISE_UP	GARGALOVIC_RESPONSE_TO_OXIDIZED_PHOSPHOLIPIDS_TURQUOISE_UP		77	-0.4631	-1.97201	0	0.00263551	0.715	3975	tags=47%, list=24%, signal=62%
REACTOME_NEGATIVE_REGULATION_OF_FGFR3_SIGNALING	REACTOME_NEGATIVE_REGULATION_OF_FGFR3_SIGNALING		25	-0.583866	-1.97125	0	0.00267056	0.721	3295	tags=52%, list=20%, signal=65%
SCHAEFFER_PROSTATE_DEVELOPMENT_6HR_DN	SCHAEFFER_PROSTATE_DEVELOPMENT_6HR_DN		452	-0.359316	-1.96991	0	0.00270951	0.725	3482	tags=34%, list=21%, signal=42%
REACTOME_MITOTIC_PROMETAPHASE	REACTOME_MITOTIC_PROMETAPHASE		197	-0.394436	-1.9694	0	0.00272412	0.727	4653	tags=45%, list=29%, signal=62%
NABA_MATRISOME_POORLY_METASTATIC_MELANOMA_TUMOR_CELL_DERIVED	NABA_MATRISOME_POORLY_METASTATIC_MELANOMA_TUMOR_CELL_DERIVED		26	-0.592809	-1.96936	0	0.00272036	0.727	3787	tags=58%, list=23%, signal=75%
RAY_TARGETS_OF_P210_BCR_ABL_FUSION_UP	RAY_TARGETS_OF_P210_BCR_ABL_FUSION_UP		14	-0.688819	-1.96912	0	0.0027206	0.727	2423	tags=50%, list=15%, signal=59%
REACTOME_NONSENSE_MEDIATED_DECAY_NMD	REACTOME_NONSENSE_MEDIATED_DECAY_NMD		100	-0.440379	-1.9674	0	0.0027758	0.733	4169	tags=46%, list=26%, signal=61%
YAN_ESCAPE_FROM_ANOIKIS	YAN_ESCAPE_FROM_ANOIKIS		23	-0.598455	-1.96734	0	0.00277199	0.733	4533	tags=70%, list=28%, signal=96%
WEIGEL_OXIDATIVE_STRESS_RESPONSE	WEIGEL_OXIDATIVE_STRESS_RESPONSE		32	-0.543045	-1.96698	0	0.0027765	0.734	3277	tags=50%, list=20%, signal=62%
OUELLET_CULTURED_OVARIAN_CANCER_INVASIVE_VS_LMP_UP	OUELLET_CULTURED_OVARIAN_CANCER_INVASIVE_VS_LMP_UP		65	-0.477713	-1.96672	0	0.00278474	0.738	5077	tags=54%, list=31%, signal=78%
LIEN_BREAST_CARCINOMA_METAPLASTIC_VS_DUCTAL_UP	LIEN_BREAST_CARCINOMA_METAPLASTIC_VS_DUCTAL_UP		76	-0.455473	-1.96633	0	0.00279502	0.74	2590	tags=37%, list=16%, signal=44%
SAUL_SEN_MAYO	SAUL_SEN_MAYO		121	-0.422675	-1.96613	0	0.0027972	0.741	3161	tags=36%, list=19%, signal=44%
PID_NECTIN_PATHWAY	PID_NECTIN_PATHWAY		30	-0.552747	-1.96516	0	0.00283325	0.747	5604	tags=63%, list=34%, signal=96%
HOWLIN_CITED1_TARGETS_1_UP	HOWLIN_CITED1_TARGETS_1_UP		32	-0.543184	-1.96507	0	0.00282939	0.747	2882	tags=50%, list=18%, signal=61%
TSAI_RESPONSE_TO_RADIATION_THERAPY	TSAI_RESPONSE_TO_RADIATION_THERAPY		32	-0.560211	-1.9649	0	0.0028315	0.748	4784	tags=69%, list=29%, signal=97%
REACTOME_FC_EPSILON_RECEPTOR_FCERI_SIGNALING	REACTOME_FC_EPSILON_RECEPTOR_FCERI_SIGNALING		125	-0.42331	-1.9622	0	0.0029251	0.764	4185	tags=49%, list=26%, signal=65%
LEE_LIVER_CANCER_E2F1_UP	LEE_LIVER_CANCER_E2F1_UP		63	-0.466858	-1.96123	0	0.00296493	0.769	5081	tags=62%, list=31%, signal=90%
KEGG_RNA_DEGRADATION	KEGG_RNA_DEGRADATION		53	-0.504726	-1.9611	0	0.00296488	0.77	5622	tags=68%, list=34%, signal=103%
REACTOME_INTERLEUKIN_12_SIGNALING	REACTOME_INTERLEUKIN_12_SIGNALING		42	-0.52532	-1.96044	0	0.00299635	0.775	2854	tags=40%, list=18%, signal=49%
FEKIR_HEPARG_SIDE_POP_VS_HEPARG_UP	FEKIR_HEPARG_SIDE_POP_VS_HEPARG_UP		84	-0.445503	-1.95958	0	0.00302797	0.781	3384	tags=43%, list=21%, signal=54%
VERRECCHIA_RESPONSE_TO_TGFB1_C2	VERRECCHIA_RESPONSE_TO_TGFB1_C2		21	-0.607257	-1.95931	0	0.00303972	0.784	2270	tags=38%, list=14%, signal=44%
RHEIN_ALL_GLUCOCORTICOID_THERAPY_UP	RHEIN_ALL_GLUCOCORTICOID_THERAPY_UP		72	-0.469471	-1.95853	0	0.00307513	0.788	3935	tags=43%, list=24%, signal=57%
DAZARD_RESPONSE_TO_UV_SCC_DN	DAZARD_RESPONSE_TO_UV_SCC_DN		114	-0.430047	-1.95837	0	0.00307501	0.788	4283	tags=42%, list=26%, signal=57%
REACTOME_FORMATION_OF_SENESCENCE_ASSOCIATED_HETEROCHROMATIN_FOCI_SAHF	REACTOME_FORMATION_OF_SENESCENCE_ASSOCIATED_HETEROCHROMATIN_FOCI_SAHF		16	-0.667667	-1.95792	0	0.00309062	0.79	3738	tags=69%, list=23%, signal=89%
ZHAN_MULTIPLE_MYELOMA_LB_DN	ZHAN_MULTIPLE_MYELOMA_LB_DN		35	-0.528843	-1.95624	0	0.00312398	0.793	1193	tags=40%, list=7%, signal=43%
RB_P130_DN.V1_DN	RB_P130_DN.V1_DN		126	-0.420524	-1.95493	0	0.00317272	0.799	3680	tags=40%, list=23%, signal=52%
KEGG_MEDICUS_REFERENCE_GLOBAL_GENOME_NER	KEGG_MEDICUS_REFERENCE_GLOBAL_GENOME_NER		16	-0.651854	-1.95461	0	0.00317825	0.8	545	tags=25%, list=3%, signal=26%
REACTOME_INTERLEUKIN_1_FAMILY_SIGNALING	REACTOME_INTERLEUKIN_1_FAMILY_SIGNALING		146	-0.408665	-1.95414	0	0.00318538	0.8	4301	tags=45%, list=26%, signal=60%
TIAN_TNF_SIGNALING_VIA_NFKB	TIAN_TNF_SIGNALING_VIA_NFKB		26	-0.586825	-1.95384	0	0.003189	0.801	4450	tags=73%, list=27%, signal=100%
WP_PHOTODYNAMIC_THERAPYINDUCED_UNFOLDED_PROTEIN_RESPONSE	WP_PHOTODYNAMIC_THERAPYINDUCED_UNFOLDED_PROTEIN_RESPONSE		27	-0.571803	-1.95375	0	0.00318669	0.801	2016	tags=41%, list=12%, signal=46%
ZHANG_BREAST_CANCER_PROGENITORS_UP	ZHANG_BREAST_CANCER_PROGENITORS_UP		425	-0.359994	-1.95371	0	0.00318634	0.801	3446	tags=32%, list=21%, signal=40%
REACTOME_SYNTHESIS_OF_ACTIVE_UBIQUITIN_ROLES_OF_E1_AND_E2_ENZYMES	REACTOME_SYNTHESIS_OF_ACTIVE_UBIQUITIN_ROLES_OF_E1_AND_E2_ENZYMES		29	-0.562557	-1.95314	0	0.0032016	0.802	3332	tags=52%, list=20%, signal=65%
WP_NSP1_FROM_SARSCOV2_INHIBITS_TRANSLATION_INITIATION_IN_THE_HOST_CELL	WP_NSP1_FROM_SARSCOV2_INHIBITS_TRANSLATION_INITIATION_IN_THE_HOST_CELL		15	-0.673283	-1.95276	0	0.00321098	0.802	4378	tags=73%, list=27%, signal=100%
LINDGREN_BLADDER_CANCER_CLUSTER_3_DN	LINDGREN_BLADDER_CANCER_CLUSTER_3_DN		212	-0.38579	-1.95201	0	0.00324324	0.811	3926	tags=38%, list=24%, signal=49%
PUJANA_BREAST_CANCER_WITH_BRCA1_MUTATED_UP	PUJANA_BREAST_CANCER_WITH_BRCA1_MUTATED_UP		54	-0.486151	-1.94976	0	0.00333767	0.821	5675	tags=52%, list=35%, signal=79%
PICCALUGA_ANGIOIMMUNOBLASTIC_LYMPHOMA_DN	PICCALUGA_ANGIOIMMUNOBLASTIC_LYMPHOMA_DN		125	-0.415897	-1.94953	0	0.00334878	0.822	5873	tags=59%, list=36%, signal=92%
RB_DN.V1_DN	RB_DN.V1_DN		117	-0.416437	-1.94947	0	0.00335206	0.823	3602	tags=39%, list=22%, signal=50%
HALLMARK_G2M_CHECKPOINT	HALLMARK_G2M_CHECKPOINT		194	-0.387271	-1.94854	0	0.00338742	0.827	5256	tags=47%, list=32%, signal=69%
CROONQUIST_NRAS_SIGNALING_DN	CROONQUIST_NRAS_SIGNALING_DN		70	-0.468701	-1.94682	0	0.00345251	0.835	5054	tags=49%, list=31%, signal=70%
OUYANG_PROSTATE_CANCER_PROGRESSION_DN	OUYANG_PROSTATE_CANCER_PROGRESSION_DN		20	-0.617887	-1.9462	0	0.00347105	0.837	3295	tags=60%, list=20%, signal=75%
REACTOME_SIGNALING_BY_FGFR2	REACTOME_SIGNALING_BY_FGFR2		67	-0.465051	-1.9461	0	0.00347035	0.838	3810	tags=42%, list=23%, signal=54%
THUM_SYSTOLIC_HEART_FAILURE_UP	THUM_SYSTOLIC_HEART_FAILURE_UP		397	-0.359589	-1.94565	0	0.00349824	0.84	4166	tags=38%, list=26%, signal=50%
REACTOME_FORMATION_OF_INCISION_COMPLEX_IN_GG_NER	REACTOME_FORMATION_OF_INCISION_COMPLEX_IN_GG_NER		41	-0.514535	-1.94357	0	0.00357687	0.847	4150	tags=49%, list=25%, signal=65%
PID_IL2_1PATHWAY	PID_IL2_1PATHWAY		54	-0.481779	-1.94311	0	0.0035969	0.849	4494	tags=57%, list=28%, signal=79%
LI_INDUCED_T_TO_NATURAL_KILLER_UP	LI_INDUCED_T_TO_NATURAL_KILLER_UP		306	-0.370048	-1.94298	0	0.00360363	0.849	3721	tags=37%, list=23%, signal=47%
REACTOME_GLUCOSE_METABOLISM	REACTOME_GLUCOSE_METABOLISM		77	-0.452186	-1.94247	0	0.00362369	0.851	3539	tags=44%, list=22%, signal=56%
KEGG_MEDICUS_PATHOGEN_EBV_EBNA2_TO_RBP_JK_MEDIATED_TRANSCRIPTION	KEGG_MEDICUS_PATHOGEN_EBV_EBNA2_TO_RBP_JK_MEDIATED_TRANSCRIPTION		7	-0.853258	-1.94231	0	0.0036228	0.851	1829	tags=71%, list=11%, signal=80%
HAHTOLA_SEZARY_SYNDROM_UP	HAHTOLA_SEZARY_SYNDROM_UP		94	-0.433808	-1.94124	0	0.00366931	0.856	3497	tags=35%, list=21%, signal=44%
ZWANG_CLASS_1_TRANSIENTLY_INDUCED_BY_EGF	ZWANG_CLASS_1_TRANSIENTLY_INDUCED_BY_EGF		472	-0.35208	-1.94123	0	0.0036646	0.856	3427	tags=33%, list=21%, signal=40%
MARZEC_IL2_SIGNALING_UP	MARZEC_IL2_SIGNALING_UP		113	-0.42217	-1.94117	0	0.00365989	0.856	4188	tags=45%, list=26%, signal=60%
MUELLER_PLURINET	MUELLER_PLURINET		284	-0.374518	-1.94075	0	0.00366644	0.857	4213	tags=40%, list=26%, signal=54%
REACTOME_B_WICH_COMPLEX_POSITIVELY_REGULATES_RRNA_EXPRESSION	REACTOME_B_WICH_COMPLEX_POSITIVELY_REGULATES_RRNA_EXPRESSION		70	-0.459319	-1.94057	0	0.00367675	0.858	5242	tags=57%, list=32%, signal=84%
LINDSTEDT_DENDRITIC_CELL_MATURATION_B	LINDSTEDT_DENDRITIC_CELL_MATURATION_B		48	-0.491726	-1.94045	0	0.0036777	0.859	3065	tags=44%, list=19%, signal=54%
HUANG_GATA2_TARGETS_UP	HUANG_GATA2_TARGETS_UP		146	-0.409056	-1.93991	0	0.00369815	0.863	2838	tags=34%, list=17%, signal=40%
GRAHAM_CML_QUIESCENT_VS_CML_DIVIDING_UP	GRAHAM_CML_QUIESCENT_VS_CML_DIVIDING_UP		23	-0.585749	-1.93977	0	0.00369905	0.864	4318	tags=52%, list=26%, signal=71%
ZHANG_ANTIVIRAL_RESPONSE_TO_RIBAVIRIN_UP	ZHANG_ANTIVIRAL_RESPONSE_TO_RIBAVIRIN_UP		26	-0.574511	-1.93945	0	0.00370372	0.864	1124	tags=31%, list=7%, signal=33%
NOJIMA_SFRP2_TARGETS_DN	NOJIMA_SFRP2_TARGETS_DN		23	-0.591192	-1.9393	0	0.00370462	0.864	3086	tags=48%, list=19%, signal=59%
REACTOME_DETOXIFICATION_OF_REACTIVE_OXYGEN_SPECIES	REACTOME_DETOXIFICATION_OF_REACTIVE_OXYGEN_SPECIES		33	-0.530636	-1.93865	0	0.00375203	0.87	1427	tags=30%, list=9%, signal=33%
MISHRA_CARCINOMA_ASSOCIATED_FIBROBLAST_UP	MISHRA_CARCINOMA_ASSOCIATED_FIBROBLAST_UP		23	-0.591482	-1.93692	0	0.00383298	0.872	4763	tags=70%, list=29%, signal=98%
OISHI_CHOLANGIOMA_STEM_CELL_LIKE_DN	OISHI_CHOLANGIOMA_STEM_CELL_LIKE_DN		266	-0.37807	-1.9366	0	0.00383557	0.872	4050	tags=39%, list=25%, signal=51%
REACTOME_HIV_TRANSCRIPTION_ELONGATION	REACTOME_HIV_TRANSCRIPTION_ELONGATION		38	-0.51415	-1.93545	0	0.00389259	0.874	5087	tags=55%, list=31%, signal=80%
NOUZOVA_TRETINOIN_AND_H4_ACETYLATION	NOUZOVA_TRETINOIN_AND_H4_ACETYLATION		132	-0.415076	-1.93484	0	0.00392104	0.875	5155	tags=53%, list=32%, signal=77%
PID_NFKAPPAB_CANONICAL_PATHWAY	PID_NFKAPPAB_CANONICAL_PATHWAY		22	-0.608867	-1.93457	0	0.00393092	0.875	4191	tags=68%, list=26%, signal=92%
GERHOLD_ADIPOGENESIS_DN	GERHOLD_ADIPOGENESIS_DN		61	-0.469813	-1.93411	0	0.00396116	0.878	4275	tags=56%, list=26%, signal=75%
WP_CALCIUM_MEDIATED_TCELL_APOPTOSIS_INVOLVED_IN_INCLUSION_BODY_MYOSITIS	WP_CALCIUM_MEDIATED_TCELL_APOPTOSIS_INVOLVED_IN_INCLUSION_BODY_MYOSITIS		20	-0.610371	-1.93352	0	0.00398609	0.88	3569	tags=55%, list=22%, signal=70%
PEDERSEN_METASTASIS_BY_ERBB2_ISOFORM_7	PEDERSEN_METASTASIS_BY_ERBB2_ISOFORM_7		374	-0.360642	-1.93322	0	0.00400134	0.882	4213	tags=41%, list=26%, signal=54%
WP_CANCER_IMMUNOTHERAPY_BY_PD1_BLOCKADE	WP_CANCER_IMMUNOTHERAPY_BY_PD1_BLOCKADE		23	-0.593567	-1.9332	0	0.00399821	0.882	3912	tags=65%, list=24%, signal=86%
BEGUM_TARGETS_OF_PAX3_FOXO1_FUSION_DN	BEGUM_TARGETS_OF_PAX3_FOXO1_FUSION_DN		46	-0.501476	-1.93256	0	0.00402433	0.883	2453	tags=33%, list=15%, signal=38%
IKEDA_MIR30_TARGETS_UP	IKEDA_MIR30_TARGETS_UP		116	-0.423289	-1.93253	0	0.0040211	0.883	4579	tags=52%, list=28%, signal=71%
KAMMINGA_EZH2_TARGETS	KAMMINGA_EZH2_TARGETS		39	-0.522042	-1.9318	0	0.00404936	0.886	5209	tags=51%, list=32%, signal=75%
MOREAUX_B_LYMPHOCYTE_MATURATION_BY_TACI_DN	MOREAUX_B_LYMPHOCYTE_MATURATION_BY_TACI_DN		72	-0.461033	-1.93165	0	0.00405525	0.887	3550	tags=44%, list=22%, signal=57%
SHEPARD_CRASH_AND_BURN_MUTANT_UP	SHEPARD_CRASH_AND_BURN_MUTANT_UP		198	-0.385036	-1.93138	0	0.00405932	0.887	4461	tags=43%, list=27%, signal=58%
REACTOME_SIGNALING_BY_FGFR_IN_DISEASE	REACTOME_SIGNALING_BY_FGFR_IN_DISEASE		57	-0.472679	-1.93135	0	0.00405611	0.887	5116	tags=54%, list=31%, signal=79%
REACTOME_AURKA_ACTIVATION_BY_TPX2	REACTOME_AURKA_ACTIVATION_BY_TPX2		72	-0.455485	-1.93118	0	0.00405109	0.887	4733	tags=50%, list=29%, signal=70%
WP_SARSCOV2_INNATE_IMMUNITY_EVASION_AND_CELLSPECIFIC_IMMUNE_RESPONSE	WP_SARSCOV2_INNATE_IMMUNITY_EVASION_AND_CELLSPECIFIC_IMMUNE_RESPONSE		64	-0.465067	-1.93073	0	0.00407876	0.888	2851	tags=38%, list=17%, signal=45%
KAYO_AGING_MUSCLE_DN	KAYO_AGING_MUSCLE_DN		116	-0.41835	-1.93045	0	0.00408093	0.888	3769	tags=41%, list=23%, signal=52%
JOHNSTONE_PARVB_TARGETS_1_DN	JOHNSTONE_PARVB_TARGETS_1_DN		61	-0.470836	-1.93037	0	0.0040795	0.889	3954	tags=46%, list=24%, signal=60%
PUJANA_BREAST_CANCER_LIT_INT_NETWORK	PUJANA_BREAST_CANCER_LIT_INT_NETWORK		101	-0.427432	-1.93025	0	0.00408534	0.889	3493	tags=37%, list=21%, signal=46%
GRAHAM_NORMAL_QUIESCENT_VS_NORMAL_DIVIDING_UP	GRAHAM_NORMAL_QUIESCENT_VS_NORMAL_DIVIDING_UP		58	-0.473327	-1.92892	0	0.00413309	0.891	3310	tags=34%, list=20%, signal=43%
WP_ALPHA_6_BETA_4_SIGNALING	WP_ALPHA_6_BETA_4_SIGNALING		32	-0.545112	-1.92869	0	0.00414428	0.891	3295	tags=44%, list=20%, signal=55%
DE_YY1_TARGETS_DN	DE_YY1_TARGETS_DN		91	-0.430649	-1.92821	0	0.0041788	0.893	5904	tags=62%, list=36%, signal=96%
IGLESIAS_E2F_TARGETS_UP	IGLESIAS_E2F_TARGETS_UP		142	-0.407496	-1.92817	0	0.00417368	0.893	5264	tags=53%, list=32%, signal=77%
RUTELLA_RESPONSE_TO_HGF_VS_CSF2RB_AND_IL4_DN	RUTELLA_RESPONSE_TO_HGF_VS_CSF2RB_AND_IL4_DN		241	-0.378064	-1.92776	0	0.00419355	0.893	4678	tags=45%, list=29%, signal=62%
PID_BARD1_PATHWAY	PID_BARD1_PATHWAY		29	-0.554553	-1.92738	0	0.00419946	0.895	3166	tags=34%, list=19%, signal=43%
REACTOME_CONSTITUTIVE_SIGNALING_BY_EGFRVIII	REACTOME_CONSTITUTIVE_SIGNALING_BY_EGFRVIII		15	-0.672985	-1.92659	0	0.00423394	0.896	2391	tags=47%, list=15%, signal=55%
HALLMARK_WNT_BETA_CATENIN_SIGNALING	HALLMARK_WNT_BETA_CATENIN_SIGNALING		41	-0.508667	-1.92512	0	0.0043415	0.901	2458	tags=34%, list=15%, signal=40%
REACTOME_HCMV_EARLY_EVENTS	REACTOME_HCMV_EARLY_EVENTS		115	-0.418416	-1.92479	0	0.00435405	0.902	4047	tags=41%, list=25%, signal=54%
REACTOME_SIGNALING_BY_FGFR1_IN_DISEASE	REACTOME_SIGNALING_BY_FGFR1_IN_DISEASE		34	-0.529146	-1.92475	0	0.00435056	0.902	4154	tags=50%, list=25%, signal=67%
DAVICIONI_TARGETS_OF_PAX_FOXO1_FUSIONS_UP	DAVICIONI_TARGETS_OF_PAX_FOXO1_FUSIONS_UP		249	-0.372944	-1.92299	0	0.00444679	0.908	4275	tags=41%, list=26%, signal=55%
REACTOME_INTERACTIONS_OF_VPR_WITH_HOST_CELLULAR_PROTEINS	REACTOME_INTERACTIONS_OF_VPR_WITH_HOST_CELLULAR_PROTEINS		35	-0.532066	-1.92258	0	0.00446623	0.909	3539	tags=57%, list=22%, signal=73%
REACTOME_SIGNALING_BY_PDGFRA_TRANSMEMBRANE_JUXTAMEMBRANE_AND_KINASE_DOMAIN_MUTANTS	REACTOME_SIGNALING_BY_PDGFRA_TRANSMEMBRANE_JUXTAMEMBRANE_AND_KINASE_DOMAIN_MUTANTS		11	-0.710245	-1.92168	0	0.00452831	0.91	2691	tags=55%, list=17%, signal=65%
PEART_HDAC_PROLIFERATION_CLUSTER_DN	PEART_HDAC_PROLIFERATION_CLUSTER_DN		71	-0.453215	-1.92159	0	0.00452641	0.91	3086	tags=39%, list=19%, signal=48%
PID_ARF_3PATHWAY	PID_ARF_3PATHWAY		19	-0.616588	-1.92142	0	0.00453327	0.911	3574	tags=68%, list=22%, signal=88%
ZHANG_PROLIFERATING_VS_QUIESCENT	ZHANG_PROLIFERATING_VS_QUIESCENT		49	-0.490759	-1.92034	0	0.00457878	0.912	3268	tags=47%, list=20%, signal=59%
STARK_PREFRONTAL_CORTEX_22Q11_DELETION_DN	STARK_PREFRONTAL_CORTEX_22Q11_DELETION_DN		492	-0.350127	-1.91997	0	0.00458734	0.912	4219	tags=40%, list=26%, signal=52%
CHEMNITZ_RESPONSE_TO_PROSTAGLANDIN_E2_UP	CHEMNITZ_RESPONSE_TO_PROSTAGLANDIN_E2_UP		135	-0.400547	-1.91993	0	0.0045836	0.912	3738	tags=42%, list=23%, signal=54%
OLSSON_E2F3_TARGETS_DN	OLSSON_E2F3_TARGETS_DN		35	-0.532373	-1.91954	0	0.00460106	0.915	6151	tags=77%, list=38%, signal=124%
BIOCARTA_EIF_PATHWAY	BIOCARTA_EIF_PATHWAY		15	-0.65783	-1.91944	0	0.00460607	0.915	3178	tags=53%, list=20%, signal=66%
HALMOS_CEBPA_TARGETS_UP	HALMOS_CEBPA_TARGETS_UP		47	-0.4925	-1.91925	0	0.0046093	0.916	3293	tags=47%, list=20%, signal=58%
REACTOME_MITOTIC_PROPHASE	REACTOME_MITOTIC_PROPHASE		120	-0.412519	-1.91901	0	0.00461246	0.917	5242	tags=54%, list=32%, signal=79%
BURTON_ADIPOGENESIS_4	BURTON_ADIPOGENESIS_4		43	-0.509336	-1.91886	0	0.00461576	0.917	3844	tags=49%, list=24%, signal=64%
SIRNA_EIF4GI_UP	SIRNA_EIF4GI_UP		93	-0.432415	-1.91876	0	0.00461377	0.917	4883	tags=55%, list=30%, signal=78%
UEDA_CENTRAL_CLOCK	UEDA_CENTRAL_CLOCK		84	-0.440713	-1.91844	0	0.00462394	0.918	3722	tags=39%, list=23%, signal=51%
GU_PDEF_TARGETS_UP	GU_PDEF_TARGETS_UP		71	-0.447852	-1.9181	0	0.00464459	0.919	5864	tags=61%, list=36%, signal=94%
FRIDMAN_SENESCENCE_UP	FRIDMAN_SENESCENCE_UP		77	-0.449795	-1.91695	0	0.00469481	0.921	3710	tags=42%, list=23%, signal=54%
LOPEZ_MESOTHELIOMA_SURVIVAL_WORST_VS_BEST_UP	LOPEZ_MESOTHELIOMA_SURVIVAL_WORST_VS_BEST_UP		14	-0.677496	-1.91678	0	0.00469065	0.923	1804	tags=43%, list=11%, signal=48%
DAZARD_UV_RESPONSE_CLUSTER_G1	DAZARD_UV_RESPONSE_CLUSTER_G1		54	-0.487121	-1.91576	0	0.00473338	0.924	4450	tags=61%, list=27%, signal=84%
PID_FAK_PATHWAY	PID_FAK_PATHWAY		59	-0.472833	-1.91533	0	0.00475182	0.924	3038	tags=37%, list=19%, signal=46%
RICKMAN_TUMOR_DIFFERENTIATED_WELL_VS_MODERATELY_DN	RICKMAN_TUMOR_DIFFERENTIATED_WELL_VS_MODERATELY_DN		103	-0.42959	-1.91525	0	0.00475837	0.924	4199	tags=49%, list=26%, signal=65%
KEGG_AMINOACYL_TRNA_BIOSYNTHESIS	KEGG_AMINOACYL_TRNA_BIOSYNTHESIS		40	-0.504169	-1.91437	0	0.00480973	0.929	3977	tags=58%, list=24%, signal=76%
PROVENZANI_METASTASIS_UP	PROVENZANI_METASTASIS_UP		190	-0.384109	-1.91398	0	0.00482201	0.93	4005	tags=39%, list=25%, signal=51%
REACTOME_CDH11_HOMOTYPIC_AND_HETEROTYPIC_INTERACTIONS	REACTOME_CDH11_HOMOTYPIC_AND_HETEROTYPIC_INTERACTIONS		7	-0.822569	-1.91386	0	0.0048317	0.931	526	tags=43%, list=3%, signal=44%
BECKER_TAMOXIFEN_RESISTANCE_UP	BECKER_TAMOXIFEN_RESISTANCE_UP		50	-0.481942	-1.91371	0	0.00483292	0.931	1665	tags=28%, list=10%, signal=31%
BLALOCK_ALZHEIMERS_DISEASE_INCIPIENT_DN	BLALOCK_ALZHEIMERS_DISEASE_INCIPIENT_DN		163	-0.397181	-1.91358	0	0.00483243	0.931	4273	tags=45%, list=26%, signal=61%
VEGF_A_UP.V1_DN	VEGF_A_UP.V1_DN		188	-0.388832	-1.91169	0	0.00493307	0.934	4213	tags=39%, list=26%, signal=52%
REACTOME_RSV_HOST_INTERACTIONS	REACTOME_RSV_HOST_INTERACTIONS		83	-0.433514	-1.91015	0	0.00504512	0.938	2411	tags=34%, list=15%, signal=39%
SOGA_COLORECTAL_CANCER_MYC_UP	SOGA_COLORECTAL_CANCER_MYC_UP		81	-0.442707	-1.91004	0	0.00504779	0.938	4123	tags=42%, list=25%, signal=56%
LINDVALL_IMMORTALIZED_BY_TERT_UP	LINDVALL_IMMORTALIZED_BY_TERT_UP		63	-0.463488	-1.90929	0	0.00507877	0.941	2955	tags=43%, list=18%, signal=52%
VETTER_TARGETS_OF_PRKCA_AND_ETS1_DN	VETTER_TARGETS_OF_PRKCA_AND_ETS1_DN		16	-0.642658	-1.90894	0	0.00509607	0.944	2933	tags=63%, list=18%, signal=76%
REACTOME_REGULATION_OF_GLUCOKINASE_BY_GLUCOKINASE_REGULATORY_PROTEIN	REACTOME_REGULATION_OF_GLUCOKINASE_BY_GLUCOKINASE_REGULATORY_PROTEIN		31	-0.544221	-1.90894	0	0.00509017	0.944	3539	tags=61%, list=22%, signal=78%
PID_SHP2_PATHWAY	PID_SHP2_PATHWAY		56	-0.470952	-1.90819	0	0.0051234	0.945	3088	tags=41%, list=19%, signal=50%
REACTOME_HCMV_INFECTION	REACTOME_HCMV_INFECTION		138	-0.402851	-1.90796	0	0.00513444	0.945	3938	tags=39%, list=24%, signal=51%
IYENGAR_RESPONSE_TO_ADIPOCYTE_FACTORS	IYENGAR_RESPONSE_TO_ADIPOCYTE_FACTORS		10	-0.726804	-1.90786	0	0.00513866	0.945	1996	tags=50%, list=12%, signal=57%
REACTOME_RESOLUTION_OF_SISTER_CHROMATID_COHESION	REACTOME_RESOLUTION_OF_SISTER_CHROMATID_COHESION		121	-0.406298	-1.90775	0	0.00514118	0.945	4515	tags=45%, list=28%, signal=62%
SCIBETTA_KDM5B_TARGETS_DN	SCIBETTA_KDM5B_TARGETS_DN		78	-0.442691	-1.90677	0	0.00519178	0.951	4153	tags=42%, list=25%, signal=57%
KEGG_VIRAL_MYOCARDITIS	KEGG_VIRAL_MYOCARDITIS		68	-0.459966	-1.90669	0	0.00519092	0.952	3057	tags=37%, list=19%, signal=45%
REACTOME_VEGFR2_MEDIATED_CELL_PROLIFERATION	REACTOME_VEGFR2_MEDIATED_CELL_PROLIFERATION		19	-0.606911	-1.90667	0	0.00518497	0.952	2563	tags=53%, list=16%, signal=62%
ZHOU_CELL_CYCLE_GENES_IN_IR_RESPONSE_24HR	ZHOU_CELL_CYCLE_GENES_IN_IR_RESPONSE_24HR		122	-0.409138	-1.90625	0	0.0051967	0.952	5082	tags=45%, list=31%, signal=65%
KAAB_FAILED_HEART_VENTRICLE_DN	KAAB_FAILED_HEART_VENTRICLE_DN		40	-0.508993	-1.90499	0	0.00525768	0.957	4194	tags=52%, list=26%, signal=71%
REACTOME_C_TYPE_LECTIN_RECEPTORS_CLRS	REACTOME_C_TYPE_LECTIN_RECEPTORS_CLRS		132	-0.411163	-1.9042	0	0.0052976	0.96	3962	tags=44%, list=24%, signal=58%
NUNODA_RESPONSE_TO_DASATINIB_IMATINIB_UP	NUNODA_RESPONSE_TO_DASATINIB_IMATINIB_UP		29	-0.56062	-1.90411	0	0.00529663	0.96	3819	tags=52%, list=23%, signal=67%
REACTOME_ATF6_ATF6_ALPHA_ACTIVATES_CHAPERONE_GENES	REACTOME_ATF6_ATF6_ALPHA_ACTIVATES_CHAPERONE_GENES		10	-0.745445	-1.90394	0	0.00530401	0.96	1100	tags=50%, list=7%, signal=54%
MA_MYELOID_DIFFERENTIATION_UP	MA_MYELOID_DIFFERENTIATION_UP		37	-0.512356	-1.90314	0	0.00534296	0.961	3036	tags=49%, list=19%, signal=60%
BIOCARTA_HIF_PATHWAY	BIOCARTA_HIF_PATHWAY		15	-0.65609	-1.90254	0	0.00536858	0.962	889	tags=33%, list=5%, signal=35%
OSMAN_BLADDER_CANCER_DN	OSMAN_BLADDER_CANCER_DN		385	-0.353263	-1.90152	0	0.00542074	0.963	4589	tags=41%, list=28%, signal=56%
ZHONG_SECRETOME_OF_LUNG_CANCER_AND_ENDOTHELIUM	ZHONG_SECRETOME_OF_LUNG_CANCER_AND_ENDOTHELIUM		64	-0.459468	-1.90143	0	0.0054179	0.963	4613	tags=53%, list=28%, signal=74%
REACTOME_DEUBIQUITINATION	REACTOME_DEUBIQUITINATION		258	-0.371195	-1.90101	0	0.00543008	0.964	3464	tags=31%, list=21%, signal=38%
JIANG_MELANOMA_TRM4	JIANG_MELANOMA_TRM4		195	-0.382389	-1.90063	0	0.00545713	0.964	2720	tags=29%, list=17%, signal=34%
CHANDRAN_METASTASIS_TOP50_UP	CHANDRAN_METASTASIS_TOP50_UP		37	-0.51889	-1.89919	0	0.00553924	0.968	4163	tags=59%, list=26%, signal=80%
WIERENGA_STAT5A_TARGETS_GROUP2	WIERENGA_STAT5A_TARGETS_GROUP2		54	-0.472556	-1.89748	0	0.00566517	0.971	2756	tags=35%, list=17%, signal=42%
HALLMARK_IL6_JAK_STAT3_SIGNALING	HALLMARK_IL6_JAK_STAT3_SIGNALING		80	-0.435426	-1.89683	0	0.0056935	0.973	4292	tags=48%, list=26%, signal=64%
REACTOME_TRANSLATION_OF_SARS_COV_1_STRUCTURAL_PROTEINS	REACTOME_TRANSLATION_OF_SARS_COV_1_STRUCTURAL_PROTEINS		29	-0.539264	-1.89674	0	0.00568875	0.973	3036	tags=48%, list=19%, signal=59%
AMUNDSON_RESPONSE_TO_ARSENITE	AMUNDSON_RESPONSE_TO_ARSENITE		210	-0.377117	-1.89648	0	0.00569063	0.973	4187	tags=39%, list=26%, signal=52%
SASAKI_ADULT_T_CELL_LEUKEMIA	SASAKI_ADULT_T_CELL_LEUKEMIA		160	-0.394044	-1.89623	0	0.00568942	0.973	4038	tags=40%, list=25%, signal=53%
KEGG_ADHERENS_JUNCTION	KEGG_ADHERENS_JUNCTION		72	-0.448137	-1.89507	0	0.00576505	0.975	3295	tags=36%, list=20%, signal=45%
WP_IL11_SIGNALING	WP_IL11_SIGNALING		43	-0.494544	-1.89374	0	0.00584583	0.976	2691	tags=40%, list=17%, signal=47%
HU_GENOTOXIN_ACTION_DIRECT_VS_INDIRECT_24HR	HU_GENOTOXIN_ACTION_DIRECT_VS_INDIRECT_24HR		47	-0.479811	-1.89352	0	0.00585404	0.976	3367	tags=38%, list=21%, signal=48%
MITSIADES_RESPONSE_TO_APLIDIN_DN	MITSIADES_RESPONSE_TO_APLIDIN_DN		242	-0.372626	-1.89214	0	0.00592411	0.979	5293	tags=48%, list=32%, signal=70%
REACTOME_BIOSYNTHESIS_OF_THE_N_GLYCAN_PRECURSOR_DOLICHOL_LIPID_LINKED_OLIGOSACCHARIDE_LLO_AND_TRANSFER_TO_A_NASCENT_PROTEIN	REACTOME_BIOSYNTHESIS_OF_THE_N_GLYCAN_PRECURSOR_DOLICHOL_LIPID_LINKED_OLIGOSACCHARIDE_LLO_AND_TRANSFER_TO_A_NASCENT_PROTEIN		76	-0.436913	-1.89176	0	0.00594511	0.979	3219	tags=41%, list=20%, signal=51%
HELLEBREKERS_SILENCED_DURING_TUMOR_ANGIOGENESIS	HELLEBREKERS_SILENCED_DURING_TUMOR_ANGIOGENESIS		74	-0.444563	-1.89128	0	0.00598233	0.979	4192	tags=50%, list=26%, signal=67%
WP_IL5_SIGNALING	WP_IL5_SIGNALING		38	-0.513299	-1.89005	0	0.00607804	0.98	3936	tags=53%, list=24%, signal=69%
KRAS.DF.V1_UP	KRAS.DF.V1_UP		186	-0.384246	-1.88969	0	0.00609728	0.98	4411	tags=44%, list=27%, signal=60%
REACTOME_GENE_AND_PROTEIN_EXPRESSION_BY_JAK_STAT_SIGNALING_AFTER_INTERLEUKIN_12_STIMULATION	REACTOME_GENE_AND_PROTEIN_EXPRESSION_BY_JAK_STAT_SIGNALING_AFTER_INTERLEUKIN_12_STIMULATION		34	-0.535732	-1.88952	0	0.00609865	0.98	2685	tags=38%, list=16%, signal=46%
WP_NOTCH_SIGNALING_WP61	WP_NOTCH_SIGNALING_WP61		59	-0.455987	-1.88942	0	0.00609839	0.98	2829	tags=34%, list=17%, signal=41%
PAL_PRMT5_TARGETS_UP	PAL_PRMT5_TARGETS_UP		199	-0.380048	-1.88915	0	0.00610949	0.98	4411	tags=40%, list=27%, signal=54%
WP_GASTRIN_SIGNALING	WP_GASTRIN_SIGNALING		110	-0.410182	-1.88879	0	0.00613024	0.981	2691	tags=32%, list=17%, signal=38%
REACTOME_PROGRAMMED_CELL_DEATH	REACTOME_PROGRAMMED_CELL_DEATH		202	-0.377687	-1.88804	0	0.00617657	0.982	4185	tags=41%, list=26%, signal=54%
DANG_REGULATED_BY_MYC_UP	DANG_REGULATED_BY_MYC_UP		65	-0.458867	-1.88727	0	0.00622631	0.982	4603	tags=49%, list=28%, signal=68%
BENPORATH_ES_1	BENPORATH_ES_1		360	-0.353862	-1.88705	0	0.00624689	0.982	3819	tags=37%, list=23%, signal=48%
SASSON_RESPONSE_TO_GONADOTROPHINS_DN	SASSON_RESPONSE_TO_GONADOTROPHINS_DN		86	-0.430904	-1.8864	0	0.00628301	0.984	4444	tags=44%, list=27%, signal=60%
REACTOME_TRANSCRIPTION_OF_THE_HIV_GENOME	REACTOME_TRANSCRIPTION_OF_THE_HIV_GENOME		64	-0.466106	-1.88623	0	0.00628414	0.984	4215	tags=45%, list=26%, signal=61%
FUJII_YBX1_TARGETS_DN	FUJII_YBX1_TARGETS_DN		189	-0.382095	-1.88532	0	0.00633834	0.985	5004	tags=43%, list=31%, signal=61%
MOOTHA_VOXPHOS	MOOTHA_VOXPHOS		83	-0.436377	-1.88497	0	0.00636183	0.986	4884	tags=51%, list=30%, signal=72%
WP_CELL_CYCLE	WP_CELL_CYCLE		118	-0.408392	-1.8845	0	0.00639324	0.986	3630	tags=36%, list=22%, signal=45%
MITSIADES_RESPONSE_TO_APLIDIN_UP	MITSIADES_RESPONSE_TO_APLIDIN_UP		418	-0.347284	-1.88431	0	0.00640213	0.986	4372	tags=40%, list=27%, signal=53%
REACTOME_COLLAGEN_FORMATION	REACTOME_COLLAGEN_FORMATION		89	-0.428103	-1.88319	0	0.00647369	0.987	2590	tags=35%, list=16%, signal=41%
KIM_GLIS2_TARGETS_UP	KIM_GLIS2_TARGETS_UP		84	-0.431912	-1.88315	0	0.00646981	0.987	4953	tags=57%, list=30%, signal=82%
FLECHNER_BIOPSY_KIDNEY_TRANSPLANT_REJECTED_VS_OK_UP	FLECHNER_BIOPSY_KIDNEY_TRANSPLANT_REJECTED_VS_OK_UP		84	-0.431073	-1.88261	0	0.0064946	0.987	4038	tags=39%, list=25%, signal=52%
RODWELL_AGING_KIDNEY_NO_BLOOD_UP	RODWELL_AGING_KIDNEY_NO_BLOOD_UP		209	-0.374315	-1.88248	0	0.00650817	0.987	4061	tags=37%, list=25%, signal=48%
BHATI_G2M_ARREST_BY_2METHOXYESTRADIOL_UP	BHATI_G2M_ARREST_BY_2METHOXYESTRADIOL_UP		108	-0.412622	-1.88239	0	0.00651062	0.987	4882	tags=47%, list=30%, signal=67%
WP_PROLACTIN_SIGNALING	WP_PROLACTIN_SIGNALING		74	-0.444908	-1.88209	0	0.00651246	0.987	2336	tags=31%, list=14%, signal=36%
PID_SMAD2_3PATHWAY	PID_SMAD2_3PATHWAY		16	-0.636397	-1.88194	0	0.00651804	0.987	4623	tags=75%, list=28%, signal=105%
WANG_CISPLATIN_RESPONSE_AND_XPC_DN	WANG_CISPLATIN_RESPONSE_AND_XPC_DN		209	-0.377167	-1.88173	0	0.00651822	0.987	4795	tags=46%, list=29%, signal=64%
HALLMARK_APOPTOSIS	HALLMARK_APOPTOSIS		157	-0.384203	-1.88055	0	0.00656568	0.989	4259	tags=39%, list=26%, signal=52%
BILANGES_SERUM_AND_RAPAMYCIN_SENSITIVE_GENES	BILANGES_SERUM_AND_RAPAMYCIN_SENSITIVE_GENES		59	-0.459761	-1.87976	0	0.00661743	0.989	4983	tags=54%, list=31%, signal=78%
GENTILE_UV_LOW_DOSE_DN	GENTILE_UV_LOW_DOSE_DN		62	-0.45925	-1.87943	0	0.00663378	0.989	3509	tags=35%, list=22%, signal=45%
REACTOME_SUMOYLATION_OF_RNA_BINDING_PROTEINS	REACTOME_SUMOYLATION_OF_RNA_BINDING_PROTEINS		45	-0.490351	-1.87936	0	0.00662982	0.989	4203	tags=60%, list=26%, signal=81%
REACTOME_DOWNREGULATION_OF_TGF_BETA_RECEPTOR_SIGNALING	REACTOME_DOWNREGULATION_OF_TGF_BETA_RECEPTOR_SIGNALING		26	-0.561901	-1.87874	0	0.0066791	0.99	3353	tags=50%, list=21%, signal=63%
HOLLERN_EMT_BREAST_TUMOR_UP	HOLLERN_EMT_BREAST_TUMOR_UP		140	-0.393174	-1.87842	0	0.00668674	0.99	3048	tags=34%, list=19%, signal=41%
WP_MEASLES_VIRUS_INFECTION	WP_MEASLES_VIRUS_INFECTION		118	-0.414176	-1.87808	0	0.00669745	0.99	4494	tags=54%, list=28%, signal=74%
WP_IL2_SIGNALING	WP_IL2_SIGNALING		41	-0.498656	-1.87575	0	0.0068578	0.99	3912	tags=56%, list=24%, signal=74%
REACTOME_SARS_COV_1_HOST_INTERACTIONS	REACTOME_SARS_COV_1_HOST_INTERACTIONS		89	-0.430485	-1.87483	0	0.00690979	0.99	4983	tags=54%, list=31%, signal=77%
REACTOME_RHOG_GTPASE_CYCLE	REACTOME_RHOG_GTPASE_CYCLE		74	-0.437553	-1.87351	0	0.00697259	0.99	3269	tags=41%, list=20%, signal=50%
TBK1.DF_UP	TBK1.DF_UP		281	-0.361385	-1.87327	0	0.00698975	0.99	4421	tags=43%, list=27%, signal=58%
CHUANG_OXIDATIVE_STRESS_RESPONSE_DN	CHUANG_OXIDATIVE_STRESS_RESPONSE_DN		11	-0.704895	-1.87262	0	0.00704372	0.99	3819	tags=64%, list=23%, signal=83%
WP_PRIMARY_FOCAL_SEGMENTAL_GLOMERULOSCLEROSIS_FSGS	WP_PRIMARY_FOCAL_SEGMENTAL_GLOMERULOSCLEROSIS_FSGS		71	-0.441928	-1.87249	0	0.00704553	0.99	3782	tags=41%, list=23%, signal=53%
BURTON_ADIPOGENESIS_PEAK_AT_8HR	BURTON_ADIPOGENESIS_PEAK_AT_8HR		39	-0.50327	-1.87048	0	0.00720835	0.99	3544	tags=46%, list=22%, signal=59%
SESTO_RESPONSE_TO_UV_C7	SESTO_RESPONSE_TO_UV_C7		69	-0.442285	-1.87034	0	0.00721606	0.99	3292	tags=39%, list=20%, signal=49%
KIM_WT1_TARGETS_12HR_UP	KIM_WT1_TARGETS_12HR_UP		162	-0.384643	-1.87019	0	0.00721769	0.99	2750	tags=30%, list=17%, signal=36%
YAMASHITA_LIVER_CANCER_WITH_EPCAM_UP	YAMASHITA_LIVER_CANCER_WITH_EPCAM_UP		47	-0.4802	-1.87001	0	0.00722846	0.99	4169	tags=53%, list=26%, signal=71%
LUI_THYROID_CANCER_CLUSTER_3	LUI_THYROID_CANCER_CLUSTER_3		26	-0.547801	-1.86974	0	0.0072529	0.99	4980	tags=65%, list=31%, signal=94%
WU_CELL_MIGRATION	WU_CELL_MIGRATION		179	-0.379177	-1.86878	0	0.00732453	0.99	5169	tags=49%, list=32%, signal=70%
DELYS_THYROID_CANCER_UP	DELYS_THYROID_CANCER_UP		434	-0.34562	-1.86871	0	0.00732302	0.99	4286	tags=40%, list=26%, signal=53%
HAHTOLA_MYCOSIS_FUNGOIDES_CD4_DN	HAHTOLA_MYCOSIS_FUNGOIDES_CD4_DN		112	-0.414004	-1.86818	0	0.00737602	0.993	4790	tags=50%, list=29%, signal=70%
REACTOME_HCMV_LATE_EVENTS	REACTOME_HCMV_LATE_EVENTS		94	-0.419833	-1.8681	0	0.00737141	0.993	3866	tags=39%, list=24%, signal=51%
BLANCO_MELO_COVID19_SARS_COV_2_INFECTION_CALU3_CELLS_UP	BLANCO_MELO_COVID19_SARS_COV_2_INFECTION_CALU3_CELLS_UP		312	-0.356119	-1.86793	0	0.00738042	0.993	4198	tags=40%, list=26%, signal=53%
PID_LYMPH_ANGIOGENESIS_PATHWAY	PID_LYMPH_ANGIOGENESIS_PATHWAY		25	-0.554196	-1.86772	0	0.00739245	0.993	2270	tags=32%, list=14%, signal=37%
PURBEY_TARGETS_OF_CTBP1_AND_SATB1_UP	PURBEY_TARGETS_OF_CTBP1_AND_SATB1_UP		69	-0.447296	-1.86633	0	0.00748421	0.994	4603	tags=49%, list=28%, signal=68%
WP_THYMIC_STROMAL_LYMPHOPOIETIN_TSLP_SIGNALING	WP_THYMIC_STROMAL_LYMPHOPOIETIN_TSLP_SIGNALING		46	-0.481467	-1.86599	0	0.00749292	0.994	4607	tags=59%, list=28%, signal=82%
JINESH_BLEBBISHIELD_TRANSFORMED_STEM_CELL_SPHERES_UP	JINESH_BLEBBISHIELD_TRANSFORMED_STEM_CELL_SPHERES_UP		166	-0.381458	-1.86385	0	0.00764567	0.994	3591	tags=37%, list=22%, signal=47%
CHANDRAN_METASTASIS_UP	CHANDRAN_METASTASIS_UP		184	-0.375866	-1.86368	0	0.0076513	0.994	4163	tags=42%, list=26%, signal=56%
KOINUMA_COLON_CANCER_MSI_UP	KOINUMA_COLON_CANCER_MSI_UP		16	-0.632299	-1.86312	0	0.00770938	0.994	1096	tags=44%, list=7%, signal=47%
ROSTY_CERVICAL_CANCER_PROLIFERATION_CLUSTER	ROSTY_CERVICAL_CANCER_PROLIFERATION_CLUSTER		136	-0.395008	-1.8631	0	0.00770152	0.994	6129	tags=51%, list=38%, signal=82%
MA_RAT_AGING_UP	MA_RAT_AGING_UP		97	-0.422452	-1.86286	0	0.00771762	0.994	4050	tags=46%, list=25%, signal=61%
PRAMOONJAGO_SOX4_TARGETS_DN	PRAMOONJAGO_SOX4_TARGETS_DN		46	-0.487277	-1.8615	0	0.00781077	0.995	2818	tags=35%, list=17%, signal=42%
MULLIGHAN_NPM1_MUTATED_SIGNATURE_2_DN	MULLIGHAN_NPM1_MUTATED_SIGNATURE_2_DN		71	-0.442347	-1.86114	0	0.00783216	0.995	4169	tags=41%, list=26%, signal=55%
WP_TH17_CELL_DIFFERENTIATION_PATHWAY	WP_TH17_CELL_DIFFERENTIATION_PATHWAY		63	-0.44741	-1.86008	0	0.0079299	0.995	4450	tags=56%, list=27%, signal=76%
VANOEVELEN_MYOGENESIS_SIN3A_TARGETS	VANOEVELEN_MYOGENESIS_SIN3A_TARGETS		214	-0.365689	-1.85874	0	0.00802919	0.995	4184	tags=40%, list=26%, signal=53%
ELVIDGE_HYPOXIA_DN	ELVIDGE_HYPOXIA_DN		143	-0.390377	-1.85858	0	0.00804331	0.995	4020	tags=43%, list=25%, signal=57%
CAIRO_HEPATOBLASTOMA_UP	CAIRO_HEPATOBLASTOMA_UP		203	-0.371189	-1.85855	0	0.00803817	0.995	3971	tags=39%, list=24%, signal=51%
PHONG_TNF_RESPONSE_VIA_P38_COMPLETE	PHONG_TNF_RESPONSE_VIA_P38_COMPLETE		218	-0.369703	-1.85852	0	0.00803743	0.995	3040	tags=31%, list=19%, signal=38%
GROSS_HYPOXIA_VIA_HIF1A_DN	GROSS_HYPOXIA_VIA_HIF1A_DN		104	-0.412972	-1.85806	0	0.00806782	0.995	3201	tags=35%, list=20%, signal=43%
REACTOME_INTERLEUKIN_4_AND_INTERLEUKIN_13_SIGNALING	REACTOME_INTERLEUKIN_4_AND_INTERLEUKIN_13_SIGNALING		105	-0.411071	-1.85676	0	0.00817734	0.995	4138	tags=42%, list=25%, signal=56%
REACTOME_INTERLEUKIN_6_FAMILY_SIGNALING	REACTOME_INTERLEUKIN_6_FAMILY_SIGNALING		23	-0.565384	-1.85612	0	0.00824055	0.996	4636	tags=70%, list=28%, signal=97%
REACTOME_TRNA_PROCESSING	REACTOME_TRNA_PROCESSING		107	-0.404307	-1.85467	0	0.00835209	0.996	4073	tags=48%, list=25%, signal=63%
MORI_IMMATURE_B_LYMPHOCYTE_DN	MORI_IMMATURE_B_LYMPHOCYTE_DN		90	-0.41717	-1.85457	0	0.00834709	0.996	5104	tags=44%, list=31%, signal=64%
KONG_E2F3_TARGETS	KONG_E2F3_TARGETS		94	-0.415624	-1.85409	0	0.00838702	0.996	4856	tags=45%, list=30%, signal=63%
SCHUETZ_BREAST_CANCER_DUCTAL_INVASIVE_UP	SCHUETZ_BREAST_CANCER_DUCTAL_INVASIVE_UP		343	-0.348757	-1.85214	0	0.00855043	0.996	4386	tags=39%, list=27%, signal=52%
PID_PDGFRA_PATHWAY	PID_PDGFRA_PATHWAY		21	-0.592172	-1.85152	0	0.00856445	0.996	3912	tags=43%, list=24%, signal=56%
LE_SKI_TARGETS_UP	LE_SKI_TARGETS_UP		17	-0.620365	-1.85001	0	0.00867681	0.996	3183	tags=53%, list=20%, signal=66%
REACTOME_APOPTOSIS	REACTOME_APOPTOSIS		171	-0.378197	-1.84982	0	0.00868421	0.996	4185	tags=42%, list=26%, signal=56%
DEMAGALHAES_AGING_UP	DEMAGALHAES_AGING_UP		52	-0.46859	-1.84955	0	0.00870025	0.996	3644	tags=40%, list=22%, signal=52%
PID_UPA_UPAR_PATHWAY	PID_UPA_UPAR_PATHWAY		41	-0.492052	-1.84894	0	0.00874096	0.996	2453	tags=37%, list=15%, signal=43%
RODRIGUES_THYROID_CARCINOMA_DN	RODRIGUES_THYROID_CARCINOMA_DN		74	-0.432703	-1.84862	0	0.00875125	0.996	4277	tags=49%, list=26%, signal=66%
REACTOME_SIGNALING_BY_EGFR	REACTOME_SIGNALING_BY_EGFR		53	-0.465077	-1.8486	0	0.00874551	0.996	3290	tags=45%, list=20%, signal=57%
CHIN_BREAST_CANCER_COPY_NUMBER_UP	CHIN_BREAST_CANCER_COPY_NUMBER_UP		24	-0.563575	-1.84807	0	0.00878311	0.996	4798	tags=71%, list=29%, signal=100%
RB_P107_DN.V1_DN	RB_P107_DN.V1_DN		123	-0.3992	-1.8464	0	0.00893843	0.997	4534	tags=47%, list=28%, signal=65%
REACTOME_NEGATIVE_REGULATION_OF_FGFR2_SIGNALING	REACTOME_NEGATIVE_REGULATION_OF_FGFR2_SIGNALING		28	-0.535432	-1.84467	0	0.00908638	0.998	3295	tags=46%, list=20%, signal=58%
WP_IL19_SIGNALING	WP_IL19_SIGNALING		27	-0.535682	-1.84305	0	0.00922911	0.999	4345	tags=52%, list=27%, signal=71%
WIERENGA_STAT5A_TARGETS_UP	WIERENGA_STAT5A_TARGETS_UP		193	-0.370115	-1.84273	0	0.00924595	0.999	4313	tags=40%, list=26%, signal=54%
FONTAINE_THYROID_TUMOR_UNCERTAIN_MALIGNANCY_DN	FONTAINE_THYROID_TUMOR_UNCERTAIN_MALIGNANCY_DN		26	-0.54639	-1.84203	0	0.00928391	0.999	2227	tags=27%, list=14%, signal=31%
CHIARADONNA_NEOPLASTIC_TRANSFORMATION_CDC25_UP	CHIARADONNA_NEOPLASTIC_TRANSFORMATION_CDC25_UP		117	-0.39363	-1.84201	0	0.00927774	0.999	4611	tags=47%, list=28%, signal=65%
EPPERT_PROGENITOR	EPPERT_PROGENITOR		135	-0.392489	-1.84081	0	0.00938392	0.999	3719	tags=39%, list=23%, signal=49%
KEGG_CELL_CYCLE	KEGG_CELL_CYCLE		122	-0.399308	-1.84003	0	0.00945446	0.999	3630	tags=34%, list=22%, signal=44%
REACTOME_SIGNALING_BY_HEDGEHOG	REACTOME_SIGNALING_BY_HEDGEHOG		143	-0.382842	-1.8395	0	0.00949737	0.999	2471	tags=32%, list=15%, signal=38%
CARRILLOREIXACH_HEPATOBLASTOMA_VS_NORMAL_HYPOMETHYLATED_AND_UP	CARRILLOREIXACH_HEPATOBLASTOMA_VS_NORMAL_HYPOMETHYLATED_AND_UP		160	-0.378258	-1.83946	0	0.00949388	0.999	4807	tags=44%, list=29%, signal=62%
REACTOME_DDX58_IFIH1_MEDIATED_INDUCTION_OF_INTERFERON_ALPHA_BETA	REACTOME_DDX58_IFIH1_MEDIATED_INDUCTION_OF_INTERFERON_ALPHA_BETA		67	-0.43788	-1.83894	0	0.00951583	0.999	3768	tags=43%, list=23%, signal=56%
PID_NFAT_3PATHWAY	PID_NFAT_3PATHWAY		53	-0.458525	-1.83894	0	0.00950664	0.999	4603	tags=57%, list=28%, signal=79%
LY_AGING_PREMATURE_DN	LY_AGING_PREMATURE_DN		29	-0.520353	-1.83786	0	0.00962075	0.999	4541	tags=52%, list=28%, signal=72%
BIOCARTA_ERK_PATHWAY	BIOCARTA_ERK_PATHWAY		27	-0.538138	-1.83584	0	0.00976076	0.999	3295	tags=44%, list=20%, signal=56%
REACTOME_MITOTIC_SPINDLE_CHECKPOINT	REACTOME_MITOTIC_SPINDLE_CHECKPOINT		107	-0.400794	-1.83522	0	0.00980773	1	4515	tags=47%, list=28%, signal=64%
GRYDER_PAX3FOXO1_ENHANCERS_KO_DOWN	GRYDER_PAX3FOXO1_ENHANCERS_KO_DOWN		425	-0.337205	-1.83503	0	0.00980811	1	4017	tags=36%, list=25%, signal=47%
GOTZMANN_EPITHELIAL_TO_MESENCHYMAL_TRANSITION_UP	GOTZMANN_EPITHELIAL_TO_MESENCHYMAL_TRANSITION_UP		67	-0.436151	-1.83498	0	0.00980011	1	4225	tags=46%, list=26%, signal=62%
ACEVEDO_NORMAL_TISSUE_ADJACENT_TO_LIVER_TUMOR_UP	ACEVEDO_NORMAL_TISSUE_ADJACENT_TO_LIVER_TUMOR_UP		159	-0.380864	-1.83483	0	0.00979916	1	3246	tags=35%, list=20%, signal=43%
DIRMEIER_LMP1_RESPONSE_EARLY	DIRMEIER_LMP1_RESPONSE_EARLY		60	-0.443557	-1.83421	0	0.00986273	1	3229	tags=38%, list=20%, signal=48%
GINESTIER_BREAST_CANCER_20Q13_AMPLIFICATION_UP	GINESTIER_BREAST_CANCER_20Q13_AMPLIFICATION_UP		103	-0.407584	-1.8338	0	0.00988353	1	3859	tags=45%, list=24%, signal=58%
PUJANA_BRCA2_PCC_NETWORK	PUJANA_BRCA2_PCC_NETWORK		411	-0.339248	-1.8331	0	0.00993297	1	4411	tags=36%, list=27%, signal=48%
VALK_AML_CLUSTER_4	VALK_AML_CLUSTER_4		26	-0.54128	-1.83243	0	0.00999591	1	1549	tags=42%, list=10%, signal=47%
FULCHER_INFLAMMATORY_RESPONSE_LECTIN_VS_LPS_DN	FULCHER_INFLAMMATORY_RESPONSE_LECTIN_VS_LPS_DN		428	-0.338345	-1.832	0	0.010013	1	4810	tags=42%, list=30%, signal=58%
UDAYAKUMAR_MED1_TARGETS_UP	UDAYAKUMAR_MED1_TARGETS_UP		129	-0.393065	-1.83198	0	0.0100092	1	3757	tags=36%, list=23%, signal=47%
FOSTER_TOLERANT_MACROPHAGE_UP	FOSTER_TOLERANT_MACROPHAGE_UP		154	-0.374733	-1.83164	0	0.0100292	1	3181	tags=31%, list=20%, signal=38%
PID_IGF1_PATHWAY	PID_IGF1_PATHWAY		29	-0.52244	-1.8315	0	0.0100363	1	2205	tags=31%, list=14%, signal=36%
REACTOME_SYNTHESIS_OF_SUBSTRATES_IN_N_GLYCAN_BIOSYTHESIS	REACTOME_SYNTHESIS_OF_SUBSTRATES_IN_N_GLYCAN_BIOSYTHESIS		62	-0.449521	-1.83021	0	0.0101601	1	3219	tags=42%, list=20%, signal=52%
REACTOME_LATE_SARS_COV_2_INFECTION_EVENTS	REACTOME_LATE_SARS_COV_2_INFECTION_EVENTS		70	-0.439561	-1.82895	0	0.0102635	1	2759	tags=37%, list=17%, signal=45%
BANG_VERTEPORFIN_ENDOMETRIAL_CANCER_CELLS_UP	BANG_VERTEPORFIN_ENDOMETRIAL_CANCER_CELLS_UP		19	-0.587743	-1.82872	0	0.0102663	1	5085	tags=79%, list=31%, signal=115%
WP_2Q13_COPY_NUMBER_VARIATION_SYNDROME	WP_2Q13_COPY_NUMBER_VARIATION_SYNDROME		56	-0.457854	-1.8285	0	0.0102828	1	5217	tags=61%, list=32%, signal=89%
FERREIRA_EWINGS_SARCOMA_UNSTABLE_VS_STABLE_UP	FERREIRA_EWINGS_SARCOMA_UNSTABLE_VS_STABLE_UP		154	-0.378375	-1.82673	0	0.0104389	1	4445	tags=41%, list=27%, signal=56%
KEGG_FOCAL_ADHESION	KEGG_FOCAL_ADHESION		195	-0.362649	-1.82656	0	0.0104511	1	2402	tags=29%, list=15%, signal=33%
BIDUS_METASTASIS_UP	BIDUS_METASTASIS_UP		209	-0.363341	-1.82586	0	0.0105191	1	3268	tags=31%, list=20%, signal=38%
WP_ENDOCHONDRAL_OSSIFICATION_WITH_SKELETAL_DYSPLASIAS	WP_ENDOCHONDRAL_OSSIFICATION_WITH_SKELETAL_DYSPLASIAS		60	-0.445823	-1.8241	0	0.0106975	1	2869	tags=33%, list=18%, signal=40%
PID_CD8_TCR_DOWNSTREAM_PATHWAY	PID_CD8_TCR_DOWNSTREAM_PATHWAY		52	-0.455708	-1.82312	0	0.0108112	1	4543	tags=54%, list=28%, signal=74%
STEIN_ESRRA_TARGETS_DN	STEIN_ESRRA_TARGETS_DN		101	-0.411768	-1.82032	0	0.0110714	1	4451	tags=47%, list=27%, signal=64%
SCHLOSSER_SERUM_RESPONSE_AUGMENTED_BY_MYC	SCHLOSSER_SERUM_RESPONSE_AUGMENTED_BY_MYC		99	-0.405428	-1.81936	0	0.0112051	1	3637	tags=42%, list=22%, signal=54%
DARWICHE_SQUAMOUS_CELL_CARCINOMA_UP	DARWICHE_SQUAMOUS_CELL_CARCINOMA_UP		136	-0.387905	-1.81898	0	0.0112341	1	4220	tags=43%, list=26%, signal=57%
HALLMARK_PI3K_AKT_MTOR_SIGNALING	HALLMARK_PI3K_AKT_MTOR_SIGNALING		104	-0.399343	-1.81867	0	0.0112561	1	3311	tags=38%, list=20%, signal=48%
WP_NETWORK_MAP_OF_SARSCOV2_SIGNALING	WP_NETWORK_MAP_OF_SARSCOV2_SIGNALING		204	-0.366094	-1.81658	0	0.0115236	1	4475	tags=42%, list=27%, signal=57%
MONNIER_POSTRADIATION_TUMOR_ESCAPE_UP	MONNIER_POSTRADIATION_TUMOR_ESCAPE_UP		386	-0.338049	-1.81631	0	0.0115362	1	4785	tags=41%, list=29%, signal=57%
WP_MODULATORS_OF_TCR_SIGNALING_AND_T_CELL_ACTIVATION	WP_MODULATORS_OF_TCR_SIGNALING_AND_T_CELL_ACTIVATION		59	-0.452987	-1.81404	0	0.0118075	1	3257	tags=41%, list=20%, signal=51%
BURTON_ADIPOGENESIS_PEAK_AT_2HR	BURTON_ADIPOGENESIS_PEAK_AT_2HR		46	-0.470352	-1.8136	0	0.0118716	1	2836	tags=37%, list=17%, signal=45%
HOLLEMAN_ASPARAGINASE_RESISTANCE_ALL_DN	HOLLEMAN_ASPARAGINASE_RESISTANCE_ALL_DN		24	-0.546012	-1.81157	0	0.0121028	1	4371	tags=54%, list=27%, signal=74%
PID_AVB3_INTEGRIN_PATHWAY	PID_AVB3_INTEGRIN_PATHWAY		74	-0.429146	-1.81124	0	0.0121425	1	3635	tags=38%, list=22%, signal=48%
MIYAGAWA_TARGETS_OF_EWSR1_ETS_FUSIONS_DN	MIYAGAWA_TARGETS_OF_EWSR1_ETS_FUSIONS_DN		220	-0.360899	-1.81115	0	0.0121422	1	3724	tags=35%, list=23%, signal=45%
KYNG_WERNER_SYNDROM_AND_NORMAL_AGING_DN	KYNG_WERNER_SYNDROM_AND_NORMAL_AGING_DN		170	-0.369379	-1.81097	0	0.0121553	1	2992	tags=31%, list=18%, signal=38%
REACTOME_RECRUITMENT_OF_MITOTIC_CENTROSOME_PROTEINS_AND_COMPLEXES	REACTOME_RECRUITMENT_OF_MITOTIC_CENTROSOME_PROTEINS_AND_COMPLEXES		78	-0.415851	-1.81043	0	0.0121987	1	4733	tags=46%, list=29%, signal=65%
GAVIN_FOXP3_TARGETS_CLUSTER_T4	GAVIN_FOXP3_TARGETS_CLUSTER_T4		95	-0.407052	-1.81036	0	0.0121956	1	3455	tags=40%, list=21%, signal=50%
REACTOME_HIV_TRANSCRIPTION_INITIATION	REACTOME_HIV_TRANSCRIPTION_INITIATION		44	-0.46857	-1.81009	0	0.0122257	1	5087	tags=52%, list=31%, signal=76%
KIM_WT1_TARGETS_DN	KIM_WT1_TARGETS_DN		449	-0.331621	-1.8095	0	0.0122883	1	4257	tags=34%, list=26%, signal=45%
SCHLOSSER_MYC_TARGETS_AND_SERUM_RESPONSE_UP	SCHLOSSER_MYC_TARGETS_AND_SERUM_RESPONSE_UP		47	-0.46811	-1.8084	0	0.0123707	1	5806	tags=60%, list=36%, signal=92%
IVANOVA_HEMATOPOIESIS_LATE_PROGENITOR	IVANOVA_HEMATOPOIESIS_LATE_PROGENITOR		491	-0.32803	-1.80792	0	0.0124336	1	3869	tags=34%, list=24%, signal=43%
REACTOME_DUAL_INCISION_IN_TC_NER	REACTOME_DUAL_INCISION_IN_TC_NER		60	-0.440712	-1.8073	0	0.0125107	1	5065	tags=48%, list=31%, signal=70%
UZONYI_RESPONSE_TO_LEUKOTRIENE_AND_THROMBIN	UZONYI_RESPONSE_TO_LEUKOTRIENE_AND_THROMBIN		35	-0.503101	-1.80691	0	0.0125421	1	3604	tags=43%, list=22%, signal=55%
REACTOME_NUCLEOTIDE_EXCISION_REPAIR	REACTOME_NUCLEOTIDE_EXCISION_REPAIR		105	-0.396211	-1.80349	0	0.0129229	1	4303	tags=39%, list=26%, signal=53%
WANG_SMARCE1_TARGETS_DN	WANG_SMARCE1_TARGETS_DN		361	-0.336417	-1.80002	0	0.0133055	1	4752	tags=42%, list=29%, signal=57%
BENPORATH_MYC_TARGETS_WITH_EBOX	BENPORATH_MYC_TARGETS_WITH_EBOX		210	-0.359322	-1.79883	0	0.0134496	1	4146	tags=41%, list=25%, signal=55%
BERENJENO_TRANSFORMED_BY_RHOA_DN	BERENJENO_TRANSFORMED_BY_RHOA_DN		381	-0.334085	-1.79734	0	0.0136298	1	4797	tags=43%, list=29%, signal=59%
FERRANDO_T_ALL_WITH_MLL_ENL_FUSION_UP	FERRANDO_T_ALL_WITH_MLL_ENL_FUSION_UP		84	-0.407993	-1.79733	0	0.0136216	1	3185	tags=37%, list=20%, signal=46%
REACTOME_INTERLEUKIN_10_SIGNALING	REACTOME_INTERLEUKIN_10_SIGNALING		44	-0.472968	-1.79711	0	0.0136508	1	4858	tags=55%, list=30%, signal=78%
KEGG_MEDICUS_VARIANT_MUTATION_ACTIVATED_MET_TO_RAS_ERK_SIGNALING_PATHWAY	KEGG_MEDICUS_VARIANT_MUTATION_ACTIVATED_MET_TO_RAS_ERK_SIGNALING_PATHWAY		15	-0.619581	-1.79684	0	0.0136746	1	1932	tags=47%, list=12%, signal=53%
BIOCARTA_INTEGRIN_PATHWAY	BIOCARTA_INTEGRIN_PATHWAY		34	-0.497382	-1.796	0	0.0137685	1	4185	tags=56%, list=26%, signal=75%
HALLMARK_DNA_REPAIR	HALLMARK_DNA_REPAIR		148	-0.379131	-1.7958	0	0.0137874	1	4175	tags=37%, list=26%, signal=50%
KHETCHOUMIAN_TRIM24_TARGETS_UP	KHETCHOUMIAN_TRIM24_TARGETS_UP		46	-0.463042	-1.79526	0	0.0138462	1	5184	tags=52%, list=32%, signal=76%
GRAHAM_CML_QUIESCENT_VS_NORMAL_DIVIDING_UP	GRAHAM_CML_QUIESCENT_VS_NORMAL_DIVIDING_UP		51	-0.461607	-1.79479	0	0.0138781	1	4497	tags=53%, list=28%, signal=73%
SWEET_KRAS_TARGETS_DN	SWEET_KRAS_TARGETS_DN		58	-0.442655	-1.79424	0	0.0139301	1	4556	tags=53%, list=28%, signal=74%
WONG_MITOCHONDRIA_GENE_MODULE	WONG_MITOCHONDRIA_GENE_MODULE		209	-0.355394	-1.79355	0	0.0140179	1	4523	tags=42%, list=28%, signal=58%
MONNIER_POSTRADIATION_TUMOR_ESCAPE_DN	MONNIER_POSTRADIATION_TUMOR_ESCAPE_DN		366	-0.334518	-1.79296	0	0.0140851	1	3927	tags=35%, list=24%, signal=45%
MARKS_HDAC_TARGETS_DN	MARKS_HDAC_TARGETS_DN		15	-0.61613	-1.79131	0	0.0142416	1	4971	tags=67%, list=31%, signal=96%
REACTOME_INTRA_GOLGI_TRAFFIC	REACTOME_INTRA_GOLGI_TRAFFIC		44	-0.467742	-1.79124	0	0.0142382	1	3074	tags=48%, list=19%, signal=59%
REACTOME_SIGNALING_BY_NOTCH1_PEST_DOMAIN_MUTANTS_IN_CANCER	REACTOME_SIGNALING_BY_NOTCH1_PEST_DOMAIN_MUTANTS_IN_CANCER		56	-0.45041	-1.79097	0	0.0142655	1	2458	tags=34%, list=15%, signal=40%
PETROVA_PROX1_TARGETS_DN	PETROVA_PROX1_TARGETS_DN		56	-0.444554	-1.79087	0	0.0142709	1	4450	tags=50%, list=27%, signal=69%
REACTOME_SIGNALING_BY_NTRKS	REACTOME_SIGNALING_BY_NTRKS		131	-0.380738	-1.79082	0	0.0142624	1	2691	tags=31%, list=17%, signal=37%
TBK1.DN.48HRS_DN	TBK1.DN.48HRS_DN		49	-0.457783	-1.79005	0	0.0143284	1	4488	tags=49%, list=28%, signal=67%
HALLMARK_COMPLEMENT	HALLMARK_COMPLEMENT		198	-0.359846	-1.78982	0	0.0143489	1	3223	tags=32%, list=20%, signal=40%
BIOCARTA_IL6_PATHWAY	BIOCARTA_IL6_PATHWAY		21	-0.558447	-1.78955	0	0.0143708	1	4636	tags=57%, list=28%, signal=80%
BROWN_MYELOID_CELL_DEVELOPMENT_DN	BROWN_MYELOID_CELL_DEVELOPMENT_DN		126	-0.382425	-1.78729	0	0.0146705	1	3460	tags=40%, list=21%, signal=50%
REACTOME_UB_SPECIFIC_PROCESSING_PROTEASES	REACTOME_UB_SPECIFIC_PROCESSING_PROTEASES		181	-0.358298	-1.78708	0	0.0146554	1	3464	tags=29%, list=21%, signal=37%
MORI_LARGE_PRE_BII_LYMPHOCYTE_UP	MORI_LARGE_PRE_BII_LYMPHOCYTE_UP		86	-0.407012	-1.78593	0	0.0148203	1	4356	tags=42%, list=27%, signal=57%
KEGG_RENAL_CELL_CARCINOMA	KEGG_RENAL_CELL_CARCINOMA		69	-0.429803	-1.78349	0	0.0151611	1	2179	tags=32%, list=13%, signal=37%
REACTOME_POSITIVE_EPIGENETIC_REGULATION_OF_RRNA_EXPRESSION	REACTOME_POSITIVE_EPIGENETIC_REGULATION_OF_RRNA_EXPRESSION		84	-0.402086	-1.78221	0	0.01536	1	5242	tags=52%, list=32%, signal=77%
PARK_HSC_VS_MULTIPOTENT_PROGENITORS_DN	PARK_HSC_VS_MULTIPOTENT_PROGENITORS_DN		14	-0.636854	-1.78139	0	0.0154692	1	4176	tags=71%, list=26%, signal=96%
PLASARI_TGFB1_TARGETS_10HR_UP	PLASARI_TGFB1_TARGETS_10HR_UP		191	-0.359306	-1.78102	0	0.0155223	1	3509	tags=37%, list=22%, signal=46%
GCNP_SHH_UP_LATE.V1_UP	GCNP_SHH_UP_LATE.V1_UP		168	-0.361173	-1.78025	0	0.0156184	1	5012	tags=46%, list=31%, signal=66%
BOHN_PRIMARY_IMMUNODEFICIENCY_SYNDROM_UP	BOHN_PRIMARY_IMMUNODEFICIENCY_SYNDROM_UP		45	-0.460425	-1.77951	0	0.0157027	1	3175	tags=42%, list=19%, signal=52%
WP_HIPPOMERLIN_SIGNALING_DYSREGULATION	WP_HIPPOMERLIN_SIGNALING_DYSREGULATION		117	-0.386725	-1.77947	0	0.0156968	1	2532	tags=31%, list=16%, signal=36%
E2F1_UP.V1_DN	E2F1_UP.V1_DN		182	-0.36672	-1.77928	0	0.0156977	1	4848	tags=47%, list=30%, signal=67%
REACTOME_SIGNALING_BY_WNT	REACTOME_SIGNALING_BY_WNT		302	-0.339716	-1.77726	0	0.0159775	1	3481	tags=32%, list=21%, signal=40%
PID_FGF_PATHWAY	PID_FGF_PATHWAY		51	-0.449829	-1.77562	0	0.0162151	1	3912	tags=41%, list=24%, signal=54%
BURTON_ADIPOGENESIS_3	BURTON_ADIPOGENESIS_3		100	-0.396854	-1.77529	0	0.0162224	1	6029	tags=53%, list=37%, signal=84%
MCLACHLAN_DENTAL_CARIES_UP	MCLACHLAN_DENTAL_CARIES_UP		234	-0.347097	-1.77209	0	0.0167163	1	5724	tags=55%, list=35%, signal=83%
REACTOME_HEDGEHOG_ON_STATE	REACTOME_HEDGEHOG_ON_STATE		82	-0.410081	-1.77154	0	0.01679	1	2471	tags=37%, list=15%, signal=43%
REACTOME_MHC_CLASS_II_ANTIGEN_PRESENTATION	REACTOME_MHC_CLASS_II_ANTIGEN_PRESENTATION		119	-0.381453	-1.77083	0	0.0169164	1	4376	tags=42%, list=27%, signal=57%
HOLLEMAN_VINCRISTINE_RESISTANCE_ALL_DN	HOLLEMAN_VINCRISTINE_RESISTANCE_ALL_DN		19	-0.577068	-1.77074	0	0.0169121	1	5183	tags=74%, list=32%, signal=108%
PID_RET_PATHWAY	PID_RET_PATHWAY		39	-0.46856	-1.76973	0	0.0170583	1	3295	tags=36%, list=20%, signal=45%
GARCIA_TARGETS_OF_FLI1_AND_DAX1_UP	GARCIA_TARGETS_OF_FLI1_AND_DAX1_UP		46	-0.450564	-1.76937	0	0.0171088	1	2542	tags=37%, list=16%, signal=44%
WP_PARKINUBIQUITIN_PROTEASOMAL_SYSTEM_PATHWAY	WP_PARKINUBIQUITIN_PROTEASOMAL_SYSTEM_PATHWAY		69	-0.426389	-1.76931	0	0.0171067	1	4080	tags=45%, list=25%, signal=60%
PID_AP1_PATHWAY	PID_AP1_PATHWAY		69	-0.41392	-1.76929	0	0.0170962	1	4146	tags=41%, list=25%, signal=54%
ZAMORA_NOS2_TARGETS_DN	ZAMORA_NOS2_TARGETS_DN		78	-0.409011	-1.76763	0	0.0173131	1	2868	tags=33%, list=18%, signal=40%
REACTOME_METABOLISM_OF_AMINO_ACIDS_AND_DERIVATIVES	REACTOME_METABOLISM_OF_AMINO_ACIDS_AND_DERIVATIVES		333	-0.332346	-1.76744	0	0.0173111	1	4425	tags=41%, list=27%, signal=55%
MTOR_UP.N4.V1_UP	MTOR_UP.N4.V1_UP		187	-0.35791	-1.76634	0	0.0174511	1	3354	tags=30%, list=21%, signal=38%
VILLANUEVA_LIVER_CANCER_KRT19_UP	VILLANUEVA_LIVER_CANCER_KRT19_UP		168	-0.364595	-1.7663	0	0.0174451	1	3877	tags=35%, list=24%, signal=45%
FARMER_BREAST_CANCER_BASAL_VS_LULMINAL	FARMER_BREAST_CANCER_BASAL_VS_LULMINAL		317	-0.333284	-1.76462	0	0.0176789	1	3598	tags=34%, list=22%, signal=42%
REACTOME_SUMOYLATION_OF_DNA_DAMAGE_RESPONSE_AND_REPAIR_PROTEINS	REACTOME_SUMOYLATION_OF_DNA_DAMAGE_RESPONSE_AND_REPAIR_PROTEINS		75	-0.413921	-1.76456	0	0.0176752	1	4203	tags=48%, list=26%, signal=64%
HELLER_HDAC_TARGETS_SILENCED_BY_METHYLATION_DN	HELLER_HDAC_TARGETS_SILENCED_BY_METHYLATION_DN		271	-0.340754	-1.76422	0	0.0176967	1	4038	tags=36%, list=25%, signal=47%
E2F1_UP.V1_UP	E2F1_UP.V1_UP		183	-0.358014	-1.76388	0	0.0177277	1	4042	tags=37%, list=25%, signal=49%
IVANOVA_HEMATOPOIESIS_INTERMEDIATE_PROGENITOR	IVANOVA_HEMATOPOIESIS_INTERMEDIATE_PROGENITOR		130	-0.377492	-1.76374	0	0.0177456	1	3367	tags=33%, list=21%, signal=41%
REACTOME_AUTOPHAGY	REACTOME_AUTOPHAGY		153	-0.367453	-1.76365	0	0.0177491	1	3938	tags=39%, list=24%, signal=50%
TURASHVILI_BREAST_LOBULAR_CARCINOMA_VS_DUCTAL_NORMAL_UP	TURASHVILI_BREAST_LOBULAR_CARCINOMA_VS_DUCTAL_NORMAL_UP		67	-0.420509	-1.76329	0	0.0177692	1	4735	tags=54%, list=29%, signal=75%
ACEVEDO_NORMAL_TISSUE_ADJACENT_TO_LIVER_TUMOR_DN	ACEVEDO_NORMAL_TISSUE_ADJACENT_TO_LIVER_TUMOR_DN		340	-0.329494	-1.76326	0	0.0177607	1	3257	tags=31%, list=20%, signal=37%
TURASHVILI_BREAST_LOBULAR_CARCINOMA_VS_LOBULAR_NORMAL_DN	TURASHVILI_BREAST_LOBULAR_CARCINOMA_VS_LOBULAR_NORMAL_DN		72	-0.412984	-1.76324	0	0.0177499	1	4662	tags=53%, list=29%, signal=74%
REACTOME_TCF_DEPENDENT_SIGNALING_IN_RESPONSE_TO_WNT	REACTOME_TCF_DEPENDENT_SIGNALING_IN_RESPONSE_TO_WNT		206	-0.353344	-1.75961	0	0.0182363	1	3481	tags=33%, list=21%, signal=41%
BENPORATH_PROLIFERATION	BENPORATH_PROLIFERATION		144	-0.367539	-1.75841	0	0.0184259	1	4919	tags=40%, list=30%, signal=56%
WP_PDGF_PATHWAY	WP_PDGF_PATHWAY		40	-0.475971	-1.75807	0	0.0184516	1	4328	tags=55%, list=27%, signal=75%
MCCLUNG_COCAIN_REWARD_4WK	MCCLUNG_COCAIN_REWARD_4WK		66	-0.420182	-1.75736	0	0.0185479	1	3093	tags=35%, list=19%, signal=43%
LENAOUR_DENDRITIC_CELL_MATURATION_UP	LENAOUR_DENDRITIC_CELL_MATURATION_UP		113	-0.378429	-1.75625	0	0.0186743	1	3220	tags=30%, list=20%, signal=37%
MANALO_HYPOXIA_UP	MANALO_HYPOXIA_UP		201	-0.35097	-1.75488	0	0.0188507	1	4225	tags=41%, list=26%, signal=55%
REACTOME_GLOBAL_GENOME_NUCLEOTIDE_EXCISION_REPAIR_GG_NER	REACTOME_GLOBAL_GENOME_NUCLEOTIDE_EXCISION_REPAIR_GG_NER		82	-0.407531	-1.7547	0	0.0188614	1	4303	tags=39%, list=26%, signal=53%
REACTOME_SIGNALING_BY_PDGF	REACTOME_SIGNALING_BY_PDGF		57	-0.425042	-1.75373	0	0.0189878	1	4488	tags=40%, list=28%, signal=55%
GROSS_HYPOXIA_VIA_HIF1A_UP	GROSS_HYPOXIA_VIA_HIF1A_UP		76	-0.411189	-1.75234	0	0.0191746	1	4813	tags=50%, list=30%, signal=71%
HERNANDEZ_MITOTIC_ARREST_BY_DOCETAXEL_2_UP	HERNANDEZ_MITOTIC_ARREST_BY_DOCETAXEL_2_UP		56	-0.429387	-1.75119	0	0.0193451	1	3901	tags=43%, list=24%, signal=56%
WP_KIT_RECEPTOR_SIGNALING	WP_KIT_RECEPTOR_SIGNALING		58	-0.43113	-1.75105	0	0.0193542	1	3295	tags=43%, list=20%, signal=54%
DAZARD_RESPONSE_TO_UV_NHEK_DN	DAZARD_RESPONSE_TO_UV_NHEK_DN		299	-0.333261	-1.74977	0	0.019568	1	4352	tags=34%, list=27%, signal=46%
SHETH_LIVER_CANCER_VS_TXNIP_LOSS_PAM2	SHETH_LIVER_CANCER_VS_TXNIP_LOSS_PAM2		166	-0.354049	-1.74952	0	0.0195776	1	3927	tags=39%, list=24%, signal=50%
LINDGREN_BLADDER_CANCER_CLUSTER_2B	LINDGREN_BLADDER_CANCER_CLUSTER_2B		375	-0.325653	-1.74924	0	0.0196107	1	4227	tags=39%, list=26%, signal=51%
WP_TCELL_RECEPTOR_SIGNALING	WP_TCELL_RECEPTOR_SIGNALING		86	-0.39967	-1.74854	0	0.0196943	1	4450	tags=45%, list=27%, signal=62%
HELLER_SILENCED_BY_METHYLATION_UP	HELLER_SILENCED_BY_METHYLATION_UP		256	-0.336316	-1.74736	0	0.0198656	1	4661	tags=42%, list=29%, signal=58%
MUNSHI_MULTIPLE_MYELOMA_UP	MUNSHI_MULTIPLE_MYELOMA_UP		74	-0.408393	-1.74714	0	0.0198867	1	4168	tags=47%, list=26%, signal=63%
SOGA_COLORECTAL_CANCER_MYC_DN	SOGA_COLORECTAL_CANCER_MYC_DN		65	-0.421052	-1.74643	0	0.0199956	1	4693	tags=49%, list=29%, signal=69%
BRUECKNER_TARGETS_OF_MIRLET7A3_UP	BRUECKNER_TARGETS_OF_MIRLET7A3_UP		104	-0.384216	-1.74618	0	0.0200291	1	4204	tags=47%, list=26%, signal=63%
TAKEDA_TARGETS_OF_NUP98_HOXA9_FUSION_3D_UP	TAKEDA_TARGETS_OF_NUP98_HOXA9_FUSION_3D_UP		172	-0.35923	-1.74563	0	0.020058	1	3310	tags=35%, list=20%, signal=44%
ZHU_CMV_24_HR_DN	ZHU_CMV_24_HR_DN		82	-0.403469	-1.74476	0	0.0202322	1	4293	tags=40%, list=26%, signal=54%
RICKMAN_METASTASIS_UP	RICKMAN_METASTASIS_UP		322	-0.329434	-1.74011	0	0.0209689	1	4570	tags=40%, list=28%, signal=54%
RUTELLA_RESPONSE_TO_HGF_VS_CSF2RB_AND_IL4_UP	RUTELLA_RESPONSE_TO_HGF_VS_CSF2RB_AND_IL4_UP		403	-0.323395	-1.73867	0	0.021203	1	4380	tags=38%, list=27%, signal=51%
RIGGINS_TAMOXIFEN_RESISTANCE_DN	RIGGINS_TAMOXIFEN_RESISTANCE_DN		215	-0.345341	-1.738	0	0.0212766	1	4050	tags=36%, list=25%, signal=48%
GRABARCZYK_BCL11B_TARGETS_UP	GRABARCZYK_BCL11B_TARGETS_UP		72	-0.411448	-1.73786	0	0.0212838	1	4773	tags=51%, list=29%, signal=72%
NAKAYAMA_SOFT_TISSUE_TUMORS_PCA1_UP	NAKAYAMA_SOFT_TISSUE_TUMORS_PCA1_UP		73	-0.414082	-1.73696	0	0.0214382	1	2810	tags=30%, list=17%, signal=36%
CREIGHTON_ENDOCRINE_THERAPY_RESISTANCE_5	CREIGHTON_ENDOCRINE_THERAPY_RESISTANCE_5		464	-0.315309	-1.73423	0	0.0219542	1	3436	tags=29%, list=21%, signal=36%
ANDERSEN_CHOLANGIOCARCINOMA_CLASS2	ANDERSEN_CHOLANGIOCARCINOMA_CLASS2		170	-0.355508	-1.73339	0	0.0221203	1	4806	tags=40%, list=29%, signal=56%
PID_ATF2_PATHWAY	PID_ATF2_PATHWAY		57	-0.429375	-1.73068	0	0.0225497	1	4533	tags=49%, list=28%, signal=68%
HALLMARK_MITOTIC_SPINDLE	HALLMARK_MITOTIC_SPINDLE		197	-0.34532	-1.72502	0	0.0235941	1	4371	tags=38%, list=27%, signal=51%
HOFFMANN_LARGE_TO_SMALL_PRE_BII_LYMPHOCYTE_UP	HOFFMANN_LARGE_TO_SMALL_PRE_BII_LYMPHOCYTE_UP		149	-0.360556	-1.72445	0	0.0236783	1	5256	tags=45%, list=32%, signal=66%
KARLSSON_TGFB1_TARGETS_DN	KARLSSON_TGFB1_TARGETS_DN		190	-0.347324	-1.72414	0	0.0237317	1	4401	tags=41%, list=27%, signal=56%
DACOSTA_UV_RESPONSE_VIA_ERCC3_UP	DACOSTA_UV_RESPONSE_VIA_ERCC3_UP		300	-0.329059	-1.72369	0	0.023776	1	4292	tags=39%, list=26%, signal=52%
PID_MET_PATHWAY	PID_MET_PATHWAY		79	-0.397705	-1.72307	0	0.0238835	1	3295	tags=35%, list=20%, signal=44%
SPIELMAN_LYMPHOBLAST_EUROPEAN_VS_ASIAN_UP	SPIELMAN_LYMPHOBLAST_EUROPEAN_VS_ASIAN_UP		461	-0.318163	-1.72121	0	0.02425	1	5279	tags=46%, list=32%, signal=66%
ZHENG_BOUND_BY_FOXP3	ZHENG_BOUND_BY_FOXP3		479	-0.312459	-1.72038	0	0.0243822	1	3306	tags=29%, list=20%, signal=35%
NATSUME_RESPONSE_TO_INTERFERON_BETA_DN	NATSUME_RESPONSE_TO_INTERFERON_BETA_DN		49	-0.437394	-1.71952	0	0.0245509	1	3432	tags=39%, list=21%, signal=49%
MOOTHA_HUMAN_MITODB_6_2002	MOOTHA_HUMAN_MITODB_6_2002		407	-0.316683	-1.71934	0	0.0245473	1	4528	tags=41%, list=28%, signal=55%
GRAESSMANN_RESPONSE_TO_MC_AND_SERUM_DEPRIVATION_UP	GRAESSMANN_RESPONSE_TO_MC_AND_SERUM_DEPRIVATION_UP		200	-0.342908	-1.71823	0	0.0247496	1	3296	tags=31%, list=20%, signal=38%
REACTOME_CELLULAR_RESPONSE_TO_STARVATION	REACTOME_CELLULAR_RESPONSE_TO_STARVATION		140	-0.360989	-1.71693	0	0.0250125	1	5651	tags=56%, list=35%, signal=85%
PGF_UP.V1_UP	PGF_UP.V1_UP		184	-0.343717	-1.71544	0	0.0252963	1	2496	tags=26%, list=15%, signal=30%
WP_CILIARY_LANDSCAPE	WP_CILIARY_LANDSCAPE		205	-0.343343	-1.71433	0	0.0254062	1	5509	tags=49%, list=34%, signal=73%
LIU_SOX4_TARGETS_UP	LIU_SOX4_TARGETS_UP		133	-0.361551	-1.7126	0	0.0257487	1	4038	tags=36%, list=25%, signal=48%
REACTOME_RHOC_GTPASE_CYCLE	REACTOME_RHOC_GTPASE_CYCLE		73	-0.402464	-1.71107	0	0.0260236	1	3894	tags=38%, list=24%, signal=50%
CUI_GLUCOSE_DEPRIVATION	CUI_GLUCOSE_DEPRIVATION		58	-0.4256	-1.71077	0	0.0260338	1	3093	tags=34%, list=19%, signal=42%
REACTOME_RNA_POLYMERASE_II_TRANSCRIBES_SNRNA_GENES	REACTOME_RNA_POLYMERASE_II_TRANSCRIBES_SNRNA_GENES		73	-0.405718	-1.71063	0	0.0260446	1	4772	tags=47%, list=29%, signal=66%
RODRIGUES_NTN1_TARGETS_DN	RODRIGUES_NTN1_TARGETS_DN		152	-0.353541	-1.70923	0	0.0262985	1	3708	tags=38%, list=23%, signal=49%
ZHU_CMV_ALL_DN	ZHU_CMV_ALL_DN		116	-0.374171	-1.70898	0	0.0263103	1	4371	tags=39%, list=27%, signal=53%
REACTOME_SELECTIVE_AUTOPHAGY	REACTOME_SELECTIVE_AUTOPHAGY		86	-0.385891	-1.70817	0	0.0264742	1	4043	tags=41%, list=25%, signal=54%
WP_LEPTIN_SIGNALING	WP_LEPTIN_SIGNALING		75	-0.401127	-1.70801	0	0.0265068	1	3937	tags=41%, list=24%, signal=54%
MATTIOLI_MGUS_VS_PCL	MATTIOLI_MGUS_VS_PCL		96	-0.384406	-1.70726	0	0.0266364	1	3694	tags=38%, list=23%, signal=48%
GARGALOVIC_RESPONSE_TO_OXIDIZED_PHOSPHOLIPIDS_BLUE_UP	GARGALOVIC_RESPONSE_TO_OXIDIZED_PHOSPHOLIPIDS_BLUE_UP		132	-0.363843	-1.70722	0	0.0266268	1	4146	tags=42%, list=25%, signal=55%
LIU_SOX4_TARGETS_DN	LIU_SOX4_TARGETS_DN		299	-0.33146	-1.70722	0	0.0266078	1	4377	tags=36%, list=27%, signal=48%
MORI_SMALL_PRE_BII_LYMPHOCYTE_DN	MORI_SMALL_PRE_BII_LYMPHOCYTE_DN		74	-0.395054	-1.70579	0	0.026887	1	3955	tags=45%, list=24%, signal=59%
SASSON_RESPONSE_TO_FORSKOLIN_DN	SASSON_RESPONSE_TO_FORSKOLIN_DN		85	-0.390038	-1.70392	0	0.027262	1	4444	tags=41%, list=27%, signal=56%
FALVELLA_SMOKERS_WITH_LUNG_CANCER	FALVELLA_SMOKERS_WITH_LUNG_CANCER		73	-0.404069	-1.70359	0	0.0272696	1	2481	tags=30%, list=15%, signal=35%
REACTOME_METABOLISM_OF_CARBOHYDRATES	REACTOME_METABOLISM_OF_CARBOHYDRATES		275	-0.327474	-1.7005	0	0.0279447	1	3253	tags=31%, list=20%, signal=38%
REACTOME_RNA_POLYMERASE_II_TRANSCRIPTION_TERMINATION	REACTOME_RNA_POLYMERASE_II_TRANSCRIPTION_TERMINATION		60	-0.421653	-1.69769	0	0.028459	1	5238	tags=52%, list=32%, signal=76%
KEGG_UBIQUITIN_MEDIATED_PROTEOLYSIS	KEGG_UBIQUITIN_MEDIATED_PROTEOLYSIS		127	-0.367075	-1.69769	0	0.0284402	1	3430	tags=33%, list=21%, signal=42%
WP_FOCAL_ADHESION	WP_FOCAL_ADHESION		194	-0.342009	-1.69608	0	0.0287499	1	2402	tags=28%, list=15%, signal=32%
COLINA_TARGETS_OF_4EBP1_AND_4EBP2	COLINA_TARGETS_OF_4EBP1_AND_4EBP2		347	-0.321919	-1.69499	0	0.0288639	1	4856	tags=41%, list=30%, signal=58%
YAGI_AML_WITH_11Q23_REARRANGED	YAGI_AML_WITH_11Q23_REARRANGED		328	-0.321164	-1.69396	0	0.028997	1	3652	tags=32%, list=22%, signal=41%
REACTOME_ANTIGEN_PROCESSING_UBIQUITINATION_PROTEASOME_DEGRADATION	REACTOME_ANTIGEN_PROCESSING_UBIQUITINATION_PROTEASOME_DEGRADATION		293	-0.324587	-1.69379	0	0.0289974	1	3543	tags=34%, list=22%, signal=43%
IGARASHI_ATF4_TARGETS_DN	IGARASHI_ATF4_TARGETS_DN		91	-0.381317	-1.69345	0	0.0290725	1	3857	tags=40%, list=24%, signal=52%
BLALOCK_ALZHEIMERS_DISEASE_INCIPIENT_UP	BLALOCK_ALZHEIMERS_DISEASE_INCIPIENT_UP		376	-0.317106	-1.69295	0	0.0291908	1	4352	tags=36%, list=27%, signal=49%
REACTOME_CLATHRIN_MEDIATED_ENDOCYTOSIS	REACTOME_CLATHRIN_MEDIATED_ENDOCYTOSIS		142	-0.351278	-1.69125	0	0.0295848	1	3783	tags=39%, list=23%, signal=51%
MARKEY_RB1_ACUTE_LOF_UP	MARKEY_RB1_ACUTE_LOF_UP		228	-0.33166	-1.69015	0	0.029798	1	3608	tags=32%, list=22%, signal=40%
REACTOME_CELL_SURFACE_INTERACTIONS_AT_THE_VASCULAR_WALL	REACTOME_CELL_SURFACE_INTERACTIONS_AT_THE_VASCULAR_WALL		122	-0.366344	-1.68899	0	0.0299677	1	3358	tags=31%, list=21%, signal=39%
LE_EGR2_TARGETS_UP	LE_EGR2_TARGETS_UP		108	-0.368182	-1.68881	0	0.0299594	1	6042	tags=58%, list=37%, signal=92%
SMIRNOV_RESPONSE_TO_IR_6HR_DN	SMIRNOV_RESPONSE_TO_IR_6HR_DN		111	-0.369561	-1.68781	0	0.0301665	1	3827	tags=35%, list=23%, signal=46%
LEE_RECENT_THYMIC_EMIGRANT	LEE_RECENT_THYMIC_EMIGRANT		215	-0.334433	-1.68767	0	0.0301849	1	4462	tags=38%, list=27%, signal=52%
MARTORIATI_MDM4_TARGETS_NEUROEPITHELIUM_UP	MARTORIATI_MDM4_TARGETS_NEUROEPITHELIUM_UP		166	-0.344224	-1.68663	0	0.0303556	1	3734	tags=36%, list=23%, signal=46%
NIKOLSKY_BREAST_CANCER_8Q12_Q22_AMPLICON	NIKOLSKY_BREAST_CANCER_8Q12_Q22_AMPLICON		120	-0.366604	-1.68647	0	0.0303747	1	3055	tags=33%, list=19%, signal=41%
YAGI_AML_WITH_T_8_21_TRANSLOCATION	YAGI_AML_WITH_T_8_21_TRANSLOCATION		348	-0.315309	-1.68526	0	0.0306003	1	3887	tags=35%, list=24%, signal=45%
SNF5_DN.V1_UP	SNF5_DN.V1_UP		166	-0.346945	-1.68321	0	0.031093	1	3724	tags=31%, list=23%, signal=39%
ROZANOV_MMP14_TARGETS_UP	ROZANOV_MMP14_TARGETS_UP		259	-0.324373	-1.68274	0	0.0312059	1	4809	tags=46%, list=30%, signal=64%
REACTOME_ANCHORING_OF_THE_BASAL_BODY_TO_THE_PLASMA_MEMBRANE	REACTOME_ANCHORING_OF_THE_BASAL_BODY_TO_THE_PLASMA_MEMBRANE		97	-0.376278	-1.6827	0	0.0311988	1	4603	tags=42%, list=28%, signal=59%
PUIFFE_INVASION_INHIBITED_BY_ASCITES_DN	PUIFFE_INVASION_INHIBITED_BY_ASCITES_DN		142	-0.35344	-1.68234	0	0.0312391	1	3708	tags=35%, list=23%, signal=44%
WATANABE_RECTAL_CANCER_RADIOTHERAPY_RESPONSIVE_UP	WATANABE_RECTAL_CANCER_RADIOTHERAPY_RESPONSIVE_UP		103	-0.370949	-1.68221	0	0.0312603	1	5901	tags=59%, list=36%, signal=92%
FERNANDEZ_BOUND_BY_MYC	FERNANDEZ_BOUND_BY_MYC		171	-0.345395	-1.6816	0	0.0313316	1	4635	tags=44%, list=28%, signal=61%
GARY_CD5_TARGETS_UP	GARY_CD5_TARGETS_UP		450	-0.307279	-1.68159	0	0.0313117	1	3630	tags=30%, list=22%, signal=38%
BOUDOUKHA_BOUND_BY_IGF2BP2	BOUDOUKHA_BOUND_BY_IGF2BP2		102	-0.366113	-1.68062	0	0.0314712	1	4598	tags=43%, list=28%, signal=60%
HAN_SATB1_TARGETS_DN	HAN_SATB1_TARGETS_DN		373	-0.312577	-1.67892	0	0.031867	1	3640	tags=32%, list=22%, signal=40%
ACOSTA_PROLIFERATION_INDEPENDENT_MYC_TARGETS_DN	ACOSTA_PROLIFERATION_INDEPENDENT_MYC_TARGETS_DN		113	-0.365957	-1.67606	0	0.0324823	1	2691	tags=30%, list=17%, signal=36%
REACTOME_CYCLIN_D_ASSOCIATED_EVENTS_IN_G1	REACTOME_CYCLIN_D_ASSOCIATED_EVENTS_IN_G1		46	-0.433863	-1.67489	0	0.0327406	1	3630	tags=41%, list=22%, signal=53%
HAHTOLA_MYCOSIS_FUNGOIDES_SKIN_UP	HAHTOLA_MYCOSIS_FUNGOIDES_SKIN_UP		175	-0.342066	-1.6748	0	0.0327246	1	4042	tags=38%, list=25%, signal=50%
CAMP_UP.V1_DN	CAMP_UP.V1_DN		190	-0.333528	-1.67198	0	0.0333421	1	3453	tags=33%, list=21%, signal=42%
SENGUPTA_NASOPHARYNGEAL_CARCINOMA_WITH_LMP1_UP	SENGUPTA_NASOPHARYNGEAL_CARCINOMA_WITH_LMP1_UP		371	-0.307298	-1.66928	0	0.0339095	1	4374	tags=37%, list=27%, signal=49%
HALLMARK_APICAL_JUNCTION	HALLMARK_APICAL_JUNCTION		195	-0.335868	-1.66898	0	0.033973	1	2740	tags=28%, list=17%, signal=33%
KOKKINAKIS_METHIONINE_DEPRIVATION_48HR_UP	KOKKINAKIS_METHIONINE_DEPRIVATION_48HR_UP		127	-0.35903	-1.66226	0	0.0354047	1	4804	tags=39%, list=29%, signal=55%
PID_SYNDECAN_1_PATHWAY	PID_SYNDECAN_1_PATHWAY		46	-0.427033	-1.66022	0	0.0358225	1	2430	tags=33%, list=15%, signal=38%
HELLER_SILENCED_BY_METHYLATION_DN	HELLER_SILENCED_BY_METHYLATION_DN		102	-0.369179	-1.65927	0	0.0360541	1	4947	tags=48%, list=30%, signal=69%
WP_CLEAR_CELL_RENAL_CELL_CARCINOMA_PATHWAYS	WP_CLEAR_CELL_RENAL_CELL_CARCINOMA_PATHWAYS		82	-0.382215	-1.65449	0	0.0371265	1	3123	tags=35%, list=19%, signal=44%
REACTOME_RESPONSE_TO_ELEVATED_PLATELET_CYTOSOLIC_CA2	REACTOME_RESPONSE_TO_ELEVATED_PLATELET_CYTOSOLIC_CA2		120	-0.355076	-1.65325	0	0.0374328	1	4328	tags=45%, list=27%, signal=61%
PID_HDAC_CLASSI_PATHWAY	PID_HDAC_CLASSI_PATHWAY		63	-0.397077	-1.65297	0	0.0374581	1	2700	tags=33%, list=17%, signal=40%
WP_PLEURAL_MESOTHELIOMA	WP_PLEURAL_MESOTHELIOMA		419	-0.3041	-1.65113	0	0.0378367	1	4533	tags=36%, list=28%, signal=48%
CHIANG_LIVER_CANCER_SUBCLASS_CTNNB1_DN	CHIANG_LIVER_CANCER_SUBCLASS_CTNNB1_DN		164	-0.336177	-1.6497	0	0.0381133	1	4690	tags=41%, list=29%, signal=58%
CHEN_HOXA5_TARGETS_9HR_UP	CHEN_HOXA5_TARGETS_9HR_UP		216	-0.328531	-1.64896	0	0.0383634	1	4378	tags=38%, list=27%, signal=51%
HALLMARK_KRAS_SIGNALING_UP	HALLMARK_KRAS_SIGNALING_UP		195	-0.331895	-1.64777	0	0.0385234	1	4220	tags=37%, list=26%, signal=50%
RICKMAN_METASTASIS_DN	RICKMAN_METASTASIS_DN		250	-0.318214	-1.64728	0	0.0385855	1	4501	tags=39%, list=28%, signal=53%
STK33_UP	STK33_UP		272	-0.315688	-1.64438	0	0.0393162	1	3995	tags=35%, list=25%, signal=46%
CREIGHTON_ENDOCRINE_THERAPY_RESISTANCE_1	CREIGHTON_ENDOCRINE_THERAPY_RESISTANCE_1		485	-0.298763	-1.63996	0	0.0405524	1	4850	tags=41%, list=30%, signal=56%
GRESHOCK_CANCER_COPY_NUMBER_UP	GRESHOCK_CANCER_COPY_NUMBER_UP		314	-0.312801	-1.63942	0	0.0406426	1	3661	tags=32%, list=22%, signal=40%
STK33_NOMO_UP	STK33_NOMO_UP		280	-0.313932	-1.63933	0	0.0406362	1	3937	tags=34%, list=24%, signal=44%
STEARMAN_LUNG_CANCER_EARLY_VS_LATE_UP	STEARMAN_LUNG_CANCER_EARLY_VS_LATE_UP		125	-0.350698	-1.63887	0	0.0406752	1	3503	tags=35%, list=21%, signal=44%
LIU_VMYB_TARGETS_UP	LIU_VMYB_TARGETS_UP		120	-0.34844	-1.63695	0	0.0410175	1	3141	tags=33%, list=19%, signal=41%
REACTOME_CELL_CELL_COMMUNICATION	REACTOME_CELL_CELL_COMMUNICATION		148	-0.339802	-1.63672	0	0.0410676	1	3384	tags=34%, list=21%, signal=43%
WP_IL18_SIGNALING	WP_IL18_SIGNALING		260	-0.315683	-1.6343	0	0.0417928	1	4160	tags=35%, list=26%, signal=46%
MOOTHA_MITOCHONDRIA	MOOTHA_MITOCHONDRIA		425	-0.304171	-1.63244	0	0.0423158	1	5038	tags=44%, list=31%, signal=62%
REACTOME_GASTRULATION	REACTOME_GASTRULATION		115	-0.360754	-1.6318	0	0.0424564	1	2471	tags=29%, list=15%, signal=34%
REACTOME_NEDDYLATION	REACTOME_NEDDYLATION		234	-0.321173	-1.62828	0	0.0433151	1	3630	tags=34%, list=22%, signal=43%
IVANOVA_HEMATOPOIESIS_EARLY_PROGENITOR	IVANOVA_HEMATOPOIESIS_EARLY_PROGENITOR		430	-0.299239	-1.62777	0	0.0434445	1	3163	tags=26%, list=19%, signal=31%
ESC_J1_UP_EARLY.V1_DN	ESC_J1_UP_EARLY.V1_DN		160	-0.337133	-1.62581	0	0.043925	1	3905	tags=34%, list=24%, signal=45%
WANG_SMARCE1_TARGETS_UP	WANG_SMARCE1_TARGETS_UP		284	-0.311459	-1.62436	0	0.0443378	1	4774	tags=40%, list=29%, signal=55%
DUTERTRE_ESTRADIOL_RESPONSE_6HR_UP	DUTERTRE_ESTRADIOL_RESPONSE_6HR_UP		222	-0.318966	-1.62377	0	0.0444415	1	2947	tags=29%, list=18%, signal=35%
WOO_LIVER_CANCER_RECURRENCE_UP	WOO_LIVER_CANCER_RECURRENCE_UP		102	-0.354121	-1.62278	0	0.0446556	1	4799	tags=43%, list=29%, signal=61%
PICCALUGA_ANGIOIMMUNOBLASTIC_LYMPHOMA_UP	PICCALUGA_ANGIOIMMUNOBLASTIC_LYMPHOMA_UP		206	-0.324265	-1.61865	0	0.0458505	1	3524	tags=29%, list=22%, signal=37%
GRAHAM_CML_DIVIDING_VS_NORMAL_QUIESCENT_UP	GRAHAM_CML_DIVIDING_VS_NORMAL_QUIESCENT_UP		170	-0.330654	-1.61751	0	0.0461563	1	5251	tags=45%, list=32%, signal=66%
DUTERTRE_ESTRADIOL_RESPONSE_24HR_DN	DUTERTRE_ESTRADIOL_RESPONSE_24HR_DN		497	-0.290994	-1.61599	0	0.046544	1	4244	tags=35%, list=26%, signal=46%
UEDA_PERIFERAL_CLOCK	UEDA_PERIFERAL_CLOCK		159	-0.335169	-1.61453	0	0.0470095	1	3726	tags=35%, list=23%, signal=44%
WP_HEPATITIS_B_INFECTION	WP_HEPATITIS_B_INFECTION		134	-0.339494	-1.60995	0	0.0484131	1	4920	tags=45%, list=30%, signal=64%
REACTOME_TRANSCRIPTIONAL_REGULATION_BY_RUNX1	REACTOME_TRANSCRIPTIONAL_REGULATION_BY_RUNX1		209	-0.322975	-1.60929	0	0.0485935	1	4561	tags=38%, list=28%, signal=52%
HOELZEL_NF1_TARGETS_UP	HOELZEL_NF1_TARGETS_UP		129	-0.340895	-1.6077	0	0.0490417	1	3193	tags=34%, list=20%, signal=42%
KEGG_PATHWAYS_IN_CANCER	KEGG_PATHWAYS_IN_CANCER		311	-0.306063	-1.60461	0	0.0500488	1	2615	tags=23%, list=16%, signal=26%
P53_DN.V1_UP	P53_DN.V1_UP		185	-0.324972	-1.60294	0	0.0504295	1	2953	tags=26%, list=18%, signal=31%
LINDGREN_BLADDER_CANCER_CLUSTER_2A_DN	LINDGREN_BLADDER_CANCER_CLUSTER_2A_DN		136	-0.342956	-1.60286	0	0.0504087	1	4537	tags=43%, list=28%, signal=59%
GREGORY_SYNTHETIC_LETHAL_WITH_IMATINIB	GREGORY_SYNTHETIC_LETHAL_WITH_IMATINIB		138	-0.33832	-1.60235	0	0.0505766	1	3323	tags=33%, list=20%, signal=41%
DEBIASI_APOPTOSIS_BY_REOVIRUS_INFECTION_DN	DEBIASI_APOPTOSIS_BY_REOVIRUS_INFECTION_DN		262	-0.309296	-1.60074	0	0.0510003	1	4311	tags=34%, list=26%, signal=46%
ESC_J1_UP_LATE.V1_UP	ESC_J1_UP_LATE.V1_UP		174	-0.325265	-1.59771	0	0.0519903	1	4325	tags=35%, list=27%, signal=47%
GOTZMANN_EPITHELIAL_TO_MESENCHYMAL_TRANSITION_DN	GOTZMANN_EPITHELIAL_TO_MESENCHYMAL_TRANSITION_DN		200	-0.31656	-1.59436	0	0.0529051	1	3630	tags=32%, list=22%, signal=40%
WP_TCELL_ANTIGEN_RECEPTOR_TCR_PATHWAY_DURING_STAPHYLOCOCCUS_AUREUS_INFECTION	WP_TCELL_ANTIGEN_RECEPTOR_TCR_PATHWAY_DURING_STAPHYLOCOCCUS_AUREUS_INFECTION		60	-0.394385	-1.59345	0	0.053203	1	4099	tags=45%, list=25%, signal=60%
BLUM_RESPONSE_TO_SALIRASIB_DN	BLUM_RESPONSE_TO_SALIRASIB_DN		330	-0.298831	-1.59114	0	0.0539942	1	5273	tags=40%, list=32%, signal=58%
REACTOME_EXTRACELLULAR_MATRIX_ORGANIZATION	REACTOME_EXTRACELLULAR_MATRIX_ORGANIZATION		288	-0.305253	-1.5907	0	0.0540672	1	4347	tags=39%, list=27%, signal=53%
MEK_UP.V1_DN	MEK_UP.V1_DN		186	-0.322243	-1.59052	0	0.0541023	1	4730	tags=40%, list=29%, signal=55%
WAKABAYASHI_ADIPOGENESIS_PPARG_RXRA_BOUND_WITH_H4K20ME1_MARK	WAKABAYASHI_ADIPOGENESIS_PPARG_RXRA_BOUND_WITH_H4K20ME1_MARK		141	-0.333587	-1.58879	0	0.0546935	1	3862	tags=37%, list=24%, signal=48%
UDAYAKUMAR_MED1_TARGETS_DN	UDAYAKUMAR_MED1_TARGETS_DN		232	-0.311835	-1.58734	0	0.0550971	1	3957	tags=34%, list=24%, signal=45%
KINSEY_TARGETS_OF_EWSR1_FLII_FUSION_DN	KINSEY_TARGETS_OF_EWSR1_FLII_FUSION_DN		317	-0.299083	-1.58034	0	0.0575169	1	3435	tags=30%, list=21%, signal=37%
KEGG_REGULATION_OF_ACTIN_CYTOSKELETON	KEGG_REGULATION_OF_ACTIN_CYTOSKELETON		195	-0.320954	-1.57952	0	0.0578186	1	2801	tags=27%, list=17%, signal=32%
SMID_BREAST_CANCER_RELAPSE_IN_BONE_DN	SMID_BREAST_CANCER_RELAPSE_IN_BONE_DN		288	-0.303319	-1.5773	0	0.0585056	1	3728	tags=34%, list=23%, signal=43%
STEIN_ESRRA_TARGETS_UP	STEIN_ESRRA_TARGETS_UP		370	-0.293527	-1.57561	0	0.0590397	1	3917	tags=33%, list=24%, signal=43%
HALLMARK_FATTY_ACID_METABOLISM	HALLMARK_FATTY_ACID_METABOLISM		148	-0.325307	-1.57051	0	0.0606691	1	4015	tags=36%, list=25%, signal=48%
OSWALD_HEMATOPOIETIC_STEM_CELL_IN_COLLAGEN_GEL_DN	OSWALD_HEMATOPOIETIC_STEM_CELL_IN_COLLAGEN_GEL_DN		261	-0.303206	-1.55845	0	0.0652482	1	4891	tags=40%, list=30%, signal=56%
WP_NONALCOHOLIC_FATTY_LIVER_DISEASE	WP_NONALCOHOLIC_FATTY_LIVER_DISEASE		142	-0.325991	-1.55842	0	0.0652289	1	4873	tags=45%, list=30%, signal=64%
GCNP_SHH_UP_EARLY.V1_UP	GCNP_SHH_UP_EARLY.V1_UP		156	-0.324519	-1.55279	0	0.0672839	1	3109	tags=30%, list=19%, signal=37%
HOLLMANN_APOPTOSIS_VIA_CD40_UP	HOLLMANN_APOPTOSIS_VIA_CD40_UP		194	-0.311298	-1.55252	0	0.0673868	1	2890	tags=25%, list=18%, signal=30%
ONKEN_UVEAL_MELANOMA_DN	ONKEN_UVEAL_MELANOMA_DN		499	-0.281562	-1.54753	0	0.0692107	1	4559	tags=37%, list=28%, signal=50%
KRIEG_KDM3A_TARGETS_NOT_HYPOXIA	KRIEG_KDM3A_TARGETS_NOT_HYPOXIA		190	-0.310343	-1.53973	0	0.0718426	1	4739	tags=40%, list=29%, signal=56%
REACTOME_ESR_MEDIATED_SIGNALING	REACTOME_ESR_MEDIATED_SIGNALING		196	-0.314339	-1.53961	0	0.0718327	1	3912	tags=35%, list=24%, signal=45%
CONCANNON_APOPTOSIS_BY_EPOXOMICIN_UP	CONCANNON_APOPTOSIS_BY_EPOXOMICIN_UP		228	-0.30155	-1.53577	0	0.0732492	1	4431	tags=38%, list=27%, signal=52%
MEBARKI_HCC_PROGENITOR_WNT_UP	MEBARKI_HCC_PROGENITOR_WNT_UP		178	-0.311285	-1.53114	0	0.0748871	1	4837	tags=45%, list=30%, signal=63%
LOCKWOOD_AMPLIFIED_IN_LUNG_CANCER	LOCKWOOD_AMPLIFIED_IN_LUNG_CANCER		209	-0.305042	-1.52957	0	0.0754142	1	4278	tags=36%, list=26%, signal=49%
OISHI_CHOLANGIOMA_STEM_CELL_LIKE_UP	OISHI_CHOLANGIOMA_STEM_CELL_LIKE_UP		333	-0.287826	-1.52936	0	0.0754805	1	4596	tags=38%, list=28%, signal=52%
CYCLIN_D1_KE_.V1_UP	CYCLIN_D1_KE_.V1_UP		175	-0.311314	-1.52185	0	0.078169	1	4055	tags=38%, list=25%, signal=50%
PILON_KLF1_TARGETS_UP	PILON_KLF1_TARGETS_UP		468	-0.276183	-1.51242	0	0.082089	1	4053	tags=32%, list=25%, signal=41%
BROWNE_HCMV_INFECTION_14HR_DN	BROWNE_HCMV_INFECTION_14HR_DN		275	-0.289974	-1.50913	0	0.0834048	1	4553	tags=37%, list=28%, signal=51%
HORIUCHI_WTAP_TARGETS_UP	HORIUCHI_WTAP_TARGETS_UP		288	-0.288994	-1.50596	0	0.084981	1	4182	tags=33%, list=26%, signal=44%
RAO_BOUND_BY_SALL4_ISOFORM_B	RAO_BOUND_BY_SALL4_ISOFORM_B		473	-0.272504	-1.50273	0	0.0861284	1	3323	tags=27%, list=20%, signal=34%
ONDER_CDH1_TARGETS_2_DN	ONDER_CDH1_TARGETS_2_DN		459	-0.274275	-1.50254	0	0.0862123	1	4045	tags=32%, list=25%, signal=41%
WAMUNYOKOLI_OVARIAN_CANCER_LMP_UP	WAMUNYOKOLI_OVARIAN_CANCER_LMP_UP		261	-0.288433	-1.49939	0	0.087441	1	3787	tags=29%, list=23%, signal=37%
THEILGAARD_NEUTROPHIL_AT_SKIN_WOUND_DN	THEILGAARD_NEUTROPHIL_AT_SKIN_WOUND_DN		222	-0.298221	-1.49684	0	0.0886833	1	4623	tags=36%, list=28%, signal=50%
DEURIG_T_CELL_PROLYMPHOCYTIC_LEUKEMIA_UP	DEURIG_T_CELL_PROLYMPHOCYTIC_LEUKEMIA_UP		333	-0.280845	-1.48937	0	0.0921905	1	3328	tags=28%, list=20%, signal=34%
MATSUDA_NATURAL_KILLER_DIFFERENTIATION	MATSUDA_NATURAL_KILLER_DIFFERENTIATION		460	-0.272254	-1.48475	0	0.0939294	1	4550	tags=37%, list=28%, signal=50%
REACTOME_RHO_GTPASE_CYCLE	REACTOME_RHO_GTPASE_CYCLE		440	-0.271734	-1.48334	0	0.0945721	1	4025	tags=32%, list=25%, signal=42%
REACTOME_TRANSCRIPTIONAL_REGULATION_BY_TP53	REACTOME_TRANSCRIPTIONAL_REGULATION_BY_TP53		345	-0.278742	-1.48138	0	0.0953462	1	4625	tags=37%, list=28%, signal=50%
BOQUEST_STEM_CELL_CULTURED_VS_FRESH_UP	BOQUEST_STEM_CELL_CULTURED_VS_FRESH_UP		419	-0.275849	-1.48007	0	0.0959707	1	3398	tags=28%, list=21%, signal=34%
REACTOME_ORGANELLE_BIOGENESIS_AND_MAINTENANCE	REACTOME_ORGANELLE_BIOGENESIS_AND_MAINTENANCE		285	-0.281057	-1.47709	0	0.0973941	1	4043	tags=33%, list=25%, signal=43%
KUMAR_TARGETS_OF_MLL_AF9_FUSION	KUMAR_TARGETS_OF_MLL_AF9_FUSION		371	-0.272508	-1.45617	0	0.107817	1	3680	tags=29%, list=23%, signal=37%
LIM_MAMMARY_STEM_CELL_UP	LIM_MAMMARY_STEM_CELL_UP		468	-0.269073	-1.48239	0.00174216	0.0949021	1	3631	tags=29%, list=22%, signal=37%
CAFFAREL_RESPONSE_TO_THC_24HR_5_UP	CAFFAREL_RESPONSE_TO_THC_24HR_5_UP		31	-0.499527	-1.76646	0.00175439	0.0174497	1	3819	tags=45%, list=23%, signal=59%
ZHOU_INFLAMMATORY_RESPONSE_LPS_UP	ZHOU_INFLAMMATORY_RESPONSE_LPS_UP		333	-0.269307	-1.42691	0.00176991	0.123384	1	4524	tags=37%, list=28%, signal=50%
PID_AR_PATHWAY	PID_AR_PATHWAY		58	-0.471005	-1.89357	0.00178571	0.00585405	0.976	4291	tags=52%, list=26%, signal=70%
WANG_LMO4_TARGETS_UP	WANG_LMO4_TARGETS_UP		334	-0.261918	-1.40609	0.00178571	0.135133	1	3797	tags=29%, list=23%, signal=37%
HALLMARK_P53_PATHWAY	HALLMARK_P53_PATHWAY		196	-0.293172	-1.47253	0.00178891	0.0995857	1	4250	tags=35%, list=26%, signal=47%
WP_FAS_LIGAND_PATHWAY_AND_STRESS_INDUCTION_OF_HEAT_SHOCK_PROTEINS	WP_FAS_LIGAND_PATHWAY_AND_STRESS_INDUCTION_OF_HEAT_SHOCK_PROTEINS		42	-0.505732	-1.94809	0.00179211	0.0033977	0.83	4588	tags=50%, list=28%, signal=69%
CHOW_RASSF1_TARGETS_DN	CHOW_RASSF1_TARGETS_DN		30	-0.503427	-1.75308	0.00179856	0.0190843	1	1829	tags=33%, list=11%, signal=37%
PUIFFE_INVASION_INHIBITED_BY_ASCITES_UP	PUIFFE_INVASION_INHIBITED_BY_ASCITES_UP		75	-0.409049	-1.72242	0.0018018	0.0240192	1	4176	tags=44%, list=26%, signal=59%
REACTOME_SIGNALING_BY_NUCLEAR_RECEPTORS	REACTOME_SIGNALING_BY_NUCLEAR_RECEPTORS		266	-0.277354	-1.43523	0.00180505	0.11877	1	3855	tags=32%, list=24%, signal=41%
MULLIGHAN_MLL_SIGNATURE_1_UP	MULLIGHAN_MLL_SIGNATURE_1_UP		370	-0.271141	-1.45333	0.00180832	0.109296	1	4673	tags=38%, list=29%, signal=52%
PID_RHOA_PATHWAY	PID_RHOA_PATHWAY		44	-0.470008	-1.81289	0.00182149	0.0119355	1	4773	tags=57%, list=29%, signal=80%
DARWICHE_PAPILLOMA_RISK_HIGH_UP	DARWICHE_PAPILLOMA_RISK_HIGH_UP		138	-0.342709	-1.60291	0.00182149	0.0504122	1	4220	tags=40%, list=26%, signal=53%
WP_EGFEGFR_SIGNALING	WP_EGFEGFR_SIGNALING		161	-0.326612	-1.5655	0.00182815	0.0625808	1	4017	tags=35%, list=25%, signal=46%
BENPORATH_ES_CORE_NINE_CORRELATED	BENPORATH_ES_CORE_NINE_CORRELATED		96	-0.374208	-1.65527	0.0018315	0.0369263	1	3970	tags=40%, list=24%, signal=52%
BURTON_ADIPOGENESIS_5	BURTON_ADIPOGENESIS_5		112	-0.34087	-1.54665	0.0018315	0.0695466	1	3589	tags=35%, list=22%, signal=44%
MEK_UP.V1_UP	MEK_UP.V1_UP		195	-0.310335	-1.53872	0.0018315	0.0720702	1	4146	tags=37%, list=25%, signal=49%
BLANCO_MELO_COVID19_SARS_COV_2_INFECTION_A594_ACE2_EXPRESSING_CELLS_UP	BLANCO_MELO_COVID19_SARS_COV_2_INFECTION_A594_ACE2_EXPRESSING_CELLS_UP		449	-0.263549	-1.44206	0.0018315	0.115268	1	3530	tags=30%, list=22%, signal=37%
TSENG_IRS1_TARGETS_UP	TSENG_IRS1_TARGETS_UP		103	-0.353079	-1.5758	0.00183486	0.0590308	1	4079	tags=40%, list=25%, signal=53%
YAGI_AML_WITH_INV_16_TRANSLOCATION	YAGI_AML_WITH_INV_16_TRANSLOCATION		378	-0.27639	-1.49219	0.00183486	0.0908487	1	3372	tags=29%, list=21%, signal=36%
PID_BMP_PATHWAY	PID_BMP_PATHWAY		39	-0.496435	-1.8769	0.00184162	0.00679145	0.99	2661	tags=38%, list=16%, signal=46%
BYSTRYKH_HEMATOPOIESIS_STEM_CELL_QTL_CIS	BYSTRYKH_HEMATOPOIESIS_STEM_CELL_QTL_CIS		122	-0.363647	-1.68941	0.00184162	0.0299229	1	4005	tags=43%, list=25%, signal=57%
TONKS_TARGETS_OF_RUNX1_RUNX1T1_FUSION_HSC_UP	TONKS_TARGETS_OF_RUNX1_RUNX1T1_FUSION_HSC_UP		175	-0.335566	-1.67071	0.00184162	0.0336289	1	3070	tags=30%, list=19%, signal=36%
REACTOME_MAPK_FAMILY_SIGNALING_CASCADES	REACTOME_MAPK_FAMILY_SIGNALING_CASCADES		301	-0.29572	-1.54048	0.00184162	0.0716034	1	2705	tags=26%, list=17%, signal=30%
KEGG_HUNTINGTONS_DISEASE	KEGG_HUNTINGTONS_DISEASE		161	-0.317667	-1.53011	0.00184162	0.0752258	1	4873	tags=43%, list=30%, signal=61%
LI_WILMS_TUMOR_VS_FETAL_KIDNEY_1_UP	LI_WILMS_TUMOR_VS_FETAL_KIDNEY_1_UP		182	-0.309016	-1.52772	0.00184162	0.07603	1	3640	tags=31%, list=22%, signal=39%
BASAKI_YBX1_TARGETS_DN	BASAKI_YBX1_TARGETS_DN		371	-0.281084	-1.50282	0.00184162	0.0861241	1	3109	tags=26%, list=19%, signal=31%
STK33_SKM_UP	STK33_SKM_UP		260	-0.270652	-1.388	0.00184502	0.147329	1	4012	tags=32%, list=25%, signal=41%
REACTOME_RNA_POLYMERASE_I_TRANSCRIPTION_INITIATION	REACTOME_RNA_POLYMERASE_I_TRANSCRIPTION_INITIATION		44	-0.448014	-1.71366	0.00185185	0.0255224	1	4617	tags=52%, list=28%, signal=73%
PID_IL2_STAT5_PATHWAY	PID_IL2_STAT5_PATHWAY		29	-0.521098	-1.80613	0.00185529	0.0126265	1	3819	tags=52%, list=23%, signal=67%
FURUKAWA_DUSP6_TARGETS_PCI35_DN	FURUKAWA_DUSP6_TARGETS_PCI35_DN		69	-0.416212	-1.76402	0.00185529	0.0177183	1	4538	tags=42%, list=28%, signal=58%
AMIT_SERUM_RESPONSE_480_MCF10A	AMIT_SERUM_RESPONSE_480_MCF10A		35	-0.491026	-1.75136	0.00185874	0.0193328	1	3442	tags=43%, list=21%, signal=54%
REACTOME_NEGATIVE_REGULATION_OF_MAPK_PATHWAY	REACTOME_NEGATIVE_REGULATION_OF_MAPK_PATHWAY		43	-0.458403	-1.76271	0.0018622	0.0178043	1	4334	tags=51%, list=27%, signal=70%
HOLLERN_SOLID_NODULAR_BREAST_TUMOR_DN	HOLLERN_SOLID_NODULAR_BREAST_TUMOR_DN		30	-0.540135	-1.88144	0.00186567	0.00651999	0.988	1880	tags=37%, list=12%, signal=41%
BYSTROEM_CORRELATED_WITH_IL5_DN	BYSTROEM_CORRELATED_WITH_IL5_DN		55	-0.438908	-1.75696	0.00186567	0.0185715	1	5208	tags=55%, list=32%, signal=80%
RUTELLA_RESPONSE_TO_CSF2RB_AND_IL4_DN	RUTELLA_RESPONSE_TO_CSF2RB_AND_IL4_DN		311	-0.288288	-1.53354	0.00186567	0.0741264	1	5119	tags=42%, list=31%, signal=61%
PID_CXCR4_PATHWAY	PID_CXCR4_PATHWAY		99	-0.420568	-1.89351	0.00186916	0.00584754	0.976	3931	tags=44%, list=24%, signal=58%
JISON_SICKLE_CELL_DISEASE_DN	JISON_SICKLE_CELL_DISEASE_DN		167	-0.320758	-1.56799	0.00186916	0.06162	1	4559	tags=41%, list=28%, signal=56%
KEGG_VIBRIO_CHOLERAE_INFECTION	KEGG_VIBRIO_CHOLERAE_INFECTION		50	-0.443469	-1.73288	0.00187266	0.0222259	1	3035	tags=42%, list=19%, signal=51%
DUTERTRE_ESTRADIOL_RESPONSE_24HR_UP	DUTERTRE_ESTRADIOL_RESPONSE_24HR_UP		318	-0.275146	-1.44141	0.00187266	0.115466	1	5075	tags=37%, list=31%, signal=52%
VANDESLUIS_COMMD1_TARGETS_GROUP_2_UP	VANDESLUIS_COMMD1_TARGETS_GROUP_2_UP		14	-0.682866	-1.9045	0.00187617	0.00529029	0.96	3801	tags=71%, list=23%, signal=93%
AKL_HTLV1_INFECTION_UP	AKL_HTLV1_INFECTION_UP		25	-0.538393	-1.79202	0.00187617	0.0141717	1	2582	tags=40%, list=16%, signal=47%
NIKOLSKY_BREAST_CANCER_20Q11_AMPLICON	NIKOLSKY_BREAST_CANCER_20Q11_AMPLICON		31	-0.611958	-2.15559	0.0018797	2.9534573E-4	0.081	3839	tags=65%, list=24%, signal=84%
KEGG_LEISHMANIA_INFECTION	KEGG_LEISHMANIA_INFECTION		66	-0.446961	-1.87871	0.0018797	0.00667356	0.99	4483	tags=48%, list=28%, signal=67%
PEDERSEN_METASTASIS_BY_ERBB2_ISOFORM_3	PEDERSEN_METASTASIS_BY_ERBB2_ISOFORM_3		17	-0.650234	-1.95444	0.00188324	0.00317985	0.8	1901	tags=53%, list=12%, signal=60%
SCHOEN_NFKB_SIGNALING	SCHOEN_NFKB_SIGNALING		33	-0.533375	-1.88188	0.00188324	0.0065173	0.987	4343	tags=58%, list=27%, signal=78%
SARTIPY_NORMAL_AT_INSULIN_RESISTANCE_UP	SARTIPY_NORMAL_AT_INSULIN_RESISTANCE_UP		29	-0.548775	-1.8752	0.00188324	0.00689045	0.99	4146	tags=62%, list=25%, signal=83%
EIF4E_DN	EIF4E_DN		98	-0.385402	-1.72814	0.00188324	0.0230611	1	5301	tags=50%, list=33%, signal=74%
VANTVEER_BREAST_CANCER_METASTASIS_DN	VANTVEER_BREAST_CANCER_METASTASIS_DN		107	-0.374372	-1.70852	0.00188324	0.0263902	1	3691	tags=34%, list=23%, signal=43%
REACTOME_RNA_POLYMERASE_II_PRE_TRANSCRIPTION_EVENTS	REACTOME_RNA_POLYMERASE_II_PRE_TRANSCRIPTION_EVENTS		74	-0.461558	-1.92956	0.00188679	0.00410564	0.89	4215	tags=45%, list=26%, signal=60%
WP_MATRIX_METALLOPROTEINASES	WP_MATRIX_METALLOPROTEINASES		26	-0.549987	-1.86855	0.00188679	0.00732459	0.99	2213	tags=38%, list=14%, signal=44%
SHIN_B_CELL_LYMPHOMA_CLUSTER_8	SHIN_B_CELL_LYMPHOMA_CLUSTER_8		37	-0.538978	-1.94878	0.00189036	0.00337842	0.826	3354	tags=41%, list=21%, signal=51%
WP_PROSTAGLANDIN_SIGNALING	WP_PROSTAGLANDIN_SIGNALING		30	-0.552954	-1.9213	0.00189036	0.00453139	0.911	4450	tags=57%, list=27%, signal=78%
REACTOME_MATURATION_OF_SARS_COV_2_SPIKE_PROTEIN	REACTOME_MATURATION_OF_SARS_COV_2_SPIKE_PROTEIN		5	-0.819186	-1.70918	0.00189036	0.0262891	1	2254	tags=80%, list=14%, signal=93%
REACTOME_NON_INTEGRIN_MEMBRANE_ECM_INTERACTIONS	REACTOME_NON_INTEGRIN_MEMBRANE_ECM_INTERACTIONS		59	-0.41424	-1.69839	0.00189036	0.0283232	1	2563	tags=31%, list=16%, signal=36%
HALLMARK_UV_RESPONSE_DN	HALLMARK_UV_RESPONSE_DN		143	-0.349437	-1.67734	0.00189036	0.0321742	1	3170	tags=30%, list=19%, signal=37%
SANSOM_APC_MYC_TARGETS	SANSOM_APC_MYC_TARGETS		234	-0.290782	-1.46934	0.00189036	0.100931	1	4881	tags=38%, list=30%, signal=54%
COLDREN_GEFITINIB_RESISTANCE_UP	COLDREN_GEFITINIB_RESISTANCE_UP		84	-0.385328	-1.68097	0.00189394	0.0314291	1	2221	tags=30%, list=14%, signal=34%
LI_WILMS_TUMOR_VS_FETAL_KIDNEY_1_DN	LI_WILMS_TUMOR_VS_FETAL_KIDNEY_1_DN		162	-0.344901	-1.67425	0.00189394	0.0328167	1	5256	tags=46%, list=32%, signal=68%
BREUHAHN_GROWTH_FACTOR_SIGNALING_IN_LIVER_CANCER	BREUHAHN_GROWTH_FACTOR_SIGNALING_IN_LIVER_CANCER		15	-0.674468	-1.95244	0.00189753	0.00322421	0.804	968	tags=33%, list=6%, signal=35%
MARSON_FOXP3_TARGETS_UP	MARSON_FOXP3_TARGETS_UP		63	-0.40967	-1.69745	0.00189753	0.0284817	1	2929	tags=37%, list=18%, signal=44%
HIRSCH_CELLULAR_TRANSFORMATION_SIGNATURE_DN	HIRSCH_CELLULAR_TRANSFORMATION_SIGNATURE_DN		100	-0.362988	-1.61355	0.00189753	0.0472795	1	4443	tags=45%, list=27%, signal=61%
MA_RAT_AGING_DN	MA_RAT_AGING_DN		149	-0.329412	-1.58768	0.00189753	0.0550008	1	4841	tags=44%, list=30%, signal=61%
DORN_ADENOVIRUS_INFECTION_48HR_DN	DORN_ADENOVIRUS_INFECTION_48HR_DN		37	-0.545506	-1.97756	0.00190114	0.00244628	0.681	3604	tags=54%, list=22%, signal=69%
WP_ENDOCHONDRAL_OSSIFICATION	WP_ENDOCHONDRAL_OSSIFICATION		60	-0.445823	-1.82104	0.00190114	0.0110119	1	2869	tags=33%, list=18%, signal=40%
REACTOME_SIGNALING_BY_PDGFR_IN_DISEASE	REACTOME_SIGNALING_BY_PDGFR_IN_DISEASE		19	-0.591306	-1.81581	0.00190114	0.0116037	1	4555	tags=58%, list=28%, signal=80%
MOREIRA_RESPONSE_TO_TSA_UP	MOREIRA_RESPONSE_TO_TSA_UP		25	-0.536694	-1.77672	0.00190114	0.0160408	1	1263	tags=32%, list=8%, signal=35%
KEGG_MEDICUS_PATHOGEN_ESCHERICHIA_ESPT_TO_RAC_SIGNALING_PATHWAY	KEGG_MEDICUS_PATHOGEN_ESCHERICHIA_ESPT_TO_RAC_SIGNALING_PATHWAY		14	-0.622345	-1.74213	0.00190114	0.0206359	1	3901	tags=71%, list=24%, signal=94%
BIOCARTA_BIOPEPTIDES_PATHWAY	BIOCARTA_BIOPEPTIDES_PATHWAY		27	-0.555574	-1.89421	0.00190476	0.00582603	0.975	4483	tags=59%, list=28%, signal=82%
WP_LACTATE_SHUTTLE_IN_GLIAL_CELLS	WP_LACTATE_SHUTTLE_IN_GLIAL_CELLS		13	-0.677707	-1.87412	0.00190476	0.00695023	0.99	3993	tags=77%, list=25%, signal=102%
DORSAM_HOXA9_TARGETS_UP	DORSAM_HOXA9_TARGETS_UP		33	-0.49688	-1.79502	0.00190476	0.0138516	1	2337	tags=39%, list=14%, signal=46%
REACTOME_CELL_JUNCTION_ORGANIZATION	REACTOME_CELL_JUNCTION_ORGANIZATION		113	-0.352527	-1.61924	0.00190476	0.0457383	1	3384	tags=35%, list=21%, signal=44%
REACTOME_SPRY_REGULATION_OF_FGF_SIGNALING	REACTOME_SPRY_REGULATION_OF_FGF_SIGNALING		16	-0.652129	-1.91542	0.0019084	0.00474875	0.924	3295	tags=75%, list=20%, signal=94%
REACTOME_NEGATIVE_REGULATION_OF_FGFR1_SIGNALING	REACTOME_NEGATIVE_REGULATION_OF_FGFR1_SIGNALING		28	-0.557584	-1.91416	0.0019084	0.00480876	0.93	3295	tags=46%, list=20%, signal=58%
BURTON_ADIPOGENESIS_11	BURTON_ADIPOGENESIS_11		51	-0.459782	-1.84944	0.0019084	0.00869745	0.996	4371	tags=51%, list=27%, signal=69%
GROSS_HYPOXIA_VIA_ELK3_UP	GROSS_HYPOXIA_VIA_ELK3_UP		201	-0.296097	-1.48238	0.0019084	0.0948714	1	3322	tags=27%, list=20%, signal=34%
PID_FOXM1_PATHWAY	PID_FOXM1_PATHWAY		39	-0.476491	-1.77774	0.00191205	0.0159176	1	4541	tags=54%, list=28%, signal=74%
MARTORIATI_MDM4_TARGETS_FETAL_LIVER_UP	MARTORIATI_MDM4_TARGETS_FETAL_LIVER_UP		228	-0.282877	-1.42731	0.00191205	0.123248	1	3801	tags=32%, list=23%, signal=41%
VECCHI_GASTRIC_CANCER_ADVANCED_VS_EARLY_UP	VECCHI_GASTRIC_CANCER_ADVANCED_VS_EARLY_UP		169	-0.302717	-1.47991	0.00191571	0.0960213	1	4554	tags=41%, list=28%, signal=56%
BIOCARTA_PROTEASOME_PATHWAY	BIOCARTA_PROTEASOME_PATHWAY		18	-0.701764	-2.17308	0.00191939	2.1009818E-4	0.054	3964	tags=72%, list=24%, signal=95%
WP_T_CELL_RECEPTOR_AND_COSTIMULATORY_SIGNALING	WP_T_CELL_RECEPTOR_AND_COSTIMULATORY_SIGNALING		27	-0.52863	-1.80888	0.00191939	0.0123387	1	3936	tags=48%, list=24%, signal=63%
MARTINEZ_RESPONSE_TO_TRABECTEDIN	MARTINEZ_RESPONSE_TO_TRABECTEDIN		50	-0.43795	-1.74109	0.00191939	0.020807	1	4102	tags=42%, list=25%, signal=56%
REACTOME_SUMOYLATION	REACTOME_SUMOYLATION		180	-0.324159	-1.5941	0.00191939	0.0529849	1	3539	tags=36%, list=22%, signal=46%
KEGG_SNARE_INTERACTIONS_IN_VESICULAR_TRANSPORT	KEGG_SNARE_INTERACTIONS_IN_VESICULAR_TRANSPORT		36	-0.442568	-1.658	0.00192308	0.0362985	1	2959	tags=42%, list=18%, signal=51%
DANG_MYC_TARGETS_DN	DANG_MYC_TARGETS_DN		28	-0.548776	-1.90647	0.00192678	0.0051891	0.952	4444	tags=68%, list=27%, signal=93%
REACTOME_RHOBTB2_GTPASE_CYCLE	REACTOME_RHOBTB2_GTPASE_CYCLE		23	-0.574233	-1.89643	0.00192678	0.0056875	0.973	5405	tags=70%, list=33%, signal=104%
REACTOME_SIGNALING_BY_ALK	REACTOME_SIGNALING_BY_ALK		29	-0.529734	-1.79877	0.00192678	0.0134455	1	2698	tags=48%, list=17%, signal=58%
NIKOLSKY_BREAST_CANCER_12Q13_Q21_AMPLICON	NIKOLSKY_BREAST_CANCER_12Q13_Q21_AMPLICON		43	-0.430918	-1.65506	0.00192678	0.0369712	1	5052	tags=58%, list=31%, signal=84%
GENTILE_UV_RESPONSE_CLUSTER_D9	GENTILE_UV_RESPONSE_CLUSTER_D9		26	-0.571204	-1.93405	0.0019305	0.00396354	0.878	1390	tags=31%, list=9%, signal=34%
FOURNIER_ACINAR_DEVELOPMENT_LATE_DN	FOURNIER_ACINAR_DEVELOPMENT_LATE_DN		20	-0.59085	-1.88232	0.0019305	0.00650521	0.987	5256	tags=70%, list=32%, signal=103%
WP_WARBURG_EFFECT_MODULATED_BY_DEUBIQUITINATING_ENZYMES_AND_THEIR_SUBSTRATES	WP_WARBURG_EFFECT_MODULATED_BY_DEUBIQUITINATING_ENZYMES_AND_THEIR_SUBSTRATES		25	-0.564472	-1.88052	0.0019305	0.00656334	0.989	3000	tags=40%, list=18%, signal=49%
REACTOME_PROTEIN_FOLDING	REACTOME_PROTEIN_FOLDING		90	-0.397204	-1.74366	0.0019305	0.0203724	1	3112	tags=39%, list=19%, signal=48%
REACTOME_FCGAMMA_RECEPTOR_FCGR_DEPENDENT_PHAGOCYTOSIS	REACTOME_FCGAMMA_RECEPTOR_FCGR_DEPENDENT_PHAGOCYTOSIS		84	-0.389875	-1.7113	0.0019305	0.0259893	1	2778	tags=31%, list=17%, signal=37%
GAZDA_DIAMOND_BLACKFAN_ANEMIA_PROGENITOR_DN	GAZDA_DIAMOND_BLACKFAN_ANEMIA_PROGENITOR_DN		61	-0.400836	-1.64783	0.0019305	0.038529	1	4084	tags=41%, list=25%, signal=54%
DAVICIONI_MOLECULAR_ARMS_VS_ERMS_DN	DAVICIONI_MOLECULAR_ARMS_VS_ERMS_DN		173	-0.336758	-1.63906	0.0019305	0.0406651	1	3089	tags=29%, list=19%, signal=36%
NABA_MATRISOME_POORLY_METASTATIC_MELANOMA	NABA_MATRISOME_POORLY_METASTATIC_MELANOMA		37	-0.502725	-1.87405	0.00193424	0.00694758	0.99	4330	tags=51%, list=27%, signal=70%
PACHER_TARGETS_OF_IGF1_AND_IGF2_UP	PACHER_TARGETS_OF_IGF1_AND_IGF2_UP		35	-0.502879	-1.8371	0.00193424	0.0096758	0.999	1884	tags=34%, list=12%, signal=39%
REACTOME_NEGATIVE_REGULATORS_OF_DDX58_IFIH1_SIGNALING	REACTOME_NEGATIVE_REGULATORS_OF_DDX58_IFIH1_SIGNALING		34	-0.48787	-1.76834	0.00193424	0.0172056	1	3765	tags=53%, list=23%, signal=69%
ALONSO_METASTASIS_EMT_UP	ALONSO_METASTASIS_EMT_UP		33	-0.492277	-1.7586	0.00193424	0.0184124	1	5085	tags=67%, list=31%, signal=97%
WP_INTEGRINMEDIATED_CELL_ADHESION	WP_INTEGRINMEDIATED_CELL_ADHESION		97	-0.367639	-1.63744	0.00193424	0.0409104	1	2336	tags=29%, list=14%, signal=33%
MARSON_FOXP3_TARGETS_DN	MARSON_FOXP3_TARGETS_DN		51	-0.448091	-1.76087	0.00193798	0.0180931	1	3593	tags=39%, list=22%, signal=50%
HUANG_GATA2_TARGETS_DN	HUANG_GATA2_TARGETS_DN		67	-0.400473	-1.67918	0.00193798	0.0318163	1	3544	tags=40%, list=22%, signal=51%
BURTON_ADIPOGENESIS_7	BURTON_ADIPOGENESIS_7		48	-0.425241	-1.66573	0.00193798	0.0347062	1	5507	tags=67%, list=34%, signal=100%
BOYAULT_LIVER_CANCER_SUBCLASS_G123_UP	BOYAULT_LIVER_CANCER_SUBCLASS_G123_UP		43	-0.437063	-1.62359	0.00193798	0.0444573	1	1760	tags=23%, list=11%, signal=26%
BROWNE_HCMV_INFECTION_18HR_UP	BROWNE_HCMV_INFECTION_18HR_UP		169	-0.302603	-1.47652	0.00193798	0.0975887	1	3960	tags=35%, list=24%, signal=46%
LEONARD_HYPOXIA	LEONARD_HYPOXIA		40	-0.48635	-1.82307	0.00194175	0.0108052	1	3462	tags=55%, list=21%, signal=70%
LIN_APC_TARGETS	LIN_APC_TARGETS		70	-0.403536	-1.69931	0.00194175	0.028172	1	4107	tags=41%, list=25%, signal=55%
REACTOME_GOLGI_ASSOCIATED_VESICLE_BIOGENESIS	REACTOME_GOLGI_ASSOCIATED_VESICLE_BIOGENESIS		55	-0.419598	-1.67295	0.00194175	0.033131	1	2858	tags=38%, list=18%, signal=46%
WP_INTERFERON_TYPE_I_SIGNALING	WP_INTERFERON_TYPE_I_SIGNALING		51	-0.402891	-1.59028	0.00194175	0.0541835	1	3182	tags=37%, list=20%, signal=46%
WANG_ESOPHAGUS_CANCER_VS_NORMAL_DN	WANG_ESOPHAGUS_CANCER_VS_NORMAL_DN		98	-0.389689	-1.73168	0.00194553	0.0223948	1	4111	tags=44%, list=25%, signal=58%
GEORGES_CELL_CYCLE_MIR192_TARGETS	GEORGES_CELL_CYCLE_MIR192_TARGETS		62	-0.40316	-1.68218	0.00194553	0.0312472	1	4356	tags=35%, list=27%, signal=48%
LI_ESTROGENE_BIDIRECTIONAL_E2_RESPONSE	LI_ESTROGENE_BIDIRECTIONAL_E2_RESPONSE		93	-0.351952	-1.57097	0.00194553	0.0605832	1	4146	tags=43%, list=25%, signal=57%
BOSCO_ALLERGEN_INDUCED_TH2_ASSOCIATED_MODULE	BOSCO_ALLERGEN_INDUCED_TH2_ASSOCIATED_MODULE		140	-0.331133	-1.54682	0.00194553	0.0694968	1	2541	tags=26%, list=16%, signal=30%
KEGG_MEDICUS_REFERENCE_N_GLYCAN_PRECURSOR_BIOSYNTHESIS_ALG6_TO_OST	KEGG_MEDICUS_REFERENCE_N_GLYCAN_PRECURSOR_BIOSYNTHESIS_ALG6_TO_OST		10	-0.681581	-1.75562	0.00194932	0.0187322	1	1507	tags=50%, list=9%, signal=55%
BIOCARTA_STAT3_PATHWAY	BIOCARTA_STAT3_PATHWAY		8	-0.717768	-1.7148	0.00194932	0.0253747	1	4292	tags=88%, list=26%, signal=119%
RODRIGUES_DCC_TARGETS_DN	RODRIGUES_DCC_TARGETS_DN		118	-0.367287	-1.67069	0.00194932	0.033609	1	4200	tags=39%, list=26%, signal=52%
SHAFFER_IRF4_MULTIPLE_MYELOMA_PROGRAM	SHAFFER_IRF4_MULTIPLE_MYELOMA_PROGRAM		36	-0.628159	-2.3046	0.00195312	2.437112E-5	0.004	3216	tags=58%, list=20%, signal=73%
KYNG_ENVIRONMENTAL_STRESS_RESPONSE_NOT_BY_GAMMA_IN_WS	KYNG_ENVIRONMENTAL_STRESS_RESPONSE_NOT_BY_GAMMA_IN_WS		31	-0.519031	-1.8323	0.00195312	0.0099906	1	4367	tags=58%, list=27%, signal=79%
WP_LEUKOCYTEINTRINSIC_HIPPO_PATHWAY_FUNCTIONS	WP_LEUKOCYTEINTRINSIC_HIPPO_PATHWAY_FUNCTIONS		33	-0.489973	-1.75969	0.00195312	0.0182356	1	2978	tags=39%, list=18%, signal=48%
WP_ANDROGEN_RECEPTOR_NETWORK_IN_PROSTATE_CANCER	WP_ANDROGEN_RECEPTOR_NETWORK_IN_PROSTATE_CANCER		102	-0.361991	-1.62994	0.00195312	0.0428858	1	4625	tags=43%, list=28%, signal=60%
DOANE_BREAST_CANCER_CLASSES_DN	DOANE_BREAST_CANCER_CLASSES_DN		32	-0.55513	-1.99553	0.00195695	0.00201846	0.59	4486	tags=50%, list=28%, signal=69%
PID_INTEGRIN4_PATHWAY	PID_INTEGRIN4_PATHWAY		11	-0.707677	-1.88671	0.00195695	0.00626575	0.984	1529	tags=55%, list=9%, signal=60%
WP_G1_TO_S_CELL_CYCLE_CONTROL	WP_G1_TO_S_CELL_CYCLE_CONTROL		64	-0.406421	-1.6825	0.00195695	0.0312358	1	3630	tags=34%, list=22%, signal=44%
REACTOME_REGULATION_OF_RUNX1_EXPRESSION_AND_ACTIVITY	REACTOME_REGULATION_OF_RUNX1_EXPRESSION_AND_ACTIVITY		17	-0.666149	-1.99201	0.00196078	0.00208731	0.612	3306	tags=59%, list=20%, signal=74%
REACTOME_REGULATION_OF_IFNG_SIGNALING	REACTOME_REGULATION_OF_IFNG_SIGNALING		14	-0.686344	-1.8755	0.00196078	0.00687749	0.99	3887	tags=79%, list=24%, signal=103%
BIOCARTA_MET_PATHWAY	BIOCARTA_MET_PATHWAY		33	-0.52572	-1.86431	0.00196078	0.00761885	0.994	3295	tags=39%, list=20%, signal=49%
WP_APOPTOSISRELATED_NETWORK_DUE_TO_ALTERED_NOTCH3_IN_OVARIAN_CANCER	WP_APOPTOSISRELATED_NETWORK_DUE_TO_ALTERED_NOTCH3_IN_OVARIAN_CANCER		53	-0.49858	-1.99359	0.00196464	0.00204518	0.599	3110	tags=36%, list=19%, signal=44%
MIKHAYLOVA_OXIDATIVE_STRESS_RESPONSE_VIA_VHL_UP	MIKHAYLOVA_OXIDATIVE_STRESS_RESPONSE_VIA_VHL_UP		7	-0.837322	-1.93548	0.00196464	0.00389566	0.874	2560	tags=86%, list=16%, signal=102%
MORI_PRE_BI_LYMPHOCYTE_DN	MORI_PRE_BI_LYMPHOCYTE_DN		76	-0.436828	-1.8614	0.00196464	0.00780731	0.995	3604	tags=36%, list=22%, signal=45%
NADELLA_PRKAR1A_TARGETS_DN	NADELLA_PRKAR1A_TARGETS_DN		7	-0.772042	-1.75999	0.00196464	0.0181958	1	3238	tags=71%, list=20%, signal=89%
WOOD_EBV_EBNA1_TARGETS_UP	WOOD_EBV_EBNA1_TARGETS_UP		107	-0.351621	-1.62503	0.00196464	0.0441625	1	3735	tags=36%, list=23%, signal=46%
SUNG_METASTASIS_STROMA_DN	SUNG_METASTASIS_STROMA_DN		52	-0.469844	-1.86697	0.0019685	0.00744514	0.993	2958	tags=35%, list=18%, signal=42%
REACTOME_INFECTION_WITH_MYCOBACTERIUM_TUBERCULOSIS	REACTOME_INFECTION_WITH_MYCOBACTERIUM_TUBERCULOSIS		26	-0.559736	-1.88337	0.00197239	0.00646326	0.987	4279	tags=65%, list=26%, signal=89%
LENAOUR_DENDRITIC_CELL_MATURATION_DN	LENAOUR_DENDRITIC_CELL_MATURATION_DN		127	-0.366701	-1.69977	0.00197239	0.0280982	1	5517	tags=53%, list=34%, signal=79%
GENTILE_UV_RESPONSE_CLUSTER_D6	GENTILE_UV_RESPONSE_CLUSTER_D6		34	-0.558779	-2.00311	0.00197628	0.00186536	0.559	4160	tags=53%, list=26%, signal=71%
CEBALLOS_TARGETS_OF_TP53_AND_MYC_UP	CEBALLOS_TARGETS_OF_TP53_AND_MYC_UP		19	-0.626122	-1.96851	0.00197628	0.00273908	0.729	4592	tags=74%, list=28%, signal=102%
REACTOME_CHK1_CHK2_CDS1_MEDIATED_INACTIVATION_OF_CYCLIN_B_CDK1_COMPLEX	REACTOME_CHK1_CHK2_CDS1_MEDIATED_INACTIVATION_OF_CYCLIN_B_CDK1_COMPLEX		13	-0.675432	-1.91681	0.00197628	0.00469448	0.922	3518	tags=62%, list=22%, signal=78%
BURTON_ADIPOGENESIS_1	BURTON_ADIPOGENESIS_1		31	-0.510563	-1.78233	0.00197628	0.0153469	1	3462	tags=48%, list=21%, signal=61%
DAZARD_UV_RESPONSE_CLUSTER_G2	DAZARD_UV_RESPONSE_CLUSTER_G2		28	-0.510523	-1.77557	0.00197628	0.0162077	1	3201	tags=39%, list=20%, signal=49%
BIOCARTA_CTLA4_PATHWAY	BIOCARTA_CTLA4_PATHWAY		18	-0.583915	-1.75133	0.00197628	0.0193245	1	6489	tags=89%, list=40%, signal=148%
MORI_PRE_BI_LYMPHOCYTE_UP	MORI_PRE_BI_LYMPHOCYTE_UP		77	-0.407146	-1.73814	0.0019802	0.0212682	1	3738	tags=34%, list=23%, signal=44%
REACTOME_SUMOYLATION_OF_UBIQUITINYLATION_PROTEINS	REACTOME_SUMOYLATION_OF_UBIQUITINYLATION_PROTEINS		38	-0.553863	-2.05455	0.00198413	0.00105843	0.332	4047	tags=63%, list=25%, signal=84%
BIOCARTA_WNT_PATHWAY	BIOCARTA_WNT_PATHWAY		24	-0.571705	-1.84258	0.00198413	0.00924847	0.999	1558	tags=29%, list=10%, signal=32%
MODY_HIPPOCAMPUS_PRENATAL	MODY_HIPPOCAMPUS_PRENATAL		40	-0.460302	-1.72697	0.00198413	0.0232602	1	4124	tags=52%, list=25%, signal=70%
DELASERNA_MYOD_TARGETS_DN	DELASERNA_MYOD_TARGETS_DN		54	-0.41541	-1.62075	0.00198413	0.0452975	1	5139	tags=57%, list=32%, signal=84%
HOEBEKE_LYMPHOID_STEM_CELL_DN	HOEBEKE_LYMPHOID_STEM_CELL_DN		82	-0.365008	-1.58461	0.00198413	0.0560516	1	5512	tags=51%, list=34%, signal=77%
IIZUKA_LIVER_CANCER_PROGRESSION_L1_G1_DN	IIZUKA_LIVER_CANCER_PROGRESSION_L1_G1_DN		9	-0.730055	-1.80227	0.00198807	0.0130591	1	1115	tags=44%, list=7%, signal=48%
HOSHIDA_LIVER_CANCER_LATE_RECURRENCE_UP	HOSHIDA_LIVER_CANCER_LATE_RECURRENCE_UP		61	-0.422407	-1.72698	0.00198807	0.0232777	1	3591	tags=43%, list=22%, signal=54%
AGUIRRE_PANCREATIC_CANCER_COPY_NUMBER_UP	AGUIRRE_PANCREATIC_CANCER_COPY_NUMBER_UP		284	-0.30934	-1.60887	0.00198807	0.0487354	1	4029	tags=35%, list=25%, signal=46%
SMIRNOV_CIRCULATING_ENDOTHELIOCYTES_IN_CANCER_UP	SMIRNOV_CIRCULATING_ENDOTHELIOCYTES_IN_CANCER_UP		158	-0.321584	-1.54561	0.00198807	0.0698031	1	4191	tags=37%, list=26%, signal=49%
FARMER_BREAST_CANCER_CLUSTER_2	FARMER_BREAST_CANCER_CLUSTER_2		32	-0.512284	-1.86621	0.00199203	0.00748709	0.994	4811	tags=50%, list=30%, signal=71%
BIOCARTA_PLK3_PATHWAY	BIOCARTA_PLK3_PATHWAY		8	-0.765046	-1.79067	0.00199203	0.0142793	1	2963	tags=63%, list=18%, signal=76%
RICKMAN_TUMOR_DIFFERENTIATED_MODERATELY_VS_POORLY_UP	RICKMAN_TUMOR_DIFFERENTIATED_MODERATELY_VS_POORLY_UP		121	-0.364256	-1.66694	0.00199601	0.0345117	1	3794	tags=35%, list=23%, signal=45%
REACTOME_TRNA_AMINOACYLATION	REACTOME_TRNA_AMINOACYLATION		41	-0.518749	-1.96416	0.002	0.0028675	0.754	3977	tags=59%, list=24%, signal=77%
REACTOME_SCAVENGING_BY_CLASS_F_RECEPTORS	REACTOME_SCAVENGING_BY_CLASS_F_RECEPTORS		6	-0.875355	-1.85769	0.002	0.00809824	0.995	1088	tags=50%, list=7%, signal=54%
REACTOME_CYCLIN_A_B1_B2_ASSOCIATED_EVENTS_DURING_G2_M_TRANSITION	REACTOME_CYCLIN_A_B1_B2_ASSOCIATED_EVENTS_DURING_G2_M_TRANSITION		24	-0.555995	-1.83597	0.002	0.00975317	0.999	3819	tags=46%, list=23%, signal=60%
GRAHAM_NORMAL_QUIESCENT_VS_NORMAL_DIVIDING_DN	GRAHAM_NORMAL_QUIESCENT_VS_NORMAL_DIVIDING_DN		82	-0.380767	-1.66403	0.002	0.0350793	1	6218	tags=52%, list=38%, signal=84%
PURWIN_MEWO_SOX10_TARGETS	PURWIN_MEWO_SOX10_TARGETS		85	-0.37206	-1.62382	0.002	0.0444528	1	3524	tags=32%, list=22%, signal=40%
AMIT_EGF_RESPONSE_20_MCF10A	AMIT_EGF_RESPONSE_20_MCF10A		12	-0.71214	-1.92263	0.00200401	0.00447164	0.909	911	tags=50%, list=6%, signal=53%
LINDGREN_BLADDER_CANCER_HIGH_RECURRENCE	LINDGREN_BLADDER_CANCER_HIGH_RECURRENCE		49	-0.490306	-1.91433	0.00200401	0.00480408	0.929	4225	tags=57%, list=26%, signal=77%
WP_H19_RBE2F1_AND_CDKBETACATENIN_IN_COLORECTAL_CANCER	WP_H19_RBE2F1_AND_CDKBETACATENIN_IN_COLORECTAL_CANCER		14	-0.656868	-1.87505	0.00200401	0.00689544	0.99	3524	tags=64%, list=22%, signal=82%
BIOCARTA_THELPER_PATHWAY	BIOCARTA_THELPER_PATHWAY		12	-0.667238	-1.82871	0.00200401	0.0102595	1	3276	tags=67%, list=20%, signal=83%
NABA_MATRISOME_PRIMARY_METASTATIC_COLORECTAL_TUMOR	NABA_MATRISOME_PRIMARY_METASTATIC_COLORECTAL_TUMOR		58	-0.45285	-1.81954	0.00200401	0.0111911	1	4533	tags=52%, list=28%, signal=71%
PID_EPO_PATHWAY	PID_EPO_PATHWAY		33	-0.488263	-1.772	0.00200401	0.0167097	1	4345	tags=58%, list=27%, signal=78%
ALCALA_APOPTOSIS	ALCALA_APOPTOSIS		83	-0.38538	-1.70314	0.00200401	0.0273493	1	3503	tags=40%, list=21%, signal=50%
WP_CANONICAL_AND_NONCANONICAL_TGFB_SIGNALING	WP_CANONICAL_AND_NONCANONICAL_TGFB_SIGNALING		16	-0.613313	-1.81647	0.00200803	0.0115238	1	4635	tags=56%, list=28%, signal=79%
REACTOME_CELLULAR_RESPONSE_TO_MITOCHONDRIAL_STRESS	REACTOME_CELLULAR_RESPONSE_TO_MITOCHONDRIAL_STRESS		9	-0.721898	-1.85395	0.00201613	0.00839185	0.996	1294	tags=56%, list=8%, signal=60%
GRANDVAUX_IRF3_TARGETS_UP	GRANDVAUX_IRF3_TARGETS_UP		12	-0.70391	-1.9003	0.0020202	0.00547908	0.966	3455	tags=67%, list=21%, signal=85%
HASLINGER_B_CLL_WITH_6Q21_DELETION	HASLINGER_B_CLL_WITH_6Q21_DELETION		20	-0.589519	-1.85297	0.0020202	0.00848733	0.996	2140	tags=35%, list=13%, signal=40%
ITO_PTTG1_TARGETS_DN	ITO_PTTG1_TARGETS_DN		8	-0.790288	-1.9483	0.00202429	0.00338875	0.829	3425	tags=100%, list=21%, signal=127%
REACTOME_MET_ACTIVATES_RAP1_AND_RAC1	REACTOME_MET_ACTIVATES_RAP1_AND_RAC1		11	-0.689126	-1.82692	0.00202429	0.0104212	1	2179	tags=55%, list=13%, signal=63%
REACTOME_FORMATION_OF_THE_EARLY_ELONGATION_COMPLEX	REACTOME_FORMATION_OF_THE_EARLY_ELONGATION_COMPLEX		30	-0.517846	-1.81224	0.00202429	0.0120246	1	5087	tags=53%, list=31%, signal=77%
BIOCARTA_VEGF_PATHWAY	BIOCARTA_VEGF_PATHWAY		27	-0.517796	-1.74911	0.00202429	0.019611	1	4042	tags=48%, list=25%, signal=64%
WP_CELL_INTERACTIONS_OF_THE_PANCREATIC_CANCER_MICROENVIRONMENT	WP_CELL_INTERACTIONS_OF_THE_PANCREATIC_CANCER_MICROENVIRONMENT		25	-0.585229	-1.97335	0.0020284	0.00260759	0.707	3056	tags=44%, list=19%, signal=54%
WP_NPHP1_DELETION_SYNDROME	WP_NPHP1_DELETION_SYNDROME		11	-0.708599	-1.8807	0.0020284	0.00656799	0.989	3295	tags=64%, list=20%, signal=80%
PID_PS1_PATHWAY	PID_PS1_PATHWAY		45	-0.437059	-1.70591	0.0020284	0.0268822	1	3295	tags=31%, list=20%, signal=39%
REACTOME_SIGNALING_BY_VEGF	REACTOME_SIGNALING_BY_VEGF		103	-0.375691	-1.70016	0.0020284	0.0279972	1	3431	tags=34%, list=21%, signal=43%
REACTOME_RHOB_GTPASE_CYCLE	REACTOME_RHOB_GTPASE_CYCLE		68	-0.40408	-1.68494	0.0020284	0.0306332	1	3594	tags=37%, list=22%, signal=47%
PID_IFNG_PATHWAY	PID_IFNG_PATHWAY		39	-0.473487	-1.77107	0.00203252	0.0168802	1	1815	tags=33%, list=11%, signal=37%
REACTOME_RECRUITMENT_OF_NUMA_TO_MITOTIC_CENTROSOMES	REACTOME_RECRUITMENT_OF_NUMA_TO_MITOTIC_CENTROSOMES		92	-0.377699	-1.6579	0.00203252	0.036308	1	4733	tags=46%, list=29%, signal=64%
YAO_TEMPORAL_RESPONSE_TO_PROGESTERONE_CLUSTER_8	YAO_TEMPORAL_RESPONSE_TO_PROGESTERONE_CLUSTER_8		47	-0.425699	-1.64978	0.00203252	0.0381115	1	3143	tags=36%, list=19%, signal=45%
REACTOME_PURINE_RIBONUCLEOSIDE_MONOPHOSPHATE_BIOSYNTHESIS	REACTOME_PURINE_RIBONUCLEOSIDE_MONOPHOSPHATE_BIOSYNTHESIS		11	-0.693077	-1.82425	0.00203666	0.0106816	1	3028	tags=73%, list=19%, signal=89%
COLLER_MYC_TARGETS_UP	COLLER_MYC_TARGETS_UP		23	-0.539844	-1.80604	0.00203666	0.0126231	1	5448	tags=70%, list=33%, signal=104%
SEIDEN_MET_SIGNALING	SEIDEN_MET_SIGNALING		19	-0.603275	-1.86185	0.00204082	0.007783	0.994	1443	tags=37%, list=9%, signal=40%
BIOCARTA_CCR5_PATHWAY	BIOCARTA_CCR5_PATHWAY		17	-0.628535	-1.88156	0.00204499	0.00652227	0.987	4483	tags=65%, list=28%, signal=89%
WP_WNTBETACATENIN_SIGNALING_INHIBITORS_IN_CURRENT_AND_PAST_CLINICAL_TRIALS	WP_WNTBETACATENIN_SIGNALING_INHIBITORS_IN_CURRENT_AND_PAST_CLINICAL_TRIALS		5	-0.919482	-1.83998	0.00204499	0.00944952	0.999	191	tags=40%, list=1%, signal=40%
WP_IL6_SIGNALING	WP_IL6_SIGNALING		42	-0.450006	-1.6996	0.00204499	0.0281185	1	4636	tags=50%, list=28%, signal=70%
KOINUMA_COLON_CANCER_MSI_DN	KOINUMA_COLON_CANCER_MSI_DN		8	-0.759145	-1.85065	0.00204918	0.0086345	0.996	1729	tags=50%, list=11%, signal=56%
CROONQUIST_IL6_DEPRIVATION_DN	CROONQUIST_IL6_DEPRIVATION_DN		93	-0.363925	-1.62418	0.00204918	0.0443452	1	6291	tags=56%, list=39%, signal=91%
REACTOME_MAPK1_ERK2_ACTIVATION	REACTOME_MAPK1_ERK2_ACTIVATION		9	-0.731631	-1.84405	0.00205339	0.00914486	0.998	1720	tags=67%, list=11%, signal=74%
REACTOME_SIGNALLING_TO_ERKS	REACTOME_SIGNALLING_TO_ERKS		33	-0.509482	-1.83057	0.00205339	0.0101351	1	2322	tags=36%, list=14%, signal=42%
ZHENG_FOXP3_TARGETS_UP	ZHENG_FOXP3_TARGETS_UP		26	-0.548886	-1.84632	0.00206186	0.00893685	0.997	3208	tags=50%, list=20%, signal=62%
QI_HYPOXIA_TARGETS_OF_HIF1A_AND_FOXA2	QI_HYPOXIA_TARGETS_OF_HIF1A_AND_FOXA2		35	-0.500439	-1.80861	0.00206186	0.0123567	1	1484	tags=37%, list=9%, signal=41%
SIMBULAN_UV_RESPONSE_NORMAL_DN	SIMBULAN_UV_RESPONSE_NORMAL_DN		32	-0.528362	-1.85466	0.00207039	0.00834373	0.996	4371	tags=50%, list=27%, signal=68%
KORKOLA_TERATOMA_UP	KORKOLA_TERATOMA_UP		17	-0.634326	-1.91631	0.00208333	0.0047147	0.923	3090	tags=71%, list=19%, signal=87%
PID_DELTA_NP63_PATHWAY	PID_DELTA_NP63_PATHWAY		46	-0.450607	-1.75382	0.00208768	0.0189901	1	4138	tags=46%, list=25%, signal=61%
CROSBY_E2F4_TARGETS	CROSBY_E2F4_TARGETS		6	-0.753865	-1.66175	0.00208768	0.0355032	1	3234	tags=83%, list=20%, signal=104%
REACTOME_SIGNALING_BY_FGFR4_IN_DISEASE	REACTOME_SIGNALING_BY_FGFR4_IN_DISEASE		11	-0.737488	-1.98779	0.00210526	0.00219272	0.631	2391	tags=55%, list=15%, signal=64%
WP_MECHANOREGULATION_AND_PATHOLOGY_OF_YAPTAZ_VIA_HIPPO_AND_NONHIPPO_MECHANISMS	WP_MECHANOREGULATION_AND_PATHOLOGY_OF_YAPTAZ_VIA_HIPPO_AND_NONHIPPO_MECHANISMS		46	-0.440197	-1.68374	0.00211416	0.0309495	1	2532	tags=33%, list=16%, signal=38%
BIOCARTA_ECM_PATHWAY	BIOCARTA_ECM_PATHWAY		18	-0.625468	-1.90976	0.00214592	0.00506419	0.94	3407	tags=56%, list=21%, signal=70%
MARTENS_BOUND_BY_PML_RARA_FUSION	MARTENS_BOUND_BY_PML_RARA_FUSION		432	-0.246402	-1.33873	0.0034965	0.180274	1	4553	tags=34%, list=28%, signal=46%
DAIRKEE_CANCER_PRONE_RESPONSE_BPA_E2	DAIRKEE_CANCER_PRONE_RESPONSE_BPA_E2		110	-0.340871	-1.53596	0.00352734	0.0732088	1	4892	tags=49%, list=30%, signal=70%
CHIARADONNA_NEOPLASTIC_TRANSFORMATION_KRAS_DN	CHIARADONNA_NEOPLASTIC_TRANSFORMATION_KRAS_DN		137	-0.342292	-1.61723	0.00364964	0.0461523	1	4861	tags=46%, list=30%, signal=65%
REACTOME_EPIGENETIC_REGULATION_OF_GENE_EXPRESSION	REACTOME_EPIGENETIC_REGULATION_OF_GENE_EXPRESSION		228	-0.277199	-1.42251	0.00365631	0.125746	1	5242	tags=43%, list=32%, signal=62%
REACTOME_RNA_POLYMERASE_I_TRANSCRIPTION	REACTOME_RNA_POLYMERASE_I_TRANSCRIPTION		87	-0.413331	-1.82921	0.00366972	0.0102428	1	4617	tags=45%, list=28%, signal=62%
GENTILE_UV_RESPONSE_CLUSTER_D2	GENTILE_UV_RESPONSE_CLUSTER_D2		37	-0.476695	-1.74578	0.00366972	0.0200841	1	2476	tags=32%, list=15%, signal=38%
KEGG_LYSOSOME	KEGG_LYSOSOME		118	-0.33546	-1.52659	0.00368324	0.0763681	1	4746	tags=46%, list=29%, signal=64%
HOFMANN_MYELODYSPLASTIC_SYNDROM_RISK_UP	HOFMANN_MYELODYSPLASTIC_SYNDROM_RISK_UP		22	-0.598476	-1.90914	0.00369004	0.00508657	0.943	3070	tags=50%, list=19%, signal=62%
REACTOME_SIGNALING_BY_NOTCH1	REACTOME_SIGNALING_BY_NOTCH1		71	-0.385488	-1.62893	0.00369004	0.0430981	1	2458	tags=30%, list=15%, signal=35%
ZHANG_BREAST_CANCER_PROGENITORS_DN	ZHANG_BREAST_CANCER_PROGENITORS_DN		134	-0.331047	-1.54427	0.00369004	0.0703447	1	2828	tags=25%, list=17%, signal=30%
WP_PATHOGENIC_ESCHERICHIA_COLI_INFECTION	WP_PATHOGENIC_ESCHERICHIA_COLI_INFECTION		54	-0.429913	-1.72547	0.00369686	0.0235626	1	5093	tags=59%, list=31%, signal=86%
WP_PURINE_METABOLISM_AND_RELATED_DISORDERS	WP_PURINE_METABOLISM_AND_RELATED_DISORDERS		22	-0.578206	-1.836	0.0037037	0.00976254	0.999	3297	tags=55%, list=20%, signal=68%
KIM_LIVER_CANCER_POOR_SURVIVAL_UP	KIM_LIVER_CANCER_POOR_SURVIVAL_UP		21	-0.583849	-1.83083	0.0037037	0.0101073	1	4004	tags=62%, list=25%, signal=82%
TOYOTA_TARGETS_OF_MIR34B_AND_MIR34C	TOYOTA_TARGETS_OF_MIR34B_AND_MIR34C		420	-0.262697	-1.41331	0.0037037	0.13119	1	4018	tags=30%, list=25%, signal=38%
RUIZ_TNC_TARGETS_UP	RUIZ_TNC_TARGETS_UP		153	-0.31977	-1.52552	0.00371747	0.0767422	1	3269	tags=30%, list=20%, signal=37%
OKUMURA_INFLAMMATORY_RESPONSE_LPS	OKUMURA_INFLAMMATORY_RESPONSE_LPS		172	-0.295511	-1.43233	0.00371747	0.120527	1	4523	tags=35%, list=28%, signal=48%
DELACROIX_RARG_BOUND_MEF	DELACROIX_RARG_BOUND_MEF		358	-0.26431	-1.41542	0.00371747	0.130181	1	3483	tags=28%, list=21%, signal=35%
WP_EXERCISEINDUCED_CIRCADIAN_REGULATION	WP_EXERCISEINDUCED_CIRCADIAN_REGULATION		46	-0.428132	-1.65571	0.00372439	0.0368214	1	3229	tags=46%, list=20%, signal=57%
TAKEDA_TARGETS_OF_NUP98_HOXA9_FUSION_10D_UP	TAKEDA_TARGETS_OF_NUP98_HOXA9_FUSION_10D_UP		178	-0.297606	-1.46801	0.00374532	0.101708	1	2856	tags=26%, list=18%, signal=32%
REACTOME_DOWNSTREAM_SIGNALING_OF_ACTIVATED_FGFR4	REACTOME_DOWNSTREAM_SIGNALING_OF_ACTIVATED_FGFR4		21	-0.588056	-1.86518	0.00375235	0.00753951	0.994	2391	tags=33%, list=15%, signal=39%
BROWN_MYELOID_CELL_DEVELOPMENT_UP	BROWN_MYELOID_CELL_DEVELOPMENT_UP		154	-0.343264	-1.64886	0.00375235	0.0383478	1	5049	tags=45%, list=31%, signal=65%
YAGI_AML_WITH_T_9_11_TRANSLOCATION	YAGI_AML_WITH_T_9_11_TRANSLOCATION		124	-0.331081	-1.53306	0.00375235	0.0742476	1	4477	tags=39%, list=27%, signal=53%
AMIT_EGF_RESPONSE_240_MCF10A	AMIT_EGF_RESPONSE_240_MCF10A		21	-0.58833	-1.84908	0.0037594	0.00872352	0.996	3935	tags=67%, list=24%, signal=88%
HEIDENBLAD_AMPLICON_12P11_12_UP	HEIDENBLAD_AMPLICON_12P11_12_UP		36	-0.488402	-1.77231	0.0037594	0.0166836	1	4031	tags=56%, list=25%, signal=74%
WP_STEROL_REGULATORY_ELEMENTBINDING_PROTEINS_SREBP_SIGNALING	WP_STEROL_REGULATORY_ELEMENTBINDING_PROTEINS_SREBP_SIGNALING		67	-0.377669	-1.57803	0.00376648	0.0582352	1	4376	tags=46%, list=27%, signal=63%
REACTOME_INTRACELLULAR_SIGNALING_BY_SECOND_MESSENGERS	REACTOME_INTRACELLULAR_SIGNALING_BY_SECOND_MESSENGERS		295	-0.281172	-1.46782	0.00377358	0.101787	1	3464	tags=30%, list=21%, signal=38%
GROSS_ELK3_TARGETS_DN	GROSS_ELK3_TARGETS_DN		32	-0.499977	-1.75686	0.00378788	0.0185743	1	2824	tags=44%, list=17%, signal=53%
REACTOME_NUCLEAR_EVENTS_KINASE_AND_TRANSCRIPTION_FACTOR_ACTIVATION	REACTOME_NUCLEAR_EVENTS_KINASE_AND_TRANSCRIPTION_FACTOR_ACTIVATION		60	-0.430124	-1.75042	0.00379507	0.0194611	1	2651	tags=33%, list=16%, signal=40%
ASTIER_INTEGRIN_SIGNALING	ASTIER_INTEGRIN_SIGNALING		51	-0.41644	-1.65574	0.00379507	0.036838	1	3388	tags=37%, list=21%, signal=47%
BURTON_ADIPOGENESIS_PEAK_AT_16HR	BURTON_ADIPOGENESIS_PEAK_AT_16HR		39	-0.499098	-1.85159	0.00380228	0.00856857	0.996	2955	tags=33%, list=18%, signal=41%
GENTILE_UV_RESPONSE_CLUSTER_D8	GENTILE_UV_RESPONSE_CLUSTER_D8		36	-0.480899	-1.7557	0.00380228	0.0187413	1	4611	tags=53%, list=28%, signal=73%
GALE_APL_WITH_FLT3_MUTATED_DN	GALE_APL_WITH_FLT3_MUTATED_DN		15	-0.591451	-1.75537	0.00380228	0.0187676	1	1993	tags=47%, list=12%, signal=53%
FAELT_B_CLL_WITH_VH_REARRANGEMENTS_DN	FAELT_B_CLL_WITH_VH_REARRANGEMENTS_DN		47	-0.426546	-1.65767	0.00380952	0.0363488	1	5817	tags=62%, list=36%, signal=96%
REACTOME_ACTIVATION_OF_THE_PRE_REPLICATIVE_COMPLEX	REACTOME_ACTIVATION_OF_THE_PRE_REPLICATIVE_COMPLEX		32	-0.48992	-1.74812	0.00381679	0.0197512	1	6280	tags=63%, list=39%, signal=101%
DELPUECH_FOXO3_TARGETS_UP	DELPUECH_FOXO3_TARGETS_UP		64	-0.404284	-1.67316	0.00381679	0.0330894	1	4061	tags=36%, list=25%, signal=48%
KEGG_CHRONIC_MYELOID_LEUKEMIA	KEGG_CHRONIC_MYELOID_LEUKEMIA		72	-0.392629	-1.64765	0.00381679	0.0385176	1	2001	tags=29%, list=12%, signal=33%
REACTOME_COLLAGEN_BIOSYNTHESIS_AND_MODIFYING_ENZYMES	REACTOME_COLLAGEN_BIOSYNTHESIS_AND_MODIFYING_ENZYMES		67	-0.386423	-1.62788	0.00381679	0.043433	1	2590	tags=31%, list=16%, signal=37%
REACTOME_CELLULAR_SENESCENCE	REACTOME_CELLULAR_SENESCENCE		171	-0.292298	-1.43811	0.00381679	0.117385	1	4561	tags=39%, list=28%, signal=54%
LINDGREN_BLADDER_CANCER_CLUSTER_1_DN	LINDGREN_BLADDER_CANCER_CLUSTER_1_DN		364	-0.258588	-1.40326	0.00381679	0.136732	1	3330	tags=26%, list=20%, signal=32%
WP_NGLYCAN_BIOSYNTHESIS	WP_NGLYCAN_BIOSYNTHESIS		55	-0.419772	-1.67949	0.00382409	0.0317525	1	4540	tags=53%, list=28%, signal=73%
REACTOME_REGULATED_NECROSIS	REACTOME_REGULATED_NECROSIS		58	-0.408998	-1.67	0.00382409	0.0337614	1	4178	tags=36%, list=26%, signal=49%
PID_ECADHERIN_NASCENT_AJ_PATHWAY	PID_ECADHERIN_NASCENT_AJ_PATHWAY		39	-0.524089	-1.9274	0.00383142	0.00420459	0.895	1649	tags=31%, list=10%, signal=34%
AZARE_STAT3_TARGETS	AZARE_STAT3_TARGETS		24	-0.536798	-1.79525	0.00383142	0.0138405	1	4963	tags=75%, list=30%, signal=108%
DARWICHE_SKIN_TUMOR_PROMOTER_UP	DARWICHE_SKIN_TUMOR_PROMOTER_UP		128	-0.326844	-1.5302	0.00383142	0.0752155	1	2821	tags=30%, list=17%, signal=36%
BREDEMEYER_RAG_SIGNALING_NOT_VIA_ATM_UP	BREDEMEYER_RAG_SIGNALING_NOT_VIA_ATM_UP		60	-0.419727	-1.70944	0.00383877	0.0262616	1	2909	tags=37%, list=18%, signal=44%
REN_BOUND_BY_E2F	REN_BOUND_BY_E2F		58	-0.408233	-1.63946	0.00384615	0.0406609	1	4709	tags=38%, list=29%, signal=53%
SIRNA_EIF4GI_DN	SIRNA_EIF4GI_DN		91	-0.367727	-1.6184	0.00384615	0.0459159	1	3935	tags=43%, list=24%, signal=56%
MORI_MATURE_B_LYMPHOCYTE_DN	MORI_MATURE_B_LYMPHOCYTE_DN		72	-0.392579	-1.64591	0.00385356	0.0388776	1	3810	tags=43%, list=23%, signal=56%
BROWNE_HCMV_INFECTION_16HR_UP	BROWNE_HCMV_INFECTION_16HR_UP		214	-0.29789	-1.49219	0.00385356	0.0908862	1	2433	tags=25%, list=15%, signal=29%
REACTOME_SIGNALING_BY_ERBB2_ECD_MUTANTS	REACTOME_SIGNALING_BY_ERBB2_ECD_MUTANTS		16	-0.658849	-1.96732	0.003861	0.0027702	0.733	2391	tags=44%, list=15%, signal=51%
VERNELL_RETINOBLASTOMA_PATHWAY_DN	VERNELL_RETINOBLASTOMA_PATHWAY_DN		22	-0.562246	-1.80186	0.003861	0.0131021	1	4010	tags=55%, list=25%, signal=72%
WEIGEL_OXIDATIVE_STRESS_BY_HNE_AND_TBH	WEIGEL_OXIDATIVE_STRESS_BY_HNE_AND_TBH		57	-0.396904	-1.60461	0.003861	0.0500767	1	3569	tags=35%, list=22%, signal=45%
REACTOME_BACTERIAL_INFECTION_PATHWAYS	REACTOME_BACTERIAL_INFECTION_PATHWAYS		69	-0.420777	-1.76787	0.00386847	0.017291	1	3295	tags=43%, list=20%, signal=54%
BIOCARTA_TEL_PATHWAY	BIOCARTA_TEL_PATHWAY		17	-0.582161	-1.76283	0.00386847	0.0178021	1	2563	tags=41%, list=16%, signal=49%
FLECHNER_PBL_KIDNEY_TRANSPLANT_OK_VS_DONOR_DN	FLECHNER_PBL_KIDNEY_TRANSPLANT_OK_VS_DONOR_DN		39	-0.452934	-1.71423	0.00386847	0.0254069	1	4835	tags=51%, list=30%, signal=73%
REACTOME_SUMOYLATION_OF_CHROMATIN_ORGANIZATION_PROTEINS	REACTOME_SUMOYLATION_OF_CHROMATIN_ORGANIZATION_PROTEINS		62	-0.410608	-1.69033	0.00386847	0.0297701	1	4203	tags=55%, list=26%, signal=74%
WU_APOPTOSIS_BY_CDKN1A_NOT_VIA_TP53	WU_APOPTOSIS_BY_CDKN1A_NOT_VIA_TP53		10	-0.706612	-1.79699	0.00387597	0.0136582	1	3970	tags=70%, list=24%, signal=92%
JAIN_NFKB_SIGNALING	JAIN_NFKB_SIGNALING		72	-0.412419	-1.71935	0.00387597	0.0245654	1	3676	tags=42%, list=23%, signal=54%
VANTVEER_BREAST_CANCER_POOR_PROGNOSIS	VANTVEER_BREAST_CANCER_POOR_PROGNOSIS		47	-0.40425	-1.6097	0.00387597	0.0484762	1	3039	tags=34%, list=19%, signal=42%
DAZARD_UV_RESPONSE_CLUSTER_G6	DAZARD_UV_RESPONSE_CLUSTER_G6		145	-0.32652	-1.54978	0.00387597	0.0684125	1	4308	tags=35%, list=26%, signal=47%
BERENJENO_TRANSFORMED_BY_RHOA_REVERSIBLY_DN	BERENJENO_TRANSFORMED_BY_RHOA_REVERSIBLY_DN		28	-0.559212	-1.93999	0.00389105	0.00369731	0.863	3602	tags=50%, list=22%, signal=64%
KORKOLA_CHORIOCARCINOMA_UP	KORKOLA_CHORIOCARCINOMA_UP		5	-0.853683	-1.80025	0.00389105	0.0132809	1	1257	tags=80%, list=8%, signal=87%
REACTOME_CYTOSOLIC_SENSORS_OF_PATHOGEN_ASSOCIATED_DNA	REACTOME_CYTOSOLIC_SENSORS_OF_PATHOGEN_ASSOCIATED_DNA		62	-0.396956	-1.65744	0.00389105	0.0364053	1	4617	tags=45%, list=28%, signal=63%
GRAHAM_CML_QUIESCENT_VS_NORMAL_QUIESCENT_DN	GRAHAM_CML_QUIESCENT_VS_NORMAL_QUIESCENT_DN		43	-0.439824	-1.67683	0.00389864	0.0322979	1	3161	tags=30%, list=19%, signal=37%
LI_DCP2_BOUND_MRNA	LI_DCP2_BOUND_MRNA		86	-0.364404	-1.59367	0.00389864	0.0531433	1	5013	tags=47%, list=31%, signal=67%
LEE_LIVER_CANCER_HEPATOBLAST	LEE_LIVER_CANCER_HEPATOBLAST		16	-0.626939	-1.87825	0.00390625	0.00668904	0.99	5169	tags=81%, list=32%, signal=119%
PID_SYNDECAN_2_PATHWAY	PID_SYNDECAN_2_PATHWAY		32	-0.501774	-1.77534	0.00390625	0.0162323	1	3295	tags=44%, list=20%, signal=55%
REACTOME_RECYCLING_PATHWAY_OF_L1	REACTOME_RECYCLING_PATHWAY_OF_L1		47	-0.41823	-1.65317	0.00390625	0.037437	1	2025	tags=30%, list=12%, signal=34%
REACTOME_CILIUM_ASSEMBLY	REACTOME_CILIUM_ASSEMBLY		192	-0.303443	-1.48979	0.00390625	0.0920504	1	4895	tags=40%, list=30%, signal=57%
WP_TGFBETA_RECEPTOR_SIGNALING	WP_TGFBETA_RECEPTOR_SIGNALING		54	-0.410774	-1.63202	0.00391389	0.0424544	1	4635	tags=46%, list=28%, signal=64%
KAN_RESPONSE_TO_ARSENIC_TRIOXIDE	KAN_RESPONSE_TO_ARSENIC_TRIOXIDE		117	-0.34771	-1.60427	0.00391389	0.0501263	1	4305	tags=44%, list=26%, signal=59%
KOHN_EMT_MESENCHYMAL	KOHN_EMT_MESENCHYMAL		15	-0.637201	-1.80425	0.00392157	0.0128507	1	2266	tags=53%, list=14%, signal=62%
REACTOME_GOLGI_CISTERNAE_PERICENTRIOLAR_STACK_REORGANIZATION	REACTOME_GOLGI_CISTERNAE_PERICENTRIOLAR_STACK_REORGANIZATION		14	-0.653838	-1.84884	0.00392927	0.00873668	0.996	4051	tags=71%, list=25%, signal=95%
TOMLINS_PROSTATE_CANCER_UP	TOMLINS_PROSTATE_CANCER_UP		38	-0.479944	-1.79019	0.00392927	0.0143342	1	4325	tags=50%, list=27%, signal=68%
NATSUME_RESPONSE_TO_INTERFERON_BETA_UP	NATSUME_RESPONSE_TO_INTERFERON_BETA_UP		69	-0.409994	-1.68541	0.00392927	0.030604	1	4045	tags=42%, list=25%, signal=56%
MANNE_COVID19_NONICU_VS_HEALTHY_DONOR_PLATELETS_UP	MANNE_COVID19_NONICU_VS_HEALTHY_DONOR_PLATELETS_UP		130	-0.328174	-1.5141	0.00392927	0.0814032	1	3000	tags=29%, list=18%, signal=36%
LU_IL4_SIGNALING	LU_IL4_SIGNALING		91	-0.353483	-1.53067	0.00393701	0.0750437	1	3324	tags=32%, list=20%, signal=40%
MUELLER_COMMON_TARGETS_OF_AML_FUSIONS_DN	MUELLER_COMMON_TARGETS_OF_AML_FUSIONS_DN		30	-0.53314	-1.84703	0.00394477	0.00888391	0.997	4858	tags=63%, list=30%, signal=90%
WP_UDPDERIVED_SUGARS_SYNTHESIS_IN_FIBROBLASTS	WP_UDPDERIVED_SUGARS_SYNTHESIS_IN_FIBROBLASTS		11	-0.681078	-1.81314	0.00394477	0.0119169	1	1548	tags=45%, list=9%, signal=50%
REACTOME_SIGNALING_BY_EGFR_IN_CANCER	REACTOME_SIGNALING_BY_EGFR_IN_CANCER		25	-0.554555	-1.85659	0.00395257	0.00818532	0.995	2391	tags=48%, list=15%, signal=56%
BIOCARTA_EGF_PATHWAY	BIOCARTA_EGF_PATHWAY		27	-0.509219	-1.74376	0.0039604	0.0203678	1	4483	tags=44%, list=28%, signal=61%
GRAHAM_CML_DIVIDING_VS_NORMAL_QUIESCENT_DN	GRAHAM_CML_DIVIDING_VS_NORMAL_QUIESCENT_DN		85	-0.400652	-1.73957	0.0039604	0.0210306	1	4291	tags=39%, list=26%, signal=52%
HOFFMANN_PRE_BI_TO_LARGE_PRE_BII_LYMPHOCYTE_DN	HOFFMANN_PRE_BI_TO_LARGE_PRE_BII_LYMPHOCYTE_DN		70	-0.406923	-1.71912	0.0039604	0.0245543	1	4144	tags=41%, list=25%, signal=55%
TURASHVILI_BREAST_DUCTAL_CARCINOMA_VS_LOBULAR_NORMAL_UP	TURASHVILI_BREAST_DUCTAL_CARCINOMA_VS_LOBULAR_NORMAL_UP		68	-0.388274	-1.61941	0.0039604	0.045726	1	5264	tags=50%, list=32%, signal=74%
REACTOME_FORMATION_OF_TC_NER_PRE_INCISION_COMPLEX	REACTOME_FORMATION_OF_TC_NER_PRE_INCISION_COMPLEX		48	-0.446738	-1.7294	0.00396825	0.0228287	1	3756	tags=35%, list=23%, signal=46%
BYSTRYKH_HEMATOPOIESIS_STEM_CELL_AND_BRAIN_QTL_CIS	BYSTRYKH_HEMATOPOIESIS_STEM_CELL_AND_BRAIN_QTL_CIS		64	-0.387759	-1.63706	0.00397614	0.0410026	1	3945	tags=47%, list=24%, signal=62%
KEGG_MEDICUS_REFERENCE_TYPE_II_INTERFERON_TO_JAK_STAT_SIGNALING_PATHWAY	KEGG_MEDICUS_REFERENCE_TYPE_II_INTERFERON_TO_JAK_STAT_SIGNALING_PATHWAY		8	-0.733822	-1.72794	0.00398406	0.0230947	1	3582	tags=88%, list=22%, signal=112%
KEGG_PROTEIN_EXPORT	KEGG_PROTEIN_EXPORT		21	-0.596083	-1.93204	0.00399202	0.00404718	0.886	3997	tags=62%, list=25%, signal=82%
COLLIS_PRKDC_SUBSTRATES	COLLIS_PRKDC_SUBSTRATES		16	-0.624101	-1.83418	0.00399202	0.00985611	1	4477	tags=56%, list=27%, signal=77%
WP_IL4_SIGNALING	WP_IL4_SIGNALING		53	-0.418607	-1.66345	0.00399202	0.0351818	1	4357	tags=49%, list=27%, signal=67%
WP_TNFALPHA_SIGNALING	WP_TNFALPHA_SIGNALING		89	-0.364503	-1.61578	0.00399202	0.0465893	1	4531	tags=42%, list=28%, signal=57%
WP_PGK1_PKM2_KHKCKHKA_ACTING_AS_PROTEIN_KINASES	WP_PGK1_PKM2_KHKCKHKA_ACTING_AS_PROTEIN_KINASES		13	-0.690659	-1.94374	0.004	0.00357396	0.846	3801	tags=85%, list=23%, signal=110%
REACTOME_PINK1_PRKN_MEDIATED_MITOPHAGY	REACTOME_PINK1_PRKN_MEDIATED_MITOPHAGY		31	-0.493673	-1.72103	0.004	0.0242733	1	3473	tags=42%, list=21%, signal=53%
CHOI_ATL_CHRONIC_VS_ACUTE_DN	CHOI_ATL_CHRONIC_VS_ACUTE_DN		18	-0.589593	-1.8318	0.00400802	0.0100247	1	2678	tags=50%, list=16%, signal=60%
REACTOME_DISEASES_ASSOCIATED_WITH_N_GLYCOSYLATION_OF_PROTEINS	REACTOME_DISEASES_ASSOCIATED_WITH_N_GLYCOSYLATION_OF_PROTEINS		20	-0.526739	-1.65941	0.00400802	0.0360453	1	5335	tags=70%, list=33%, signal=104%
IIZUKA_LIVER_CANCER_PROGRESSION_G1_G2_UP	IIZUKA_LIVER_CANCER_PROGRESSION_G1_G2_UP		11	-0.650405	-1.73082	0.00401606	0.0225335	1	1463	tags=55%, list=9%, signal=60%
REACTOME_DEADENYLATION_DEPENDENT_MRNA_DECAY	REACTOME_DEADENYLATION_DEPENDENT_MRNA_DECAY		52	-0.418247	-1.66572	0.00401606	0.0346849	1	3288	tags=33%, list=20%, signal=41%
WP_FOXP3_IN_COVID19	WP_FOXP3_IN_COVID19		14	-0.657145	-1.87157	0.00402414	0.00712693	0.99	4771	tags=79%, list=29%, signal=111%
WP_CCL18_SIGNALING	WP_CCL18_SIGNALING		34	-0.510598	-1.8552	0.00403226	0.0083119	0.996	5519	tags=65%, list=34%, signal=98%
XU_HGF_SIGNALING_NOT_VIA_AKT1_6HR	XU_HGF_SIGNALING_NOT_VIA_AKT1_6HR		25	-0.541418	-1.8093	0.00403226	0.0123049	1	5357	tags=76%, list=33%, signal=113%
LEE_LIVER_CANCER_DENA_UP	LEE_LIVER_CANCER_DENA_UP		56	-0.420891	-1.68945	0.00403226	0.0299253	1	4567	tags=45%, list=28%, signal=62%
PID_FOXO_PATHWAY	PID_FOXO_PATHWAY		48	-0.419838	-1.66641	0.00403226	0.0345536	1	4603	tags=52%, list=28%, signal=72%
REACTOME_PD_1_SIGNALING	REACTOME_PD_1_SIGNALING		21	-0.616589	-1.96381	0.00404858	0.00287949	0.757	3276	tags=57%, list=20%, signal=71%
WP_PTDINS45P2_IN_CYTOKINESIS_PATHWAY	WP_PTDINS45P2_IN_CYTOKINESIS_PATHWAY		11	-0.679032	-1.78832	0.00404858	0.0145064	1	3001	tags=55%, list=18%, signal=67%
GENTILE_UV_RESPONSE_CLUSTER_D5	GENTILE_UV_RESPONSE_CLUSTER_D5		35	-0.486647	-1.7692	0.0040568	0.0170978	1	4350	tags=51%, list=27%, signal=70%
LY_AGING_MIDDLE_DN	LY_AGING_MIDDLE_DN		16	-0.613438	-1.83103	0.00408163	0.0100822	1	3970	tags=56%, list=24%, signal=74%
KYNG_RESPONSE_TO_H2O2	KYNG_RESPONSE_TO_H2O2		63	-0.426132	-1.76036	0.00409836	0.0181568	1	4722	tags=48%, list=29%, signal=67%
BROWNE_HCMV_INFECTION_8HR_DN	BROWNE_HCMV_INFECTION_8HR_DN		43	-0.464021	-1.75728	0.00410678	0.0185448	1	3730	tags=37%, list=23%, signal=48%
GAUTSCHI_SRC_SIGNALING	GAUTSCHI_SRC_SIGNALING		8	-0.76674	-1.78457	0.00411523	0.0150022	1	2453	tags=75%, list=15%, signal=88%
WP_16P112_DISTAL_DELETION_SYNDROME	WP_16P112_DISTAL_DELETION_SYNDROME		29	-0.50797	-1.74313	0.00414938	0.0204528	1	2250	tags=34%, list=14%, signal=40%
REACTOME_RESPONSE_OF_MTB_TO_PHAGOCYTOSIS	REACTOME_RESPONSE_OF_MTB_TO_PHAGOCYTOSIS		22	-0.547885	-1.78412	0.00419287	0.0150836	1	4279	tags=64%, list=26%, signal=86%
KEGG_MEDICUS_REFERENCE_IL6_FAMILY_TO_JAK_STAT_SIGNALING_PATHWAY	KEGG_MEDICUS_REFERENCE_IL6_FAMILY_TO_JAK_STAT_SIGNALING_PATHWAY		26	-0.539927	-1.83726	0.00421053	0.00967243	0.999	4636	tags=62%, list=28%, signal=86%
PID_GMCSF_PATHWAY	PID_GMCSF_PATHWAY		34	-0.47226	-1.69591	0.00421053	0.0287726	1	3776	tags=44%, list=23%, signal=57%
WP_EGFR_TYROSINE_KINASE_INHIBITOR_RESISTANCE	WP_EGFR_TYROSINE_KINASE_INHIBITOR_RESISTANCE		83	-0.364952	-1.62036	0.00424628	0.0454386	1	3295	tags=34%, list=20%, signal=42%
REACTOME_MET_INTERACTS_WITH_TNS_PROTEINS	REACTOME_MET_INTERACTS_WITH_TNS_PROTEINS		5	-0.861648	-1.78515	0.0043384	0.014917	1	854	tags=60%, list=5%, signal=63%
WP_ALZHEIMERS_DISEASE_AND_MIRNA_EFFECTS	WP_ALZHEIMERS_DISEASE_AND_MIRNA_EFFECTS		247	-0.277601	-1.42835	0.0053286	0.12277	1	2856	tags=24%, list=18%, signal=29%
REACTOME_DNA_REPAIR	REACTOME_DNA_REPAIR		309	-0.262353	-1.37496	0.005386	0.156231	1	4617	tags=32%, list=28%, signal=44%
KEGG_MEDICUS_REFERENCE_TRANSCRIPTION_COUPLED_NER	KEGG_MEDICUS_REFERENCE_TRANSCRIPTION_COUPLED_NER		26	-0.514478	-1.75444	0.00549451	0.018885	1	545	tags=19%, list=3%, signal=20%
WP_ALZHEIMERS_DISEASE	WP_ALZHEIMERS_DISEASE		247	-0.277601	-1.41716	0.00550459	0.129124	1	2856	tags=24%, list=18%, signal=29%
WIERENGA_STAT5A_TARGETS_GROUP1	WIERENGA_STAT5A_TARGETS_GROUP1		118	-0.350314	-1.61708	0.00551471	0.0461695	1	4635	tags=41%, list=28%, signal=56%
REACTOME_ESTROGEN_DEPENDENT_GENE_EXPRESSION	REACTOME_ESTROGEN_DEPENDENT_GENE_EXPRESSION		128	-0.33129	-1.52459	0.00551471	0.0770747	1	3912	tags=34%, list=24%, signal=45%
MAINA_VHL_TARGETS_DN	MAINA_VHL_TARGETS_DN		15	-0.62935	-1.82033	0.00553506	0.0110816	1	3397	tags=67%, list=21%, signal=84%
MULLIGHAN_MLL_SIGNATURE_2_UP	MULLIGHAN_MLL_SIGNATURE_2_UP		403	-0.243398	-1.31536	0.00553506	0.198424	1	4366	tags=33%, list=27%, signal=45%
IKEDA_MIR133_TARGETS_UP	IKEDA_MIR133_TARGETS_UP		44	-0.441578	-1.69584	0.00554529	0.028724	1	4971	tags=55%, list=31%, signal=78%
WP_CANCER_PATHWAYS	WP_CANCER_PATHWAYS		477	-0.240589	-1.32735	0.00554529	0.188899	1	3316	tags=25%, list=20%, signal=31%
SHETH_LIVER_CANCER_VS_TXNIP_LOSS_PAM3	SHETH_LIVER_CANCER_VS_TXNIP_LOSS_PAM3		69	-0.385688	-1.61225	0.00558659	0.0477465	1	4040	tags=41%, list=25%, signal=54%
ZHAN_MULTIPLE_MYELOMA_CD1_DN	ZHAN_MULTIPLE_MYELOMA_CD1_DN		44	-0.467842	-1.79014	0.00559702	0.0143307	1	3650	tags=45%, list=22%, signal=58%
WP_NRP1TRIGGERED_SIGNALING_IN_PANCREATIC_CANCER	WP_NRP1TRIGGERED_SIGNALING_IN_PANCREATIC_CANCER		53	-0.436572	-1.75744	0.00566038	0.0185416	1	4635	tags=49%, list=28%, signal=68%
STONER_ESOPHAGEAL_CARCINOGENESIS_UP	STONER_ESOPHAGEAL_CARCINOGENESIS_UP		36	-0.456811	-1.64293	0.00566038	0.0397272	1	3679	tags=44%, list=23%, signal=57%
APPIERTO_RESPONSE_TO_FENRETINIDE_DN	APPIERTO_RESPONSE_TO_FENRETINIDE_DN		48	-0.451085	-1.73167	0.0056926	0.022379	1	3800	tags=44%, list=23%, signal=57%
REACTOME_RIPK1_MEDIATED_REGULATED_NECROSIS	REACTOME_RIPK1_MEDIATED_REGULATED_NECROSIS		32	-0.477864	-1.70094	0.00570342	0.0278364	1	3036	tags=31%, list=19%, signal=38%
HALLMARK_NOTCH_SIGNALING	HALLMARK_NOTCH_SIGNALING		31	-0.474633	-1.64385	0.00570342	0.0394644	1	3481	tags=42%, list=21%, signal=53%
VILIMAS_NOTCH1_TARGETS_UP	VILIMAS_NOTCH1_TARGETS_UP		50	-0.409893	-1.63459	0.00570342	0.041718	1	3221	tags=38%, list=20%, signal=47%
KIM_ALL_DISORDERS_DURATION_CORR_DN	KIM_ALL_DISORDERS_DURATION_CORR_DN		142	-0.313167	-1.48091	0.00570342	0.0955603	1	3295	tags=30%, list=20%, signal=38%
DASU_IL6_SIGNALING_SCAR_DN	DASU_IL6_SIGNALING_SCAR_DN		15	-0.66217	-1.88345	0.00571429	0.00646551	0.987	3293	tags=67%, list=20%, signal=83%
BIOCARTA_G2_PATHWAY	BIOCARTA_G2_PATHWAY		24	-0.529803	-1.73276	0.00572519	0.0222302	1	3630	tags=58%, list=22%, signal=75%
BROWNE_HCMV_INFECTION_10HR_UP	BROWNE_HCMV_INFECTION_10HR_UP		89	-0.355895	-1.55704	0.00572519	0.0657213	1	3229	tags=33%, list=20%, signal=40%
BIOCARTA_MAL_PATHWAY	BIOCARTA_MAL_PATHWAY		19	-0.572175	-1.80591	0.00573614	0.0126314	1	5237	tags=74%, list=32%, signal=108%
CASTELLANO_NRAS_TARGETS_UP	CASTELLANO_NRAS_TARGETS_UP		69	-0.389911	-1.59643	0.00573614	0.0523787	1	2656	tags=32%, list=16%, signal=38%
KYNG_NORMAL_AGING_DN	KYNG_NORMAL_AGING_DN		18	-0.558879	-1.70209	0.00574713	0.0275806	1	3201	tags=50%, list=20%, signal=62%
DORN_ADENOVIRUS_INFECTION_12HR_DN	DORN_ADENOVIRUS_INFECTION_12HR_DN		33	-0.485654	-1.73973	0.00575816	0.0210175	1	3604	tags=52%, list=22%, signal=66%
REACTOME_PURINERGIC_SIGNALING_IN_LEISHMANIASIS_INFECTION	REACTOME_PURINERGIC_SIGNALING_IN_LEISHMANIASIS_INFECTION		26	-0.531303	-1.73661	0.00575816	0.0214888	1	4138	tags=46%, list=25%, signal=62%
REACTOME_PROLONGED_ERK_ACTIVATION_EVENTS	REACTOME_PROLONGED_ERK_ACTIVATION_EVENTS		14	-0.604567	-1.71649	0.00575816	0.0250654	1	1822	tags=43%, list=11%, signal=48%
REACTOME_SIRT1_NEGATIVELY_REGULATES_RRNA_EXPRESSION	REACTOME_SIRT1_NEGATIVELY_REGULATES_RRNA_EXPRESSION		47	-0.425544	-1.65812	0.00575816	0.0362909	1	5242	tags=49%, list=32%, signal=72%
WP_NONGENOMIC_ACTIONS_OF_125_DIHYDROXYVITAMIN_D3	WP_NONGENOMIC_ACTIONS_OF_125_DIHYDROXYVITAMIN_D3		72	-0.381465	-1.59238	0.00575816	0.0536115	1	4483	tags=53%, list=28%, signal=72%
QI_HYPOXIA	QI_HYPOXIA		128	-0.325157	-1.52329	0.00575816	0.0775105	1	2192	tags=25%, list=13%, signal=29%
WP_SPINAL_CORD_INJURY	WP_SPINAL_CORD_INJURY		110	-0.329546	-1.49972	0.00575816	0.0874174	1	5445	tags=49%, list=33%, signal=73%
CAFFAREL_RESPONSE_TO_THC_UP	CAFFAREL_RESPONSE_TO_THC_UP		30	-0.481334	-1.70988	0.00576923	0.026174	1	3648	tags=50%, list=22%, signal=64%
REACTOME_TRANSCRIPTION_COUPLED_NUCLEOTIDE_EXCISION_REPAIR_TC_NER	REACTOME_TRANSCRIPTION_COUPLED_NUCLEOTIDE_EXCISION_REPAIR_TC_NER		73	-0.392844	-1.68717	0.00576923	0.0302468	1	5065	tags=44%, list=31%, signal=63%
REACTOME_ASSEMBLY_OF_COLLAGEN_FIBRILS_AND_OTHER_MULTIMERIC_STRUCTURES	REACTOME_ASSEMBLY_OF_COLLAGEN_FIBRILS_AND_OTHER_MULTIMERIC_STRUCTURES		60	-0.406744	-1.67539	0.00576923	0.0326314	1	4225	tags=45%, list=26%, signal=61%
BENPORATH_OCT4_TARGETS	BENPORATH_OCT4_TARGETS		278	-0.272634	-1.4018	0.00576923	0.137767	1	4190	tags=31%, list=26%, signal=41%
MYLLYKANGAS_AMPLIFICATION_HOT_SPOT_12	MYLLYKANGAS_AMPLIFICATION_HOT_SPOT_12		11	-0.653616	-1.77644	0.00578035	0.0160817	1	3644	tags=55%, list=22%, signal=70%
FONTAINE_PAPILLARY_THYROID_CARCINOMA_UP	FONTAINE_PAPILLARY_THYROID_CARCINOMA_UP		64	-0.366277	-1.53659	0.00578035	0.0729766	1	4462	tags=44%, list=27%, signal=60%
KEGG_MEDICUS_VARIANT_MUTATION_INACTIVATED_APC_TO_WNT_SIGNALING_PATHWAY	KEGG_MEDICUS_VARIANT_MUTATION_INACTIVATED_APC_TO_WNT_SIGNALING_PATHWAY		12	-0.682753	-1.85206	0.00579151	0.00854484	0.996	3236	tags=50%, list=20%, signal=62%
BARRIER_CANCER_RELAPSE_TUMOR_SAMPLE_UP	BARRIER_CANCER_RELAPSE_TUMOR_SAMPLE_UP		16	-0.612981	-1.81519	0.00579151	0.0116656	1	2684	tags=56%, list=16%, signal=67%
WP_FBXL10_ENHANCEMENT_OF_MAPERK_SIGNALING_IN_DIFFUSE_LARGE_BCELL_LYMPHOMA	WP_FBXL10_ENHANCEMENT_OF_MAPERK_SIGNALING_IN_DIFFUSE_LARGE_BCELL_LYMPHOMA		25	-0.51266	-1.73983	0.00579151	0.0210157	1	3703	tags=48%, list=23%, signal=62%
HOOI_ST7_TARGETS_UP	HOOI_ST7_TARGETS_UP		90	-0.342476	-1.51206	0.00580271	0.0822334	1	4340	tags=37%, list=27%, signal=50%
REACTOME_CONSTITUTIVE_SIGNALING_BY_LIGAND_RESPONSIVE_EGFR_CANCER_VARIANTS	REACTOME_CONSTITUTIVE_SIGNALING_BY_LIGAND_RESPONSIVE_EGFR_CANCER_VARIANTS		19	-0.606399	-1.89395	0.00581395	0.00583268	0.975	3036	tags=53%, list=19%, signal=65%
LIANG_SILENCED_BY_METHYLATION_UP	LIANG_SILENCED_BY_METHYLATION_UP		32	-0.493737	-1.74914	0.00581395	0.0196241	1	4277	tags=44%, list=26%, signal=59%
KEGG_PATHOGENIC_ESCHERICHIA_COLI_INFECTION	KEGG_PATHOGENIC_ESCHERICHIA_COLI_INFECTION		54	-0.429913	-1.74395	0.00582524	0.0203405	1	5093	tags=59%, list=31%, signal=86%
CASORELLI_ACUTE_PROMYELOCYTIC_LEUKEMIA_UP	CASORELLI_ACUTE_PROMYELOCYTIC_LEUKEMIA_UP		155	-0.315993	-1.53008	0.00583658	0.0752066	1	2840	tags=27%, list=17%, signal=33%
CERVERA_SDHB_TARGETS_2	CERVERA_SDHB_TARGETS_2		110	-0.327011	-1.489	0.00583658	0.0923312	1	4330	tags=38%, list=27%, signal=52%
BIOCARTA_IL2RB_PATHWAY	BIOCARTA_IL2RB_PATHWAY		37	-0.439504	-1.63788	0.00584795	0.0407869	1	4198	tags=43%, list=26%, signal=58%
BOGNI_TREATMENT_RELATED_MYELOID_LEUKEMIA_DN	BOGNI_TREATMENT_RELATED_MYELOID_LEUKEMIA_DN		32	-0.492976	-1.75707	0.00585938	0.0185746	1	4178	tags=53%, list=26%, signal=71%
GUTIERREZ_CHRONIC_LYMPHOCYTIC_LEUKEMIA_DN	GUTIERREZ_CHRONIC_LYMPHOCYTIC_LEUKEMIA_DN		54	-0.392229	-1.58272	0.00585938	0.056729	1	3847	tags=39%, list=24%, signal=51%
LEE_EARLY_T_LYMPHOCYTE_DN	LEE_EARLY_T_LYMPHOCYTE_DN		56	-0.431093	-1.71478	0.00587084	0.0253605	1	2382	tags=34%, list=15%, signal=40%
WP_UROTENSINIIMEDIATED_SIGNALING	WP_UROTENSINIIMEDIATED_SIGNALING		67	-0.393888	-1.63788	0.00587084	0.0408095	1	4613	tags=45%, list=28%, signal=62%
KEGG_SMALL_CELL_LUNG_CANCER	KEGG_SMALL_CELL_LUNG_CANCER		83	-0.359893	-1.55316	0.00587084	0.0671763	1	2276	tags=25%, list=14%, signal=29%
HINATA_NFKB_MATRIX	HINATA_NFKB_MATRIX		10	-0.698282	-1.8157	0.00588235	0.0116011	1	2453	tags=60%, list=15%, signal=71%
KUROKAWA_LIVER_CANCER_EARLY_RECURRENCE_DN	KUROKAWA_LIVER_CANCER_EARLY_RECURRENCE_DN		6	-0.778016	-1.71102	0.00590551	0.0260206	1	2247	tags=67%, list=14%, signal=77%
REACTOME_PRE_NOTCH_EXPRESSION_AND_PROCESSING	REACTOME_PRE_NOTCH_EXPRESSION_AND_PROCESSING		88	-0.36565	-1.64196	0.00590551	0.0400081	1	2829	tags=28%, list=17%, signal=34%
SESTO_RESPONSE_TO_UV_C3	SESTO_RESPONSE_TO_UV_C3		21	-0.553126	-1.75231	0.00591716	0.0191653	1	3937	tags=57%, list=24%, signal=75%
WP_TRANSCRIPTION_COFACTORS_SKI_AND_SKIL_PROTEIN_PARTNERS	WP_TRANSCRIPTION_COFACTORS_SKI_AND_SKIL_PROTEIN_PARTNERS		18	-0.556469	-1.71541	0.00591716	0.0252864	1	2693	tags=56%, list=17%, signal=66%
PID_CMYB_PATHWAY	PID_CMYB_PATHWAY		78	-0.395284	-1.68809	0.00591716	0.0301562	1	4108	tags=46%, list=25%, signal=61%
WP_BLADDER_CANCER	WP_BLADDER_CANCER		39	-0.436765	-1.63016	0.00591716	0.0428524	1	2149	tags=28%, list=13%, signal=32%
PID_INTEGRIN3_PATHWAY	PID_INTEGRIN3_PATHWAY		42	-0.460608	-1.76006	0.00592885	0.0181951	1	4488	tags=52%, list=28%, signal=72%
LEE_CALORIE_RESTRICTION_NEOCORTEX_DN	LEE_CALORIE_RESTRICTION_NEOCORTEX_DN		63	-0.378998	-1.57382	0.00595238	0.0596063	1	5352	tags=59%, list=33%, signal=87%
TIAN_TNF_SIGNALING_NOT_VIA_NFKB	TIAN_TNF_SIGNALING_NOT_VIA_NFKB		21	-0.568302	-1.83387	0.00596422	0.00988877	1	5094	tags=62%, list=31%, signal=90%
TSUNODA_CISPLATIN_RESISTANCE_UP	TSUNODA_CISPLATIN_RESISTANCE_UP		14	-0.634818	-1.80721	0.00596422	0.0125087	1	3640	tags=57%, list=22%, signal=74%
XU_RESPONSE_TO_TRETINOIN_AND_NSC682994_DN	XU_RESPONSE_TO_TRETINOIN_AND_NSC682994_DN		13	-0.647687	-1.77725	0.00596422	0.015964	1	3244	tags=62%, list=20%, signal=77%
VERRECCHIA_RESPONSE_TO_TGFB1_C1	VERRECCHIA_RESPONSE_TO_TGFB1_C1		19	-0.577332	-1.76715	0.00596422	0.0173452	1	4200	tags=58%, list=26%, signal=78%
NIKOLSKY_BREAST_CANCER_19Q13.1_AMPLICON	NIKOLSKY_BREAST_CANCER_19Q13.1_AMPLICON		21	-0.518489	-1.63123	0.00596422	0.0425824	1	3207	tags=43%, list=20%, signal=53%
KEGG_MEDICUS_REFERENCE_ITGA_B_FAK_RAC_SIGNALING_PATHWAY	KEGG_MEDICUS_REFERENCE_ITGA_B_FAK_RAC_SIGNALING_PATHWAY		30	-0.497718	-1.78082	0.00598802	0.0155391	1	2613	tags=40%, list=16%, signal=48%
LINDSTEDT_DENDRITIC_CELL_MATURATION_D	LINDSTEDT_DENDRITIC_CELL_MATURATION_D		61	-0.396401	-1.63383	0.00598802	0.0418919	1	4109	tags=38%, list=25%, signal=50%
SASAI_RESISTANCE_TO_NEOPLASTIC_TRANSFROMATION	SASAI_RESISTANCE_TO_NEOPLASTIC_TRANSFROMATION		50	-0.402404	-1.58922	0.00598802	0.054579	1	4657	tags=52%, list=29%, signal=73%
REACTOME_REGULATION_OF_CYTOSKELETAL_REMODELING_AND_CELL_SPREADING_BY_IPP_COMPLEX_COMPONENTS	REACTOME_REGULATION_OF_CYTOSKELETAL_REMODELING_AND_CELL_SPREADING_BY_IPP_COMPLEX_COMPONENTS		8	-0.734606	-1.74169	0.00601202	0.0206944	1	4332	tags=100%, list=27%, signal=136%
UNTERMAN_IPF_VS_CTRL_TREG_CELL_UP	UNTERMAN_IPF_VS_CTRL_TREG_CELL_UP		14	-0.612764	-1.732	0.00601202	0.0223788	1	2990	tags=50%, list=18%, signal=61%
PURWIN_A375_SOX10_TARGETS	PURWIN_A375_SOX10_TARGETS		47	-0.422225	-1.65019	0.00601202	0.038029	1	2166	tags=30%, list=13%, signal=34%
EGUCHI_CELL_CYCLE_RB1_TARGETS	EGUCHI_CELL_CYCLE_RB1_TARGETS		22	-0.513153	-1.68781	0.0060241	0.030186	1	3833	tags=32%, list=24%, signal=42%
RASHI_RESPONSE_TO_IONIZING_RADIATION_6	RASHI_RESPONSE_TO_IONIZING_RADIATION_6		72	-0.375933	-1.58868	0.0060241	0.0547107	1	5052	tags=46%, list=31%, signal=66%
KYNG_WERNER_SYNDROM_AND_NORMAL_AGING_UP	KYNG_WERNER_SYNDROM_AND_NORMAL_AGING_UP		74	-0.366606	-1.55733	0.0060241	0.065601	1	5470	tags=53%, list=34%, signal=79%
REACTOME_FLT3_SIGNALING_IN_DISEASE	REACTOME_FLT3_SIGNALING_IN_DISEASE		28	-0.488627	-1.70538	0.00606061	0.0269406	1	4154	tags=61%, list=25%, signal=81%
REACTOME_TRANSCRIPTIONAL_REGULATION_OF_WHITE_ADIPOCYTE_DIFFERENTIATION	REACTOME_TRANSCRIPTIONAL_REGULATION_OF_WHITE_ADIPOCYTE_DIFFERENTIATION		82	-0.381608	-1.65232	0.00606061	0.0375423	1	2411	tags=29%, list=15%, signal=34%
KEGG_MEDICUS_REFERENCE_MITOCHONDRIAL_COMPLEX_UCP1_IN_THERMOGENESIS	KEGG_MEDICUS_REFERENCE_MITOCHONDRIAL_COMPLEX_UCP1_IN_THERMOGENESIS		57	-0.400578	-1.62435	0.00606061	0.0443164	1	4873	tags=51%, list=30%, signal=72%
YU_BAP1_TARGETS	YU_BAP1_TARGETS		29	-0.531597	-1.83355	0.00607287	0.00989643	1	3166	tags=41%, list=19%, signal=51%
WILSON_PROTEASES_AT_TUMOR_BONE_INTERFACE_UP	WILSON_PROTEASES_AT_TUMOR_BONE_INTERFACE_UP		20	-0.571355	-1.79214	0.00607287	0.0141674	1	5212	tags=70%, list=32%, signal=103%
REACTOME_EARLY_SARS_COV_2_INFECTION_EVENTS	REACTOME_EARLY_SARS_COV_2_INFECTION_EVENTS		36	-0.451886	-1.63953	0.00607287	0.0406606	1	3679	tags=39%, list=23%, signal=50%
KEGG_TGF_BETA_SIGNALING_PATHWAY	KEGG_TGF_BETA_SIGNALING_PATHWAY		84	-0.367836	-1.57842	0.00608519	0.0581497	1	4365	tags=43%, list=27%, signal=58%
WP_GLUCOSE_METABOLISM_IN_TRIPLENEGATIVE_BREAST_CANCER_CELLS	WP_GLUCOSE_METABOLISM_IN_TRIPLENEGATIVE_BREAST_CANCER_CELLS		8	-0.73142	-1.76443	0.00609756	0.0176776	1	3801	tags=88%, list=23%, signal=114%
BOYERINAS_ONCOFETAL_TARGETS_OF_LET7A1	BOYERINAS_ONCOFETAL_TARGETS_OF_LET7A1		12	-0.638436	-1.73496	0.00612245	0.0218071	1	2705	tags=50%, list=17%, signal=60%
REACTOME_SIGNALING_BY_CSF3_G_CSF	REACTOME_SIGNALING_BY_CSF3_G_CSF		30	-0.498918	-1.7232	0.00613497	0.0238718	1	3036	tags=47%, list=19%, signal=57%
SIG_REGULATION_OF_THE_ACTIN_CYTOSKELETON_BY_RHO_GTPASES	SIG_REGULATION_OF_THE_ACTIN_CYTOSKELETON_BY_RHO_GTPASES		34	-0.446686	-1.64709	0.00617284	0.0386056	1	3542	tags=50%, list=22%, signal=64%
REACTOME_DAP12_SIGNALING	REACTOME_DAP12_SIGNALING		25	-0.51073	-1.71468	0.00618557	0.0253708	1	2720	tags=40%, list=17%, signal=48%
REACTOME_TP53_REGULATES_TRANSCRIPTION_OF_CELL_CYCLE_GENES	REACTOME_TP53_REGULATES_TRANSCRIPTION_OF_CELL_CYCLE_GENES		49	-0.414731	-1.62313	0.00618557	0.0445575	1	3819	tags=43%, list=23%, signal=56%
CHIARADONNA_NEOPLASTIC_TRANSFORMATION_CDC25_DN	CHIARADONNA_NEOPLASTIC_TRANSFORMATION_CDC25_DN		147	-0.304038	-1.45339	0.00618557	0.109297	1	3733	tags=35%, list=23%, signal=45%
KEGG_MEDICUS_VARIANT_MUTATION_CAUSED_ABERRANT_SOD1_TO_PERK_ATF4_SIGNALING_PATHWAY	KEGG_MEDICUS_VARIANT_MUTATION_CAUSED_ABERRANT_SOD1_TO_PERK_ATF4_SIGNALING_PATHWAY		6	-0.780124	-1.70797	0.00621118	0.0264972	1	1427	tags=67%, list=9%, signal=73%
REACTOME_ERKS_ARE_INACTIVATED	REACTOME_ERKS_ARE_INACTIVATED		13	-0.647976	-1.82553	0.00626305	0.0105394	1	3935	tags=69%, list=24%, signal=91%
MYLLYKANGAS_AMPLIFICATION_HOT_SPOT_15	MYLLYKANGAS_AMPLIFICATION_HOT_SPOT_15		10	-0.718578	-1.87626	0.00630252	0.00683082	0.99	2955	tags=50%, list=18%, signal=61%
BIOCARTA_IL22BP_PATHWAY	BIOCARTA_IL22BP_PATHWAY		9	-0.718916	-1.7943	0.0063425	0.0139321	1	4292	tags=89%, list=26%, signal=121%
JACKSON_DNMT1_TARGETS_DN	JACKSON_DNMT1_TARGETS_DN		21	-0.517399	-1.65818	0.00635593	0.0362989	1	3631	tags=48%, list=22%, signal=61%
BIOCARTA_FAS_PATHWAY	BIOCARTA_FAS_PATHWAY		30	-0.505308	-1.7532	0.00716846	0.0190762	1	4588	tags=50%, list=28%, signal=69%
CREIGHTON_ENDOCRINE_THERAPY_RESISTANCE_4	CREIGHTON_ENDOCRINE_THERAPY_RESISTANCE_4		279	-0.275137	-1.42047	0.00719425	0.127028	1	4188	tags=34%, list=26%, signal=46%
PURBEY_TARGETS_OF_CTBP1_NOT_SATB1_UP	PURBEY_TARGETS_OF_CTBP1_NOT_SATB1_UP		272	-0.266976	-1.3866	0.00727273	0.14816	1	3442	tags=27%, list=21%, signal=34%
BURTON_ADIPOGENESIS_9	BURTON_ADIPOGENESIS_9		82	-0.372274	-1.62087	0.00735294	0.0452728	1	4062	tags=43%, list=25%, signal=57%
LINDGREN_BLADDER_CANCER_CLUSTER_3_UP	LINDGREN_BLADDER_CANCER_CLUSTER_3_UP		315	-0.255037	-1.34572	0.00735294	0.17512	1	5015	tags=36%, list=31%, signal=51%
HOXA9_DN.V1_DN	HOXA9_DN.V1_DN		176	-0.314134	-1.53589	0.00742115	0.073206	1	4219	tags=38%, list=26%, signal=51%
RAMASWAMY_METASTASIS_UP	RAMASWAMY_METASTASIS_UP		64	-0.368009	-1.52652	0.00742115	0.0763386	1	4702	tags=44%, list=29%, signal=61%
REACTOME_SIGNALING_BY_FGFR2_IN_DISEASE	REACTOME_SIGNALING_BY_FGFR2_IN_DISEASE		37	-0.483538	-1.7593	0.00744879	0.0182867	1	5087	tags=51%, list=31%, signal=74%
REACTOME_COOPERATION_OF_PREFOLDIN_AND_TRIC_CCT_IN_ACTIN_AND_TUBULIN_FOLDING	REACTOME_COOPERATION_OF_PREFOLDIN_AND_TRIC_CCT_IN_ACTIN_AND_TUBULIN_FOLDING		31	-0.50419	-1.78718	0.00746269	0.0146717	1	3103	tags=52%, list=19%, signal=64%
WP_DNA_REPLICATION	WP_DNA_REPLICATION		42	-0.438109	-1.6713	0.00746269	0.0334818	1	6280	tags=55%, list=39%, signal=89%
SASSON_RESPONSE_TO_FORSKOLIN_UP	SASSON_RESPONSE_TO_FORSKOLIN_UP		84	-0.355522	-1.54137	0.00746269	0.071423	1	4718	tags=43%, list=29%, signal=60%
REACTOME_REGULATION_OF_LIPID_METABOLISM_BY_PPARALPHA	REACTOME_REGULATION_OF_LIPID_METABOLISM_BY_PPARALPHA		114	-0.31674	-1.44775	0.00747664	0.112235	1	2914	tags=27%, list=18%, signal=33%
PANGAS_TUMOR_SUPPRESSION_BY_SMAD1_AND_SMAD5_UP	PANGAS_TUMOR_SUPPRESSION_BY_SMAD1_AND_SMAD5_UP		128	-0.322104	-1.52116	0.00749064	0.0784471	1	4109	tags=36%, list=25%, signal=48%
KIM_GERMINAL_CENTER_T_HELPER_UP	KIM_GERMINAL_CENTER_T_HELPER_UP		62	-0.385602	-1.57707	0.00750469	0.0585688	1	4589	tags=44%, list=28%, signal=60%
LU_AGING_BRAIN_UP	LU_AGING_BRAIN_UP		255	-0.275995	-1.42209	0.00756144	0.125968	1	4383	tags=34%, list=27%, signal=46%
BROWNE_HCMV_INFECTION_24HR_DN	BROWNE_HCMV_INFECTION_24HR_DN		142	-0.317439	-1.51637	0.00757576	0.0806095	1	3101	tags=30%, list=19%, signal=37%
LEE_METASTASIS_AND_RNA_PROCESSING_UP	LEE_METASTASIS_AND_RNA_PROCESSING_UP		16	-0.562911	-1.66047	0.00759013	0.035771	1	5486	tags=69%, list=34%, signal=104%
REACTOME_DNA_DAMAGE_TELOMERE_STRESS_INDUCED_SENESCENCE	REACTOME_DNA_DAMAGE_TELOMERE_STRESS_INDUCED_SENESCENCE		63	-0.390215	-1.59581	0.00760456	0.0525426	1	4561	tags=46%, list=28%, signal=64%
ZHONG_RESPONSE_TO_AZACITIDINE_AND_TSA_UP	ZHONG_RESPONSE_TO_AZACITIDINE_AND_TSA_UP		166	-0.298303	-1.45168	0.00761905	0.110116	1	4533	tags=38%, list=28%, signal=52%
REACTOME_ATTACHMENT_AND_ENTRY	REACTOME_ATTACHMENT_AND_ENTRY		19	-0.55704	-1.72448	0.00764818	0.0236926	1	3553	tags=53%, list=22%, signal=67%
TERAMOTO_OPN_TARGETS_CLUSTER_7	TERAMOTO_OPN_TARGETS_CLUSTER_7		18	-0.55395	-1.70352	0.00764818	0.02727	1	2661	tags=39%, list=16%, signal=46%
PID_IL23_PATHWAY	PID_IL23_PATHWAY		34	-0.482623	-1.70671	0.00766283	0.0267472	1	4450	tags=47%, list=27%, signal=65%
DORSEY_GAB2_TARGETS	DORSEY_GAB2_TARGETS		29	-0.487331	-1.68896	0.00767754	0.0299533	1	4633	tags=55%, list=28%, signal=77%
SIMBULAN_PARP1_TARGETS_DN	SIMBULAN_PARP1_TARGETS_DN		16	-0.59415	-1.75167	0.00769231	0.0192924	1	3819	tags=56%, list=23%, signal=73%
YIH_RESPONSE_TO_ARSENITE_C4	YIH_RESPONSE_TO_ARSENITE_C4		17	-0.582136	-1.74122	0.00770713	0.0207926	1	3912	tags=47%, list=24%, signal=62%
ALONSO_METASTASIS_NEURAL_UP	ALONSO_METASTASIS_NEURAL_UP		17	-0.560724	-1.68241	0.00770713	0.0312384	1	2086	tags=35%, list=13%, signal=40%
BENITEZ_GBM_PROTEASOME_INHIBITION_RESPONSE	BENITEZ_GBM_PROTEASOME_INHIBITION_RESPONSE		47	-0.417185	-1.60842	0.00770713	0.0488216	1	2632	tags=34%, list=16%, signal=40%
SMITH_TERT_TARGETS_DN	SMITH_TERT_TARGETS_DN		84	-0.358002	-1.55412	0.00770713	0.0667997	1	5523	tags=48%, list=34%, signal=72%
RASHI_NFKB1_TARGETS	RASHI_NFKB1_TARGETS		17	-0.589798	-1.78909	0.00772201	0.0144253	1	4092	tags=59%, list=25%, signal=78%
DAZARD_UV_RESPONSE_CLUSTER_G28	DAZARD_UV_RESPONSE_CLUSTER_G28		19	-0.566801	-1.76008	0.00772201	0.0182039	1	3201	tags=53%, list=20%, signal=65%
REACTOME_TP53_REGULATES_TRANSCRIPTION_OF_DNA_REPAIR_GENES	REACTOME_TP53_REGULATES_TRANSCRIPTION_OF_DNA_REPAIR_GENES		57	-0.4146	-1.64803	0.00772201	0.0385124	1	5087	tags=47%, list=31%, signal=69%
WP_NEOVASCULARIZATION_PROCESSES	WP_NEOVASCULARIZATION_PROCESSES		37	-0.440178	-1.63194	0.00772201	0.0424598	1	5994	tags=65%, list=37%, signal=102%
PID_PRL_SIGNALING_EVENTS_PATHWAY	PID_PRL_SIGNALING_EVENTS_PATHWAY		22	-0.491128	-1.60842	0.00772201	0.0488482	1	4494	tags=59%, list=28%, signal=81%
FRASOR_RESPONSE_TO_SERM_OR_FULVESTRANT_DN	FRASOR_RESPONSE_TO_SERM_OR_FULVESTRANT_DN		48	-0.410913	-1.60334	0.00772201	0.0503135	1	5015	tags=52%, list=31%, signal=75%
UNTERMAN_IPF_VS_CTRL_B_CELL_DN	UNTERMAN_IPF_VS_CTRL_B_CELL_DN		34	-0.474111	-1.72546	0.00773694	0.0235472	1	5139	tags=53%, list=32%, signal=77%
KEGG_MEDICUS_REFERENCE_ITGA_B_RHOGEF_RHOA_SIGNALING_PATHWAY	KEGG_MEDICUS_REFERENCE_ITGA_B_RHOGEF_RHOA_SIGNALING_PATHWAY		23	-0.52307	-1.70373	0.00773694	0.0272578	1	2332	tags=43%, list=14%, signal=51%
WP_PURINE_METABOLISM	WP_PURINE_METABOLISM		13	-0.635521	-1.76487	0.00775194	0.0176502	1	2029	tags=54%, list=12%, signal=61%
BIOCARTA_MEF2D_PATHWAY	BIOCARTA_MEF2D_PATHWAY		18	-0.556966	-1.71468	0.00775194	0.0253523	1	3569	tags=56%, list=22%, signal=71%
REACTOME_NEF_MEDIATES_DOWN_MODULATION_OF_CELL_SURFACE_RECEPTORS_BY_RECRUITING_THEM_TO_CLATHRIN_ADAPTERS	REACTOME_NEF_MEDIATES_DOWN_MODULATION_OF_CELL_SURFACE_RECEPTORS_BY_RECRUITING_THEM_TO_CLATHRIN_ADAPTERS		21	-0.533524	-1.70756	0.00775194	0.026581	1	4279	tags=62%, list=26%, signal=84%
WP_NANOPARTICLEMEDIATED_ACTIVATION_OF_RECEPTOR_SIGNALING	WP_NANOPARTICLEMEDIATED_ACTIVATION_OF_RECEPTOR_SIGNALING		28	-0.531913	-1.82692	0.00776699	0.010431	1	2270	tags=39%, list=14%, signal=46%
KEGG_MEDICUS_VARIANT_MET_OVEREXPRESSION_TO_RAS_ERK_SIGNALING_PATHWAY	KEGG_MEDICUS_VARIANT_MET_OVEREXPRESSION_TO_RAS_ERK_SIGNALING_PATHWAY		14	-0.594041	-1.7153	0.00776699	0.0252884	1	1932	tags=43%, list=12%, signal=49%
GARGALOVIC_RESPONSE_TO_OXIDIZED_PHOSPHOLIPIDS_BLACK_UP	GARGALOVIC_RESPONSE_TO_OXIDIZED_PHOSPHOLIPIDS_BLACK_UP		33	-0.460857	-1.6613	0.0077821	0.035594	1	3630	tags=39%, list=22%, signal=51%
SCHEIDEREIT_IKK_TARGETS	SCHEIDEREIT_IKK_TARGETS		17	-0.584656	-1.77736	0.00779727	0.0159723	1	3023	tags=59%, list=19%, signal=72%
KEGG_MEDICUS_REFERENCE_ORIGIN_UNWINDING_AND_ELONGATION	KEGG_MEDICUS_REFERENCE_ORIGIN_UNWINDING_AND_ELONGATION		30	-0.468885	-1.61868	0.00779727	0.0458666	1	5277	tags=53%, list=32%, signal=79%
LIANG_HEMATOPOIESIS_STEM_CELL_NUMBER_SMALL_VS_HUGE_UP	LIANG_HEMATOPOIESIS_STEM_CELL_NUMBER_SMALL_VS_HUGE_UP		39	-0.429833	-1.61648	0.00779727	0.046376	1	3732	tags=46%, list=23%, signal=60%
FU_INTERACT_WITH_ALKBH8	FU_INTERACT_WITH_ALKBH8		13	-0.626414	-1.74799	0.00782779	0.0197656	1	3103	tags=62%, list=19%, signal=76%
BORLAK_LIVER_CANCER_EGF_UP	BORLAK_LIVER_CANCER_EGF_UP		53	-0.412705	-1.66129	0.00782779	0.0355535	1	3544	tags=38%, list=22%, signal=48%
BIOCARTA_PDGF_PATHWAY	BIOCARTA_PDGF_PATHWAY		28	-0.516266	-1.80077	0.00784314	0.0132353	1	4483	tags=46%, list=28%, signal=64%
KEGG_MEDICUS_VARIANT_LOSS_OF_VHL_TO_HIF_1_SIGNALING_PATHWAY	KEGG_MEDICUS_VARIANT_LOSS_OF_VHL_TO_HIF_1_SIGNALING_PATHWAY		14	-0.614887	-1.77979	0.00784314	0.0156799	1	968	tags=36%, list=6%, signal=38%
BILD_SRC_ONCOGENIC_SIGNATURE	BILD_SRC_ONCOGENIC_SIGNATURE		57	-0.380808	-1.5432	0.00784314	0.0707529	1	2985	tags=30%, list=18%, signal=36%
STREICHER_LSM1_TARGETS_DN	STREICHER_LSM1_TARGETS_DN		19	-0.549548	-1.70622	0.00785855	0.0268304	1	5214	tags=68%, list=32%, signal=100%
KEGG_LEUKOCYTE_TRANSENDOTHELIAL_MIGRATION	KEGG_LEUKOCYTE_TRANSENDOTHELIAL_MIGRATION		107	-0.32991	-1.48282	0.00787402	0.0947564	1	2613	tags=27%, list=16%, signal=32%
REACTOME_SIGNALING_BY_CYTOSOLIC_FGFR1_FUSION_MUTANTS	REACTOME_SIGNALING_BY_CYTOSOLIC_FGFR1_FUSION_MUTANTS		18	-0.562324	-1.70634	0.00790514	0.0268181	1	4154	tags=67%, list=25%, signal=89%
REACTOME_MITOPHAGY	REACTOME_MITOPHAGY		38	-0.462202	-1.67789	0.00790514	0.0320637	1	3743	tags=39%, list=23%, signal=51%
REACTOME_CONSTITUTIVE_SIGNALING_BY_OVEREXPRESSED_ERBB2	REACTOME_CONSTITUTIVE_SIGNALING_BY_OVEREXPRESSED_ERBB2		11	-0.699074	-1.8413	0.00792079	0.00934024	0.999	2971	tags=55%, list=18%, signal=67%
WP_DUAL_HIJACK_MODEL_OF_VIF_IN_HIV_INFECTION	WP_DUAL_HIJACK_MODEL_OF_VIF_IN_HIV_INFECTION		8	-0.729784	-1.76614	0.00792079	0.0174418	1	3175	tags=88%, list=19%, signal=109%
KYNG_DNA_DAMAGE_BY_GAMMA_AND_UV_RADIATION	KYNG_DNA_DAMAGE_BY_GAMMA_AND_UV_RADIATION		74	-0.34384	-1.46627	0.00792079	0.102646	1	4113	tags=38%, list=25%, signal=50%
VALK_AML_CLUSTER_15	VALK_AML_CLUSTER_15		29	-0.479186	-1.63098	0.00793651	0.0426429	1	1549	tags=38%, list=10%, signal=42%
TOMIDA_METASTASIS_DN	TOMIDA_METASTASIS_DN		18	-0.585605	-1.79462	0.00795229	0.0138852	1	5601	tags=72%, list=34%, signal=110%
WP_METABOLIC_REPROGRAMMING_IN_COLON_CANCER	WP_METABOLIC_REPROGRAMMING_IN_COLON_CANCER		39	-0.447313	-1.70386	0.00795229	0.0272532	1	5342	tags=56%, list=33%, signal=84%
PID_HES_HEY_PATHWAY	PID_HES_HEY_PATHWAY		45	-0.409974	-1.58321	0.00795229	0.0565385	1	3276	tags=36%, list=20%, signal=44%
REACTOME_DOWNSTREAM_SIGNALING_OF_ACTIVATED_FGFR3	REACTOME_DOWNSTREAM_SIGNALING_OF_ACTIVATED_FGFR3		21	-0.560829	-1.80043	0.00798403	0.0132627	1	2391	tags=33%, list=15%, signal=39%
KEGG_MEDICUS_VARIANT_MUTATION_INACTIVATED_AXIN_TO_WNT_SIGNALING_PATHWAY	KEGG_MEDICUS_VARIANT_MUTATION_INACTIVATED_AXIN_TO_WNT_SIGNALING_PATHWAY		10	-0.683718	-1.77349	0.00798403	0.016508	1	3236	tags=50%, list=20%, signal=62%
BIOCARTA_PS1_PATHWAY	BIOCARTA_PS1_PATHWAY		14	-0.642564	-1.82516	0.008	0.0105719	1	241	tags=21%, list=1%, signal=22%
PID_ECADHERIN_STABILIZATION_PATHWAY	PID_ECADHERIN_STABILIZATION_PATHWAY		40	-0.45449	-1.69039	0.008	0.0297683	1	3690	tags=43%, list=23%, signal=55%
CHENG_RESPONSE_TO_NICKEL_ACETATE	CHENG_RESPONSE_TO_NICKEL_ACETATE		40	-0.436648	-1.64052	0.008	0.0404332	1	3921	tags=43%, list=24%, signal=56%
JOSEPH_RESPONSE_TO_SODIUM_BUTYRATE_UP	JOSEPH_RESPONSE_TO_SODIUM_BUTYRATE_UP		29	-0.488978	-1.69416	0.00801603	0.0289666	1	6352	tags=72%, list=39%, signal=118%
REACTOME_FGFRL1_MODULATION_OF_FGFR1_SIGNALING	REACTOME_FGFRL1_MODULATION_OF_FGFR1_SIGNALING		10	-0.702564	-1.75814	0.00803213	0.0184559	1	799	tags=30%, list=5%, signal=32%
HESS_TARGETS_OF_HOXA9_AND_MEIS1_UP	HESS_TARGETS_OF_HOXA9_AND_MEIS1_UP		67	-0.416543	-1.72097	0.00803213	0.0242684	1	3970	tags=45%, list=24%, signal=59%
WP_MAMMARY_GLAND_DEVELOPMENT_EMBRYONIC_DEVELOPMENT_STAGE_1_OF_4	WP_MAMMARY_GLAND_DEVELOPMENT_EMBRYONIC_DEVELOPMENT_STAGE_1_OF_4		15	-0.584824	-1.68762	0.00804829	0.0301735	1	1558	tags=33%, list=10%, signal=37%
CHUANG_OXIDATIVE_STRESS_RESPONSE_UP	CHUANG_OXIDATIVE_STRESS_RESPONSE_UP		27	-0.493197	-1.64451	0.00804829	0.0392946	1	3912	tags=52%, list=24%, signal=68%
REACTOME_NOTCH1_INTRACELLULAR_DOMAIN_REGULATES_TRANSCRIPTION	REACTOME_NOTCH1_INTRACELLULAR_DOMAIN_REGULATES_TRANSCRIPTION		48	-0.429501	-1.66295	0.00809717	0.0353096	1	2403	tags=33%, list=15%, signal=39%
CHIBA_RESPONSE_TO_TSA_UP	CHIBA_RESPONSE_TO_TSA_UP		49	-0.40936	-1.6327	0.00811359	0.0422573	1	4061	tags=39%, list=25%, signal=51%
REACTOME_MAPK3_ERK1_ACTIVATION	REACTOME_MAPK3_ERK1_ACTIVATION		10	-0.686383	-1.78714	0.00814664	0.0146604	1	4636	tags=80%, list=28%, signal=112%
ZHAN_VARIABLE_EARLY_DIFFERENTIATION_GENES_UP	ZHAN_VARIABLE_EARLY_DIFFERENTIATION_GENES_UP		14	-0.593403	-1.69464	0.00814664	0.028932	1	3314	tags=57%, list=20%, signal=72%
REACTOME_INHIBITION_OF_DNA_RECOMBINATION_AT_TELOMERE	REACTOME_INHIBITION_OF_DNA_RECOMBINATION_AT_TELOMERE		51	-0.371662	-1.48675	0.00814664	0.0932837	1	5131	tags=47%, list=31%, signal=68%
KEGG_MEDICUS_PATHOGEN_HCMV_US28_TO_GNA12_13_RHO_SIGNALING_PATHWAY	KEGG_MEDICUS_PATHOGEN_HCMV_US28_TO_GNA12_13_RHO_SIGNALING_PATHWAY		13	-0.643413	-1.82815	0.00816326	0.0103048	1	4095	tags=69%, list=25%, signal=92%
KEGG_MEDICUS_REFERENCE_AUTOPHAGY_VESICLE_NUCLEATION_ELONGATION_MATURATION_PI3P_SYNTHESIS_BY_PI3KC3_C1	KEGG_MEDICUS_REFERENCE_AUTOPHAGY_VESICLE_NUCLEATION_ELONGATION_MATURATION_PI3P_SYNTHESIS_BY_PI3KC3_C1		10	-0.651329	-1.71038	0.00816326	0.0260618	1	2725	tags=40%, list=17%, signal=48%
SCIAN_INVERSED_TARGETS_OF_TP53_AND_TP73_DN	SCIAN_INVERSED_TARGETS_OF_TP53_AND_TP73_DN		30	-0.469054	-1.65854	0.00816326	0.0362279	1	2150	tags=33%, list=13%, signal=38%
KEGG_MEDICUS_REFERENCE_HGF_MET_RAS_ERK_SIGNALING_PATHWAY	KEGG_MEDICUS_REFERENCE_HGF_MET_RAS_ERK_SIGNALING_PATHWAY		15	-0.567897	-1.66147	0.00823045	0.0355599	1	1932	tags=40%, list=12%, signal=45%
REACTOME_RUNX3_REGULATES_P14_ARF	REACTOME_RUNX3_REGULATES_P14_ARF		10	-0.684231	-1.76342	0.00824742	0.0177705	1	2513	tags=70%, list=15%, signal=83%
KEGG_MEDICUS_REFERENCE_EGF_EGFR_RAS_RALGDS_SIGNALING_PATHWAY	KEGG_MEDICUS_REFERENCE_EGF_EGFR_RAS_RALGDS_SIGNALING_PATHWAY		11	-0.645658	-1.66707	0.00824742	0.0344933	1	2322	tags=45%, list=14%, signal=53%
KORKOLA_EMBRYONIC_CARCINOMA_VS_SEMINOMA_UP	KORKOLA_EMBRYONIC_CARCINOMA_VS_SEMINOMA_UP		19	-0.536898	-1.66676	0.00828157	0.0345193	1	2475	tags=47%, list=15%, signal=56%
KEGG_MEDICUS_VARIANT_ERBB2_OVEREXPRESSION_TO_EGF_JAK_STAT_SIGNALING_PATHWAY	KEGG_MEDICUS_VARIANT_ERBB2_OVEREXPRESSION_TO_EGF_JAK_STAT_SIGNALING_PATHWAY		7	-0.756961	-1.75296	0.00829876	0.0190912	1	202	tags=43%, list=1%, signal=43%
CHIARADONNA_NEOPLASTIC_TRANSFORMATION_KRAS_CDC25_UP	CHIARADONNA_NEOPLASTIC_TRANSFORMATION_KRAS_CDC25_UP		58	-0.417407	-1.68707	0.00925926	0.0302531	1	3630	tags=38%, list=22%, signal=49%
PID_BETA_CATENIN_NUC_PATHWAY	PID_BETA_CATENIN_NUC_PATHWAY		73	-0.36979	-1.57526	0.00927644	0.0591058	1	4603	tags=48%, list=28%, signal=67%
REACTOME_ATTENUATION_PHASE	REACTOME_ATTENUATION_PHASE		26	-0.487207	-1.6655	0.00929368	0.0347025	1	3116	tags=42%, list=19%, signal=52%
PID_AVB3_OPN_PATHWAY	PID_AVB3_OPN_PATHWAY		31	-0.459563	-1.60877	0.00929368	0.0487517	1	5217	tags=65%, list=32%, signal=95%
MCDOWELL_ACUTE_LUNG_INJURY_UP	MCDOWELL_ACUTE_LUNG_INJURY_UP		44	-0.407364	-1.54933	0.00934579	0.0685793	1	3630	tags=45%, list=22%, signal=58%
KOKKINAKIS_METHIONINE_DEPRIVATION_96HR_UP	KOKKINAKIS_METHIONINE_DEPRIVATION_96HR_UP		115	-0.339986	-1.56519	0.00938086	0.0626552	1	4804	tags=39%, list=29%, signal=55%
REACTOME_TYPE_I_HEMIDESMOSOME_ASSEMBLY	REACTOME_TYPE_I_HEMIDESMOSOME_ASSEMBLY		11	-0.695905	-1.82831	0.0093985	0.0102939	1	3781	tags=82%, list=23%, signal=106%
ELLWOOD_MYC_TARGETS_DN	ELLWOOD_MYC_TARGETS_DN		43	-0.427218	-1.64145	0.0093985	0.040166	1	3589	tags=44%, list=22%, signal=57%
HALLMARK_CHOLESTEROL_HOMEOSTASIS	HALLMARK_CHOLESTEROL_HOMEOSTASIS		72	-0.376592	-1.59805	0.0093985	0.0519592	1	4294	tags=43%, list=26%, signal=58%
RASHI_RESPONSE_TO_IONIZING_RADIATION_5	RASHI_RESPONSE_TO_IONIZING_RADIATION_5		128	-0.313727	-1.48471	0.0093985	0.0939177	1	3224	tags=31%, list=20%, signal=39%
KEGG_MEDICUS_REFERENCE_DNA_REPLICATION_TERMINATION	KEGG_MEDICUS_REFERENCE_DNA_REPLICATION_TERMINATION		21	-0.546751	-1.79131	0.00943396	0.014254	1	1964	tags=43%, list=12%, signal=49%
RAF_UP.V1_UP	RAF_UP.V1_UP		192	-0.29435	-1.45264	0.00943396	0.109634	1	3509	tags=29%, list=22%, signal=36%
CAVARD_LIVER_CANCER_MALIGNANT_VS_BENIGN	CAVARD_LIVER_CANCER_MALIGNANT_VS_BENIGN		23	-0.503939	-1.63057	0.0094518	0.0427664	1	4665	tags=57%, list=29%, signal=79%
KYNG_ENVIRONMENTAL_STRESS_RESPONSE_NOT_BY_4NQO_IN_WS	KYNG_ENVIRONMENTAL_STRESS_RESPONSE_NOT_BY_4NQO_IN_WS		37	-0.459662	-1.67621	0.00948767	0.0324485	1	4367	tags=49%, list=27%, signal=66%
KEGG_NOD_LIKE_RECEPTOR_SIGNALING_PATHWAY	KEGG_NOD_LIKE_RECEPTOR_SIGNALING_PATHWAY		61	-0.40332	-1.65028	0.00948767	0.0380696	1	4475	tags=49%, list=27%, signal=68%
REACTOME_NUCLEOTIDE_BIOSYNTHESIS	REACTOME_NUCLEOTIDE_BIOSYNTHESIS		14	-0.626198	-1.76688	0.0095057	0.0173818	1	3028	tags=64%, list=19%, signal=79%
REACTOME_FGFR1_MUTANT_RECEPTOR_ACTIVATION	REACTOME_FGFR1_MUTANT_RECEPTOR_ACTIVATION		27	-0.492009	-1.69926	0.0095057	0.0281615	1	4506	tags=48%, list=28%, signal=66%
YAO_TEMPORAL_RESPONSE_TO_PROGESTERONE_CLUSTER_7	YAO_TEMPORAL_RESPONSE_TO_PROGESTERONE_CLUSTER_7		69	-0.38114	-1.57239	0.00952381	0.0601095	1	4852	tags=51%, list=30%, signal=72%
NAKAMURA_ADIPOGENESIS_LATE_UP	NAKAMURA_ADIPOGENESIS_LATE_UP		95	-0.355837	-1.57845	0.00954198	0.0581627	1	2566	tags=28%, list=16%, signal=34%
PID_CD8_TCR_PATHWAY	PID_CD8_TCR_PATHWAY		52	-0.409811	-1.65295	0.00956023	0.0374402	1	3182	tags=40%, list=20%, signal=50%
REACTOME_FRS_MEDIATED_FGFR4_SIGNALING	REACTOME_FRS_MEDIATED_FGFR4_SIGNALING		16	-0.60735	-1.80996	0.00957854	0.0122306	1	1932	tags=31%, list=12%, signal=35%
PID_IL12_2PATHWAY	PID_IL12_2PATHWAY		61	-0.398812	-1.63847	0.00957854	0.0406972	1	4345	tags=44%, list=27%, signal=60%
BIOCARTA_TNFR1_PATHWAY	BIOCARTA_TNFR1_PATHWAY		29	-0.492297	-1.7314	0.00959693	0.0224297	1	4413	tags=41%, list=27%, signal=57%
YUAN_ZNF143_PARTNERS	YUAN_ZNF143_PARTNERS		20	-0.529958	-1.64596	0.00959693	0.0388879	1	3094	tags=55%, list=19%, signal=68%
THILLAINADESAN_ZNF217_TARGETS_UP	THILLAINADESAN_ZNF217_TARGETS_UP		40	-0.428614	-1.60187	0.00961539	0.0506713	1	3178	tags=30%, list=20%, signal=37%
ZHENG_RESPONSE_TO_ARSENITE_DN	ZHENG_RESPONSE_TO_ARSENITE_DN		11	-0.715173	-1.87553	0.00963391	0.00687848	0.99	2112	tags=64%, list=13%, signal=73%
WP_ZINC_HOMEOSTASIS	WP_ZINC_HOMEOSTASIS		33	-0.477228	-1.72862	0.00963391	0.0229825	1	2958	tags=39%, list=18%, signal=48%
LUND_SILENCED_BY_METHYLATION	LUND_SILENCED_BY_METHYLATION		15	-0.575872	-1.6715	0.00965251	0.0334569	1	4829	tags=60%, list=30%, signal=85%
YU_MYC_TARGETS_UP	YU_MYC_TARGETS_UP		42	-0.427833	-1.65658	0.00965251	0.0366243	1	5256	tags=52%, list=32%, signal=77%
RIGGINS_TAMOXIFEN_RESISTANCE_UP	RIGGINS_TAMOXIFEN_RESISTANCE_UP		61	-0.362414	-1.49447	0.00967118	0.089986	1	2252	tags=25%, list=14%, signal=28%
WP_AEROBIC_GLYCOLYSIS_AUGMENTED	WP_AEROBIC_GLYCOLYSIS_AUGMENTED		10	-0.717742	-1.81517	0.00968992	0.0116562	1	738	tags=50%, list=5%, signal=52%
SCIBETTA_KDM5B_TARGETS_UP	SCIBETTA_KDM5B_TARGETS_UP		19	-0.570661	-1.76752	0.00968992	0.0173156	1	4407	tags=74%, list=27%, signal=101%
WP_INTERACTIONS_BETWEEN_IMMUNE_CELLS_AND_MICRORNAS_IN_TUMOR_MICROENVIRONMENT	WP_INTERACTIONS_BETWEEN_IMMUNE_CELLS_AND_MICRORNAS_IN_TUMOR_MICROENVIRONMENT		28	-0.500002	-1.71783	0.00968992	0.0248144	1	3023	tags=50%, list=19%, signal=61%
WP_GLIOBLASTOMA_SIGNALING	WP_GLIOBLASTOMA_SIGNALING		81	-0.356249	-1.53303	0.00968992	0.0742294	1	3630	tags=36%, list=22%, signal=46%
REACTOME_REGULATION_OF_INSULIN_LIKE_GROWTH_FACTOR_IGF_TRANSPORT_AND_UPTAKE_BY_INSULIN_LIKE_GROWTH_FACTOR_BINDING_PROTEINS_IGFBPS	REACTOME_REGULATION_OF_INSULIN_LIKE_GROWTH_FACTOR_IGF_TRANSPORT_AND_UPTAKE_BY_INSULIN_LIKE_GROWTH_FACTOR_BINDING_PROTEINS_IGFBPS		110	-0.321001	-1.44645	0.00970874	0.112866	1	3327	tags=30%, list=20%, signal=37%
REACTOME_TRISTETRAPROLIN_TTP_ZFP36_BINDS_AND_DESTABILIZES_MRNA	REACTOME_TRISTETRAPROLIN_TTP_ZFP36_BINDS_AND_DESTABILIZES_MRNA		17	-0.580689	-1.7793	0.00972763	0.0157085	1	5057	tags=71%, list=31%, signal=102%
PID_VEGFR1_PATHWAY	PID_VEGFR1_PATHWAY		26	-0.49871	-1.67536	0.00972763	0.0326215	1	3295	tags=42%, list=20%, signal=53%
REACTOME_LISTERIA_MONOCYTOGENES_ENTRY_INTO_HOST_CELLS	REACTOME_LISTERIA_MONOCYTOGENES_ENTRY_INTO_HOST_CELLS		20	-0.528738	-1.69529	0.00974659	0.0288194	1	3038	tags=55%, list=19%, signal=68%
MARIADASON_RESPONSE_TO_BUTYRATE_CURCUMIN_SULINDAC_TSA_1	MARIADASON_RESPONSE_TO_BUTYRATE_CURCUMIN_SULINDAC_TSA_1		7	-0.743061	-1.69391	0.00974659	0.0289861	1	2958	tags=57%, list=18%, signal=70%
KANG_AR_TARGETS_DN	KANG_AR_TARGETS_DN		17	-0.56971	-1.74401	0.00976562	0.0203414	1	363	tags=29%, list=2%, signal=30%
REACTOME_SERINE_BIOSYNTHESIS	REACTOME_SERINE_BIOSYNTHESIS		8	-0.708723	-1.71918	0.00976562	0.0245605	1	3479	tags=75%, list=21%, signal=95%
GRAESSMANN_RESPONSE_TO_MC_AND_SERUM_DEPRIVATION_DN	GRAESSMANN_RESPONSE_TO_MC_AND_SERUM_DEPRIVATION_DN		77	-0.365765	-1.58451	0.00978474	0.0560593	1	3133	tags=32%, list=19%, signal=40%
REACTOME_INTERLEUKIN_6_SIGNALING	REACTOME_INTERLEUKIN_6_SIGNALING		11	-0.716075	-1.90684	0.00980392	0.005191	0.95	4636	tags=100%, list=28%, signal=140%
REACTOME_INTERLEUKIN_9_SIGNALING	REACTOME_INTERLEUKIN_9_SIGNALING		7	-0.746684	-1.72017	0.00982318	0.0244108	1	3776	tags=86%, list=23%, signal=112%
WHITEFORD_PEDIATRIC_CANCER_MARKERS	WHITEFORD_PEDIATRIC_CANCER_MARKERS		110	-0.331281	-1.49322	0.00982318	0.09056	1	5075	tags=40%, list=31%, signal=58%
RAHMAN_TP53_TARGETS_PHOSPHORYLATED	RAHMAN_TP53_TARGETS_PHOSPHORYLATED		19	-0.556098	-1.71159	0.00984252	0.0259452	1	2686	tags=42%, list=16%, signal=50%
PEDERSEN_METASTASIS_BY_ERBB2_ISOFORM_5	PEDERSEN_METASTASIS_BY_ERBB2_ISOFORM_5		11	-0.638566	-1.70533	0.00986193	0.0269371	1	2651	tags=55%, list=16%, signal=65%
REACTOME_BASIGIN_INTERACTIONS	REACTOME_BASIGIN_INTERACTIONS		25	-0.527053	-1.73828	0.00988142	0.0212553	1	3319	tags=60%, list=20%, signal=75%
REACTOME_TRANS_GOLGI_NETWORK_VESICLE_BUDDING	REACTOME_TRANS_GOLGI_NETWORK_VESICLE_BUDDING		71	-0.363551	-1.54151	0.00988142	0.0713917	1	3594	tags=41%, list=22%, signal=52%
REACTOME_GENERATION_OF_SECOND_MESSENGER_MOLECULES	REACTOME_GENERATION_OF_SECOND_MESSENGER_MOLECULES		31	-0.475735	-1.66649	0.00990099	0.0345502	1	3276	tags=42%, list=20%, signal=52%
KEGG_MEDICUS_VARIANT_MUTATION_INACTIVATED_PRKN_TO_MGLUR1_SIGNALING_PATHWAY	KEGG_MEDICUS_VARIANT_MUTATION_INACTIVATED_PRKN_TO_MGLUR1_SIGNALING_PATHWAY		5	-0.801625	-1.64616	0.00990099	0.038848	1	2391	tags=60%, list=15%, signal=70%
REACTOME_SARS_COV_1_TARGETS_HOST_INTRACELLULAR_SIGNALLING_AND_REGULATORY_PATHWAYS	REACTOME_SARS_COV_1_TARGETS_HOST_INTRACELLULAR_SIGNALLING_AND_REGULATORY_PATHWAYS		16	-0.561843	-1.65069	0.00992064	0.0379577	1	4603	tags=69%, list=28%, signal=96%
WP_OXIDATIVE_PHOSPHORYLATION	WP_OXIDATIVE_PHOSPHORYLATION		56	-0.389272	-1.55511	0.00992064	0.0664109	1	4247	tags=46%, list=26%, signal=63%
LI_CISPLATIN_RESISTANCE_DN	LI_CISPLATIN_RESISTANCE_DN		28	-0.508486	-1.7457	0.00996016	0.0200621	1	2458	tags=39%, list=15%, signal=46%
REACTOME_FGFR2_ALTERNATIVE_SPLICING	REACTOME_FGFR2_ALTERNATIVE_SPLICING		27	-0.479668	-1.64669	0.01	0.0387008	1	5369	tags=59%, list=33%, signal=88%
KEGG_MEDICUS_VARIANT_SCRAPIE_CONFORMATION_PRPSC_TO_PERK_ATF4_SIGNALING_PATHWAY	KEGG_MEDICUS_VARIANT_SCRAPIE_CONFORMATION_PRPSC_TO_PERK_ATF4_SIGNALING_PATHWAY		6	-0.764964	-1.68157	0.01002	0.0312958	1	830	tags=50%, list=5%, signal=53%
PID_BCR_5PATHWAY	PID_BCR_5PATHWAY		63	-0.367389	-1.53335	0.0100402	0.0741607	1	4413	tags=40%, list=27%, signal=54%
VALK_AML_CLUSTER_2	VALK_AML_CLUSTER_2		25	-0.4979	-1.68529	0.0101215	0.0306189	1	3223	tags=48%, list=20%, signal=60%
REACTOME_SOS_MEDIATED_SIGNALLING	REACTOME_SOS_MEDIATED_SIGNALLING		7	-0.746395	-1.74967	0.010142	0.0195757	1	1932	tags=57%, list=12%, signal=65%
KEGG_MEDICUS_REFERENCE_DYNEIN_RECRUITMENT_TO_THE_KINETOCHORE	KEGG_MEDICUS_REFERENCE_DYNEIN_RECRUITMENT_TO_THE_KINETOCHORE		30	-0.473874	-1.65628	0.010142	0.0366926	1	1832	tags=30%, list=11%, signal=34%
HOUSTIS_ROS	HOUSTIS_ROS		34	-0.452227	-1.61809	0.0102041	0.0459849	1	3297	tags=38%, list=20%, signal=48%
PID_P53_DOWNSTREAM_PATHWAY	PID_P53_DOWNSTREAM_PATHWAY		135	-0.311553	-1.47278	0.0103093	0.0995291	1	4613	tags=41%, list=28%, signal=57%
WHITESIDE_CISPLATIN_RESISTANCE_DN	WHITESIDE_CISPLATIN_RESISTANCE_DN		12	-0.632497	-1.71481	0.0103306	0.0253922	1	4962	tags=75%, list=30%, signal=108%
KEGG_MEDICUS_VARIANT_FUS_DDIT3_FUSION_TO_NFKB_MEDIATED_TRANSCRIPTION	KEGG_MEDICUS_VARIANT_FUS_DDIT3_FUSION_TO_NFKB_MEDIATED_TRANSCRIPTION		5	-0.78629	-1.66711	0.0103306	0.0345024	1	2221	tags=80%, list=14%, signal=93%
PLASARI_TGFB1_SIGNALING_VIA_NFIC_1HR_DN	PLASARI_TGFB1_SIGNALING_VIA_NFIC_1HR_DN		104	-0.337589	-1.5261	0.0106572	0.0765193	1	4088	tags=38%, list=25%, signal=50%
ZHOU_INFLAMMATORY_RESPONSE_LIVE_UP	ZHOU_INFLAMMATORY_RESPONSE_LIVE_UP		391	-0.239159	-1.29294	0.0110701	0.216466	1	4597	tags=35%, list=28%, signal=48%
REACTOME_ASSOCIATION_OF_TRIC_CCT_WITH_TARGET_PROTEINS_DURING_BIOSYNTHESIS	REACTOME_ASSOCIATION_OF_TRIC_CCT_WITH_TARGET_PROTEINS_DURING_BIOSYNTHESIS		36	-0.43939	-1.62705	0.0110906	0.043628	1	3103	tags=44%, list=19%, signal=55%
HAN_JNK_SINGALING_UP	HAN_JNK_SINGALING_UP		31	-0.496346	-1.72396	0.0111524	0.0237611	1	4109	tags=58%, list=25%, signal=77%
REACTOME_CARGO_RECOGNITION_FOR_CLATHRIN_MEDIATED_ENDOCYTOSIS	REACTOME_CARGO_RECOGNITION_FOR_CLATHRIN_MEDIATED_ENDOCYTOSIS		102	-0.312306	-1.42782	0.011236	0.123102	1	4193	tags=42%, list=26%, signal=56%
KEGG_B_CELL_RECEPTOR_SIGNALING_PATHWAY	KEGG_B_CELL_RECEPTOR_SIGNALING_PATHWAY		73	-0.356463	-1.53911	0.0113636	0.0719723	1	3912	tags=40%, list=24%, signal=52%
GARCIA_TARGETS_OF_FLI1_AND_DAX1_DN	GARCIA_TARGETS_OF_FLI1_AND_DAX1_DN		155	-0.299213	-1.45074	0.0113636	0.110692	1	4289	tags=39%, list=26%, signal=52%
LANDIS_ERBB2_BREAST_TUMORS_324_DN	LANDIS_ERBB2_BREAST_TUMORS_324_DN		150	-0.306903	-1.47065	0.0114504	0.100333	1	4607	tags=43%, list=28%, signal=60%
ESC_V6.5_UP_LATE.V1_UP	ESC_V6.5_UP_LATE.V1_UP		173	-0.29469	-1.43585	0.0114504	0.118431	1	4361	tags=36%, list=27%, signal=48%
CHEN_HOXA5_TARGETS_9HR_DN	CHEN_HOXA5_TARGETS_9HR_DN		40	-0.433368	-1.65163	0.0114723	0.0376918	1	2605	tags=30%, list=16%, signal=36%
BROWNE_HCMV_INFECTION_20HR_DN	BROWNE_HCMV_INFECTION_20HR_DN		98	-0.336009	-1.50374	0.0115163	0.0858101	1	4386	tags=37%, list=27%, signal=50%
WP_PROTEOGLYCAN_BIOSYNTHESIS	WP_PROTEOGLYCAN_BIOSYNTHESIS		18	-0.563735	-1.71056	0.0115385	0.0260427	1	2457	tags=39%, list=15%, signal=46%
REACTOME_RHOBTB_GTPASE_CYCLE	REACTOME_RHOBTB_GTPASE_CYCLE		35	-0.46548	-1.6817	0.0115385	0.0313299	1	5405	tags=60%, list=33%, signal=90%
CHIANG_LIVER_CANCER_SUBCLASS_INTERFERON_UP	CHIANG_LIVER_CANCER_SUBCLASS_INTERFERON_UP		24	-0.513759	-1.68946	0.0116054	0.0299427	1	1662	tags=33%, list=10%, signal=37%
KEGG_MEDICUS_PATHOGEN_ESCHERICHIA_EAE_TIR_TCCP_TO_ACTIN_SIGNALING_PATHWAY	KEGG_MEDICUS_PATHOGEN_ESCHERICHIA_EAE_TIR_TCCP_TO_ACTIN_SIGNALING_PATHWAY		14	-0.599721	-1.72381	0.0116505	0.0237741	1	3901	tags=64%, list=24%, signal=84%
WP_16P112_PROXIMAL_DELETION_SYNDROME	WP_16P112_PROXIMAL_DELETION_SYNDROME		70	-0.384568	-1.62501	0.0116505	0.044142	1	3360	tags=37%, list=21%, signal=47%
SMID_BREAST_CANCER_LUMINAL_A_DN	SMID_BREAST_CANCER_LUMINAL_A_DN		18	-0.554935	-1.70448	0.0116732	0.027148	1	6100	tags=67%, list=37%, signal=106%
WP_THYROID_STIMULATING_HORMONE_TSH_SIGNALING	WP_THYROID_STIMULATING_HORMONE_TSH_SIGNALING		64	-0.377079	-1.54831	0.0116732	0.068865	1	3460	tags=36%, list=21%, signal=45%
KEGG_NATURAL_KILLER_CELL_MEDIATED_CYTOTOXICITY	KEGG_NATURAL_KILLER_CELL_MEDIATED_CYTOTOXICITY		108	-0.316234	-1.43624	0.0116732	0.118299	1	4178	tags=37%, list=26%, signal=49%
WANG_BARRETTS_ESOPHAGUS_UP	WANG_BARRETTS_ESOPHAGUS_UP		45	-0.431236	-1.65682	0.0117647	0.0365835	1	4293	tags=47%, list=26%, signal=63%
PLASARI_TGFB1_TARGETS_1HR_UP	PLASARI_TGFB1_TARGETS_1HR_UP		33	-0.457557	-1.65233	0.0117647	0.0375872	1	2453	tags=30%, list=15%, signal=36%
BIOCARTA_CASPASE_PATHWAY	BIOCARTA_CASPASE_PATHWAY		22	-0.530482	-1.69654	0.0117878	0.0286714	1	4588	tags=55%, list=28%, signal=76%
WP_NEPHROTIC_SYNDROME	WP_NEPHROTIC_SYNDROME		43	-0.420197	-1.6067	0.0117878	0.0493306	1	1600	tags=28%, list=10%, signal=31%
PID_IL2_PI3K_PATHWAY	PID_IL2_PI3K_PATHWAY		33	-0.476117	-1.70546	0.011811	0.0269524	1	2880	tags=39%, list=18%, signal=48%
CREIGHTON_AKT1_SIGNALING_VIA_MTOR_DN	CREIGHTON_AKT1_SIGNALING_VIA_MTOR_DN		20	-0.540156	-1.71674	0.0118343	0.025033	1	3127	tags=50%, list=19%, signal=62%
REACTOME_OAS_ANTIVIRAL_RESPONSE	REACTOME_OAS_ANTIVIRAL_RESPONSE		8	-0.692661	-1.69576	0.0118343	0.0287275	1	2936	tags=63%, list=18%, signal=76%
REACTOME_PKR_MEDIATED_SIGNALING	REACTOME_PKR_MEDIATED_SIGNALING		74	-0.352214	-1.48962	0.0118343	0.0921148	1	3996	tags=36%, list=25%, signal=48%
WP_PRION_DISEASE_PATHWAY	WP_PRION_DISEASE_PATHWAY		32	-0.487499	-1.74047	0.0118577	0.0209162	1	3446	tags=38%, list=21%, signal=47%
REACTOME_RETROGRADE_TRANSPORT_AT_THE_TRANS_GOLGI_NETWORK	REACTOME_RETROGRADE_TRANSPORT_AT_THE_TRANS_GOLGI_NETWORK		49	-0.396434	-1.56573	0.0118577	0.0625104	1	4224	tags=51%, list=26%, signal=69%
JIANG_MELANOMA_TRM7_CD8	JIANG_MELANOMA_TRM7_CD8		83	-0.358207	-1.55243	0.0118577	0.0673557	1	4378	tags=35%, list=27%, signal=48%
KEGG_MEDICUS_REFERENCE_AREG_EGFR_RAS_ERK_SIGNALING_PATHWAY	KEGG_MEDICUS_REFERENCE_AREG_EGFR_RAS_ERK_SIGNALING_PATHWAY		15	-0.576796	-1.68037	0.0118812	0.0315215	1	1932	tags=40%, list=12%, signal=45%
ZHAN_LATE_DIFFERENTIATION_GENES_UP	ZHAN_LATE_DIFFERENTIATION_GENES_UP		32	-0.448029	-1.59812	0.0119048	0.0519619	1	2732	tags=34%, list=17%, signal=41%
HE_PTEN_TARGETS_UP	HE_PTEN_TARGETS_UP		18	-0.553705	-1.6959	0.0119284	0.0287358	1	4126	tags=50%, list=25%, signal=67%
REACTOME_REGULATION_OF_MITF_M_DEPENDENT_GENES_INVOLVED_IN_CELL_CYCLE_AND_PROLIFERATION	REACTOME_REGULATION_OF_MITF_M_DEPENDENT_GENES_INVOLVED_IN_CELL_CYCLE_AND_PROLIFERATION		17	-0.570056	-1.68896	0.0119522	0.029933	1	4837	tags=65%, list=30%, signal=92%
REACTOME_PRE_NOTCH_PROCESSING_IN_GOLGI	REACTOME_PRE_NOTCH_PROCESSING_IN_GOLGI		18	-0.525435	-1.64849	0.0119522	0.0384372	1	2006	tags=44%, list=12%, signal=51%
REACTOME_DOWNSTREAM_SIGNALING_OF_ACTIVATED_FGFR1	REACTOME_DOWNSTREAM_SIGNALING_OF_ACTIVATED_FGFR1		26	-0.496175	-1.695	0.012	0.0288798	1	2391	tags=27%, list=15%, signal=32%
PID_INTEGRIN_CS_PATHWAY	PID_INTEGRIN_CS_PATHWAY		26	-0.502544	-1.68913	0.012	0.0299592	1	2332	tags=38%, list=14%, signal=45%
MAINA_HYPOXIA_VHL_TARGETS_UP	MAINA_HYPOXIA_VHL_TARGETS_UP		5	-0.799866	-1.67816	0.0120482	0.0320103	1	2453	tags=60%, list=15%, signal=71%
SALVADOR_MARTIN_PEDIATRIC_TBD_ANTI_TNF_THERAPY_NONRESPONDER_PRE_TREATMENT_UP	SALVADOR_MARTIN_PEDIATRIC_TBD_ANTI_TNF_THERAPY_NONRESPONDER_PRE_TREATMENT_UP		22	-0.507449	-1.65232	0.0120482	0.0375647	1	1710	tags=36%, list=10%, signal=41%
TERAMOTO_OPN_TARGETS_CLUSTER_4	TERAMOTO_OPN_TARGETS_CLUSTER_4		13	-0.605063	-1.69429	0.0120724	0.0289823	1	1728	tags=31%, list=11%, signal=34%
REACTOME_EGFR_TRANSACTIVATION_BY_GASTRIN	REACTOME_EGFR_TRANSACTIVATION_BY_GASTRIN		9	-0.666295	-1.67662	0.0120724	0.0323414	1	2563	tags=56%, list=16%, signal=66%
SCIAN_CELL_CYCLE_TARGETS_OF_TP53_AND_TP73_DN	SCIAN_CELL_CYCLE_TARGETS_OF_TP53_AND_TP73_DN		22	-0.523902	-1.67268	0.0120724	0.0331858	1	3819	tags=50%, list=23%, signal=65%
NOJIMA_SFRP2_TARGETS_UP	NOJIMA_SFRP2_TARGETS_UP		32	-0.478415	-1.67585	0.0120968	0.0325111	1	3912	tags=56%, list=24%, signal=74%
MATTIOLI_MULTIPLE_MYELOMA_WITH_14Q32_TRANSLOCATIONS	MATTIOLI_MULTIPLE_MYELOMA_WITH_14Q32_TRANSLOCATIONS		35	-0.434404	-1.56934	0.0120968	0.0610861	1	5045	tags=49%, list=31%, signal=70%
KEGG_MEDICUS_REFERENCE_TGFA_EGFR_RAS_ERK_SIGNALING_PATHWAY	KEGG_MEDICUS_REFERENCE_TGFA_EGFR_RAS_ERK_SIGNALING_PATHWAY		15	-0.570898	-1.69458	0.0121457	0.0289272	1	1932	tags=40%, list=12%, signal=45%
CAFFAREL_RESPONSE_TO_THC_8HR_3_DN	CAFFAREL_RESPONSE_TO_THC_8HR_3_DN		9	-0.677102	-1.67747	0.0121457	0.0321548	1	2207	tags=44%, list=14%, signal=51%
REACTOME_DUAL_INCISION_IN_GG_NER	REACTOME_DUAL_INCISION_IN_GG_NER		39	-0.450959	-1.66129	0.0121704	0.035576	1	5277	tags=54%, list=32%, signal=79%
CAIRO_PML_TARGETS_BOUND_BY_MYC_UP	CAIRO_PML_TARGETS_BOUND_BY_MYC_UP		21	-0.548903	-1.72145	0.0122449	0.0242116	1	3460	tags=48%, list=21%, signal=60%
REACTOME_RUNX3_REGULATES_WNT_SIGNALING	REACTOME_RUNX3_REGULATES_WNT_SIGNALING		8	-0.714996	-1.68999	0.0122449	0.0298247	1	3236	tags=75%, list=20%, signal=94%
REACTOME_NEF_MEDIATED_CD4_DOWN_REGULATION	REACTOME_NEF_MEDIATED_CD4_DOWN_REGULATION		9	-0.662866	-1.67481	0.0122951	0.0327432	1	4279	tags=78%, list=26%, signal=105%
BIOCARTA_TGFB_PATHWAY	BIOCARTA_TGFB_PATHWAY		19	-0.527041	-1.64759	0.0123203	0.0385183	1	889	tags=21%, list=5%, signal=22%
REACTOME_DIFFERENTIATION_OF_KERATINOCYTES_IN_INTERFOLLICULAR_EPIDERMIS_IN_MAMMALIAN_SKIN	REACTOME_DIFFERENTIATION_OF_KERATINOCYTES_IN_INTERFOLLICULAR_EPIDERMIS_IN_MAMMALIAN_SKIN		37	-0.439486	-1.61743	0.0123457	0.0461321	1	2256	tags=27%, list=14%, signal=31%
WP_RAC1PAK1P38MMP2_PATHWAY	WP_RAC1PAK1P38MMP2_PATHWAY		67	-0.390661	-1.63221	0.0123894	0.0424047	1	2691	tags=27%, list=17%, signal=32%
REACTOME_PI_3K_CASCADE_FGFR4	REACTOME_PI_3K_CASCADE_FGFR4		14	-0.614438	-1.76621	0.0126354	0.0174453	1	2179	tags=29%, list=13%, signal=33%
TORCHIA_TARGETS_OF_EWSR1_FLI1_FUSION_DN	TORCHIA_TARGETS_OF_EWSR1_FLI1_FUSION_DN		310	-0.246931	-1.29301	0.0128205	0.21645	1	2873	tags=23%, list=18%, signal=27%
REACTOME_DNA_DAMAGE_RECOGNITION_IN_GG_NER	REACTOME_DNA_DAMAGE_RECOGNITION_IN_GG_NER		38	-0.436469	-1.63897	0.0128913	0.0406698	1	4303	tags=42%, list=26%, signal=57%
DARWICHE_PAPILLOMA_RISK_LOW_UP	DARWICHE_PAPILLOMA_RISK_LOW_UP		147	-0.302699	-1.45728	0.0128913	0.107176	1	3334	tags=31%, list=20%, signal=38%
PID_INTEGRIN_A4B1_PATHWAY	PID_INTEGRIN_A4B1_PATHWAY		33	-0.453249	-1.6351	0.0129151	0.0415578	1	4275	tags=42%, list=26%, signal=57%
DOANE_RESPONSE_TO_ANDROGEN_DN	DOANE_RESPONSE_TO_ANDROGEN_DN		230	-0.273473	-1.38568	0.012939	0.148772	1	2906	tags=23%, list=18%, signal=28%
WP_LUNG_FIBROSIS	WP_LUNG_FIBROSIS		60	-0.362431	-1.50445	0.0130112	0.0855389	1	4858	tags=48%, list=30%, signal=69%
SNIJDERS_AMPLIFIED_IN_HEAD_AND_NECK_TUMORS	SNIJDERS_AMPLIFIED_IN_HEAD_AND_NECK_TUMORS		35	-0.449904	-1.63397	0.0130354	0.0418776	1	2977	tags=37%, list=18%, signal=45%
PID_IL12_STAT4_PATHWAY	PID_IL12_STAT4_PATHWAY		31	-0.489809	-1.7272	0.0130597	0.02325	1	4841	tags=58%, list=30%, signal=82%
HALLMARK_ANGIOGENESIS	HALLMARK_ANGIOGENESIS		34	-0.447747	-1.60098	0.0131332	0.0509528	1	5604	tags=65%, list=34%, signal=98%
DESERT_PERIVENOUS_HEPATOCELLULAR_CARCINOMA_SUBCLASS_UP	DESERT_PERIVENOUS_HEPATOCELLULAR_CARCINOMA_SUBCLASS_UP		148	-0.291828	-1.39611	0.0131332	0.14168	1	4008	tags=39%, list=25%, signal=51%
REACTOME_CHAPERONE_MEDIATED_AUTOPHAGY	REACTOME_CHAPERONE_MEDIATED_AUTOPHAGY		21	-0.533884	-1.74573	0.0131827	0.0200754	1	3036	tags=62%, list=19%, signal=76%
REACTOME_GAB1_SIGNALOSOME	REACTOME_GAB1_SIGNALOSOME		17	-0.570685	-1.69228	0.0131827	0.0293291	1	2179	tags=47%, list=13%, signal=54%
KEGG_MEDICUS_VARIANT_CDH1_REDUCED_EXPRESSION_TO_BETA_CATENIN_SIGNALING_PATHWAY	KEGG_MEDICUS_VARIANT_CDH1_REDUCED_EXPRESSION_TO_BETA_CATENIN_SIGNALING_PATHWAY		8	-0.680329	-1.66231	0.0131827	0.0354133	1	3236	tags=63%, list=20%, signal=78%
REACTOME_SIGNALING_BY_CSF1_M_CSF_IN_MYELOID_CELLS	REACTOME_SIGNALING_BY_CSF1_M_CSF_IN_MYELOID_CELLS		31	-0.470841	-1.6471	0.0132325	0.0386283	1	3036	tags=42%, list=19%, signal=51%
TANG_SENESCENCE_TP53_TARGETS_DN	TANG_SENESCENCE_TP53_TARGETS_DN		53	-0.382042	-1.5237	0.0132576	0.0773498	1	3819	tags=32%, list=23%, signal=42%
BIOCARTA_AT1R_PATHWAY	BIOCARTA_AT1R_PATHWAY		27	-0.461808	-1.5783	0.0132827	0.0581796	1	5537	tags=56%, list=34%, signal=84%
REACTOME_AEROBIC_RESPIRATION_AND_RESPIRATORY_ELECTRON_TRANSPORT	REACTOME_AEROBIC_RESPIRATION_AND_RESPIRATORY_ELECTRON_TRANSPORT		239	-0.267783	-1.35748	0.013308	0.167444	1	4873	tags=44%, list=30%, signal=61%
KYNG_DNA_DAMAGE_BY_4NQO	KYNG_DNA_DAMAGE_BY_4NQO		34	-0.466259	-1.69844	0.0133333	0.0283224	1	2926	tags=32%, list=18%, signal=39%
WOOD_EBV_EBNA1_TARGETS_DN	WOOD_EBV_EBNA1_TARGETS_DN		47	-0.400656	-1.54886	0.0133333	0.0686986	1	2124	tags=32%, list=13%, signal=37%
REACTOME_MYD88_INDEPENDENT_TLR4_CASCADE	REACTOME_MYD88_INDEPENDENT_TLR4_CASCADE		108	-0.313719	-1.44147	0.0133333	0.115471	1	4413	tags=39%, list=27%, signal=53%
REACTOME_RHO_GTPASES_ACTIVATE_PKNS	REACTOME_RHO_GTPASES_ACTIVATE_PKNS		72	-0.361763	-1.5235	0.0133843	0.0774293	1	3835	tags=35%, list=24%, signal=45%
KEGG_MEDICUS_REFERENCE_ANTIGEN_PROCESSING_AND_PRESENTATION_BY_MHC_CLASS_II_MOLECULES	KEGG_MEDICUS_REFERENCE_ANTIGEN_PROCESSING_AND_PRESENTATION_BY_MHC_CLASS_II_MOLECULES		13	-0.599916	-1.701	0.0134357	0.0278333	1	5444	tags=69%, list=33%, signal=104%
RYAN_MANTLE_CELL_LYMPHOMA_NOTCH_DIRECT_UP	RYAN_MANTLE_CELL_LYMPHOMA_NOTCH_DIRECT_UP		147	-0.297488	-1.42331	0.0134357	0.125337	1	2432	tags=22%, list=15%, signal=26%
EPPERT_LSC_R	EPPERT_LSC_R		40	-0.4398	-1.65022	0.0134615	0.0380615	1	4955	tags=50%, list=30%, signal=72%
KEGG_MEDICUS_REFERENCE_REGULATION_OF_GF_RTK_RAS_ERK_SIGNALING_PTP	KEGG_MEDICUS_REFERENCE_REGULATION_OF_GF_RTK_RAS_ERK_SIGNALING_PTP		20	-0.526673	-1.64013	0.0134875	0.0405102	1	4345	tags=55%, list=27%, signal=75%
ROZANOV_MMP14_TARGETS_SUBSET	ROZANOV_MMP14_TARGETS_SUBSET		33	-0.446236	-1.60584	0.0134875	0.0496257	1	6404	tags=76%, list=39%, signal=125%
BIOCARTA_PTEN_PATHWAY	BIOCARTA_PTEN_PATHWAY		18	-0.56024	-1.68728	0.0135135	0.0302395	1	1194	tags=28%, list=7%, signal=30%
WOTTON_RUNX_TARGETS_DN	WOTTON_RUNX_TARGETS_DN		29	-0.44992	-1.55957	0.0135135	0.064867	1	2590	tags=31%, list=16%, signal=37%
SASSON_FSH_RESPONSE	SASSON_FSH_RESPONSE		7	-0.767208	-1.76873	0.0135397	0.0171615	1	3057	tags=71%, list=19%, signal=88%
WP_METABOLIC_REPROGRAMMING_IN_PANCREATIC_CANCER	WP_METABOLIC_REPROGRAMMING_IN_PANCREATIC_CANCER		41	-0.432726	-1.63666	0.0135922	0.041037	1	3797	tags=44%, list=23%, signal=57%
SAGIV_CD24_TARGETS_DN	SAGIV_CD24_TARGETS_DN		45	-0.407918	-1.57697	0.0135922	0.0585874	1	4471	tags=51%, list=27%, signal=70%
REACTOME_SIGNALING_BY_NOTCH2	REACTOME_SIGNALING_BY_NOTCH2		31	-0.455011	-1.61729	0.0136986	0.0461559	1	3036	tags=35%, list=19%, signal=44%
WP_B_CELL_RECEPTOR_SIGNALING	WP_B_CELL_RECEPTOR_SIGNALING		96	-0.330125	-1.47359	0.0136986	0.0991398	1	4485	tags=38%, list=28%, signal=51%
WU_HBX_TARGETS_1_UP	WU_HBX_TARGETS_1_UP		15	-0.59186	-1.69591	0.0137525	0.0287547	1	3161	tags=40%, list=19%, signal=50%
WP_ADIPOGENESIS	WP_ADIPOGENESIS		124	-0.314414	-1.47109	0.0137525	0.100222	1	3887	tags=32%, list=24%, signal=42%
LOPEZ_MESOTELIOMA_SURVIVAL_TIME_UP	LOPEZ_MESOTELIOMA_SURVIVAL_TIME_UP		14	-0.578682	-1.66283	0.0138067	0.0352963	1	3322	tags=57%, list=20%, signal=72%
PID_DNA_PK_PATHWAY	PID_DNA_PK_PATHWAY		14	-0.567274	-1.61504	0.0138067	0.0468405	1	861	tags=36%, list=5%, signal=38%
RUAN_RESPONSE_TO_TNF_UP	RUAN_RESPONSE_TO_TNF_UP		12	-0.629364	-1.7108	0.013834	0.0260452	1	1778	tags=50%, list=11%, signal=56%
IKEDA_MIR133_TARGETS_DN	IKEDA_MIR133_TARGETS_DN		5	-0.792849	-1.63139	0.013834	0.042559	1	3139	tags=80%, list=19%, signal=99%
WP_HYPOTHESIZED_PATHWAYS_IN_PATHOGENESIS_OF_CARDIOVASCULAR_DISEASE	WP_HYPOTHESIZED_PATHWAYS_IN_PATHOGENESIS_OF_CARDIOVASCULAR_DISEASE		25	-0.480411	-1.62774	0.0140845	0.043432	1	4635	tags=56%, list=28%, signal=78%
REACTOME_REGULATION_OF_KIT_SIGNALING	REACTOME_REGULATION_OF_KIT_SIGNALING		16	-0.568172	-1.68579	0.0141129	0.0305402	1	3182	tags=44%, list=20%, signal=54%
PID_ALK1_PATHWAY	PID_ALK1_PATHWAY		25	-0.508975	-1.66691	0.01417	0.0345036	1	3295	tags=40%, list=20%, signal=50%
WP_TGFBETA_RECEPTOR_SIGNALING_IN_SKELETAL_DYSPLASIAS	WP_TGFBETA_RECEPTOR_SIGNALING_IN_SKELETAL_DYSPLASIAS		58	-0.378433	-1.54876	0.0142857	0.0687201	1	4635	tags=45%, list=28%, signal=62%
AMIT_EGF_RESPONSE_40_MCF10A	AMIT_EGF_RESPONSE_40_MCF10A		17	-0.561839	-1.73407	0.0143443	0.021981	1	5967	tags=71%, list=37%, signal=111%
REACTOME_SUPPRESSION_OF_APOPTOSIS	REACTOME_SUPPRESSION_OF_APOPTOSIS		7	-0.717474	-1.62683	0.0146138	0.0436184	1	3936	tags=86%, list=24%, signal=113%
JECHLINGER_EPITHELIAL_TO_MESENCHYMAL_TRANSITION_DN	JECHLINGER_EPITHELIAL_TO_MESENCHYMAL_TRANSITION_DN		62	-0.366389	-1.50553	0.014733	0.0852098	1	2499	tags=24%, list=15%, signal=28%
DASU_IL6_SIGNALING_UP	DASU_IL6_SIGNALING_UP		55	-0.377839	-1.51675	0.0148148	0.0804207	1	2827	tags=31%, list=17%, signal=37%
GABRIELY_MIR21_TARGETS	GABRIELY_MIR21_TARGETS		283	-0.24767	-1.28642	0.0148423	0.221326	1	5033	tags=37%, list=31%, signal=53%
PARK_APL_PATHOGENESIS_UP	PARK_APL_PATHOGENESIS_UP		14	-0.586251	-1.65304	0.014862	0.0374503	1	1796	tags=29%, list=11%, signal=32%
YAP1_UP	YAP1_UP		44	-0.400796	-1.56158	0.0149533	0.0640687	1	3841	tags=41%, list=24%, signal=53%
REACTOME_SIGNALING_BY_SCF_KIT	REACTOME_SIGNALING_BY_SCF_KIT		42	-0.417423	-1.56774	0.0150094	0.0617054	1	2691	tags=36%, list=17%, signal=43%
WP_GLYCOGEN_SYNTHESIS_AND_DEGRADATION	WP_GLYCOGEN_SYNTHESIS_AND_DEGRADATION		38	-0.42841	-1.61075	0.0150376	0.0481671	1	3355	tags=39%, list=21%, signal=50%
WP_ARYL_HYDROCARBON_RECEPTOR_PATHWAY_WP2586	WP_ARYL_HYDROCARBON_RECEPTOR_PATHWAY_WP2586		43	-0.405914	-1.54111	0.0150659	0.0715064	1	2427	tags=30%, list=15%, signal=35%
WP_PI3KAKT_SIGNALING	WP_PI3KAKT_SIGNALING		299	-0.255769	-1.33427	0.0150659	0.183573	1	3637	tags=29%, list=22%, signal=36%
BOYLAN_MULTIPLE_MYELOMA_C_D_DN	BOYLAN_MULTIPLE_MYELOMA_C_D_DN		260	-0.249341	-1.29062	0.0150943	0.218307	1	3298	tags=27%, list=20%, signal=33%
RAGHAVACHARI_PLATELET_SPECIFIC_GENES	RAGHAVACHARI_PLATELET_SPECIFIC_GENES		69	-0.353907	-1.50032	0.0152091	0.087146	1	5234	tags=51%, list=32%, signal=74%
SHEPARD_BMYB_MORPHOLINO_UP	SHEPARD_BMYB_MORPHOLINO_UP		199	-0.275781	-1.35221	0.0152091	0.170896	1	4746	tags=41%, list=29%, signal=57%
REACTOME_SIGNALING_BY_KIT_IN_DISEASE	REACTOME_SIGNALING_BY_KIT_IN_DISEASE		19	-0.562244	-1.76284	0.0152381	0.0178153	1	2691	tags=42%, list=17%, signal=50%
TAKEDA_TARGETS_OF_NUP98_HOXA9_FUSION_16D_UP	TAKEDA_TARGETS_OF_NUP98_HOXA9_FUSION_16D_UP		163	-0.288748	-1.41289	0.0152381	0.131403	1	2820	tags=25%, list=17%, signal=29%
KEGG_N_GLYCAN_BIOSYNTHESIS	KEGG_N_GLYCAN_BIOSYNTHESIS		45	-0.425106	-1.65022	0.0153257	0.0380389	1	4540	tags=56%, list=28%, signal=77%
PETRETTO_CARDIAC_HYPERTROPHY	PETRETTO_CARDIAC_HYPERTROPHY		34	-0.44677	-1.61112	0.0153257	0.0480847	1	4852	tags=56%, list=30%, signal=79%
REACTOME_EPHB_MEDIATED_FORWARD_SIGNALING	REACTOME_EPHB_MEDIATED_FORWARD_SIGNALING		42	-0.428436	-1.60396	0.0153551	0.0501881	1	3407	tags=43%, list=21%, signal=54%
GROSS_HYPOXIA_VIA_HIF1A_ONLY	GROSS_HYPOXIA_VIA_HIF1A_ONLY		8	-0.716071	-1.74194	0.0153846	0.0206573	1	3647	tags=63%, list=22%, signal=80%
CAFFAREL_RESPONSE_TO_THC_DN	CAFFAREL_RESPONSE_TO_THC_DN		29	-0.459632	-1.61036	0.0153846	0.0482813	1	3819	tags=38%, list=23%, signal=49%
PID_NOTCH_PATHWAY	PID_NOTCH_PATHWAY		57	-0.380793	-1.53207	0.0154143	0.0745841	1	2006	tags=30%, list=12%, signal=34%
KEGG_MEDICUS_PATHOGEN_SHIGELLA_IPAC_TO_ACTIN_SIGNALING_PATHWAY	KEGG_MEDICUS_PATHOGEN_SHIGELLA_IPAC_TO_ACTIN_SIGNALING_PATHWAY		13	-0.591567	-1.64848	0.015444	0.0384172	1	4286	tags=69%, list=26%, signal=94%
REACTOME_DEPOSITION_OF_NEW_CENPA_CONTAINING_NUCLEOSOMES_AT_THE_CENTROMERE	REACTOME_DEPOSITION_OF_NEW_CENPA_CONTAINING_NUCLEOSOMES_AT_THE_CENTROMERE		57	-0.37552	-1.53084	0.015444	0.0749899	1	3877	tags=35%, list=24%, signal=46%
WP_MIRNAS_INVOLVED_IN_DNA_DAMAGE_RESPONSE	WP_MIRNAS_INVOLVED_IN_DNA_DAMAGE_RESPONSE		15	-0.58238	-1.71441	0.015534	0.0254054	1	3630	tags=47%, list=22%, signal=60%
KEGG_JAK_STAT_SIGNALING_PATHWAY	KEGG_JAK_STAT_SIGNALING_PATHWAY		123	-0.297594	-1.37951	0.015534	0.153053	1	2876	tags=28%, list=18%, signal=33%
REACTOME_IFNG_SIGNALING_ACTIVATES_MAPKS	REACTOME_IFNG_SIGNALING_ACTIVATES_MAPKS		8	-0.704611	-1.69633	0.0155642	0.0286995	1	3582	tags=88%, list=22%, signal=112%
PID_SYNDECAN_4_PATHWAY	PID_SYNDECAN_4_PATHWAY		31	-0.443445	-1.59768	0.0155642	0.0519738	1	5846	tags=61%, list=36%, signal=95%
WP_EXTRACELLULAR_VESICLEMEDIATED_SIGNALING_IN_RECIPIENT_CELLS	WP_EXTRACELLULAR_VESICLEMEDIATED_SIGNALING_IN_RECIPIENT_CELLS		29	-0.46502	-1.61819	0.0155945	0.0459728	1	1932	tags=28%, list=12%, signal=31%
WP_TNFRELATED_WEAK_INDUCER_OF_APOPTOSIS_TWEAK_SIGNALING	WP_TNFRELATED_WEAK_INDUCER_OF_APOPTOSIS_TWEAK_SIGNALING		42	-0.422587	-1.59445	0.0155945	0.0529582	1	4450	tags=48%, list=27%, signal=65%
BROWNE_HCMV_INFECTION_10HR_DN	BROWNE_HCMV_INFECTION_10HR_DN		54	-0.380627	-1.55366	0.0156863	0.0669879	1	4380	tags=41%, list=27%, signal=56%
SU_THYMUS	SU_THYMUS		19	-0.522364	-1.6391	0.0157171	0.0406745	1	2382	tags=42%, list=15%, signal=49%
ZHENG_FOXP3_TARGETS_IN_T_LYMPHOCYTE_DN	ZHENG_FOXP3_TARGETS_IN_T_LYMPHOCYTE_DN		37	-0.422391	-1.57349	0.0157171	0.059659	1	3081	tags=38%, list=19%, signal=47%
BIOCARTA_PPARA_PATHWAY	BIOCARTA_PPARA_PATHWAY		50	-0.388196	-1.54018	0.0157171	0.0717265	1	3295	tags=34%, list=20%, signal=42%
BIOCARTA_NO2IL12_PATHWAY	BIOCARTA_NO2IL12_PATHWAY		15	-0.568029	-1.66248	0.015748	0.0353928	1	4292	tags=67%, list=26%, signal=90%
PID_IL5_PATHWAY	PID_IL5_PATHWAY		14	-0.584953	-1.66198	0.0157791	0.0354446	1	2258	tags=36%, list=14%, signal=41%
KEGG_MEDICUS_PATHOGEN_HCMV_GB_TO_PDGFR_RAS_ERK_SIGNALING_PATHWAY	KEGG_MEDICUS_PATHOGEN_HCMV_GB_TO_PDGFR_RAS_ERK_SIGNALING_PATHWAY		15	-0.571516	-1.65421	0.015873	0.0371796	1	1932	tags=40%, list=12%, signal=45%
REACTOME_PARASITE_INFECTION	REACTOME_PARASITE_INFECTION		59	-0.375171	-1.53378	0.015873	0.0741477	1	3295	tags=34%, list=20%, signal=42%
REACTOME_GROWTH_HORMONE_RECEPTOR_SIGNALING	REACTOME_GROWTH_HORMONE_RECEPTOR_SIGNALING		20	-0.532942	-1.66985	0.0159046	0.0337766	1	3887	tags=55%, list=24%, signal=72%
REACTOME_MET_ACTIVATES_PTPN11	REACTOME_MET_ACTIVATES_PTPN11		5	-0.789577	-1.60797	0.0159363	0.0489679	1	2179	tags=80%, list=13%, signal=92%
RIZKI_TUMOR_INVASIVENESS_2D_DN	RIZKI_TUMOR_INVASIVENESS_2D_DN		58	-0.381634	-1.55562	0.0159363	0.066224	1	3270	tags=33%, list=20%, signal=41%
WP_ARRHYTHMOGENIC_RIGHT_VENTRICULAR_CARDIOMYOPATHY	WP_ARRHYTHMOGENIC_RIGHT_VENTRICULAR_CARDIOMYOPATHY		68	-0.362624	-1.52735	0.0159363	0.0761701	1	2402	tags=29%, list=15%, signal=34%
KEGG_MEDICUS_REFERENCE_REGULATION_OF_GF_RTK_RAS_ERK_SIGNALING_SPRED_AND_NF1	KEGG_MEDICUS_REFERENCE_REGULATION_OF_GF_RTK_RAS_ERK_SIGNALING_SPRED_AND_NF1		6	-0.793987	-1.74454	0.0159681	0.0202562	1	2427	tags=83%, list=15%, signal=98%
NIKOLSKY_BREAST_CANCER_14Q22_AMPLICON	NIKOLSKY_BREAST_CANCER_14Q22_AMPLICON		14	-0.592612	-1.70265	0.0159681	0.0274563	1	3713	tags=71%, list=23%, signal=92%
KEGG_MEDICUS_REFERENCE_KINETOCHORE_FIBER_ORGANIZATION	KEGG_MEDICUS_REFERENCE_KINETOCHORE_FIBER_ORGANIZATION		22	-0.498933	-1.6319	0.0159681	0.0424477	1	3938	tags=50%, list=24%, signal=66%
PID_VEGF_VEGFR_PATHWAY	PID_VEGF_VEGFR_PATHWAY		10	-0.676172	-1.73178	0.016	0.0223962	1	2499	tags=50%, list=15%, signal=59%
SEMBA_FHIT_TARGETS_UP	SEMBA_FHIT_TARGETS_UP		11	-0.648104	-1.71223	0.0160966	0.0258013	1	2225	tags=55%, list=14%, signal=63%
MINGUEZ_LIVER_CANCER_VASCULAR_INVASION_UP	MINGUEZ_LIVER_CANCER_VASCULAR_INVASION_UP		12	-0.587458	-1.59774	0.0160966	0.0519996	1	2773	tags=58%, list=17%, signal=70%
REACTOME_RHOQ_GTPASE_CYCLE	REACTOME_RHOQ_GTPASE_CYCLE		58	-0.384068	-1.56427	0.0160966	0.0629605	1	3594	tags=40%, list=22%, signal=51%
PID_AMB2_NEUTROPHILS_PATHWAY	PID_AMB2_NEUTROPHILS_PATHWAY		41	-0.409379	-1.55554	0.0160966	0.0662269	1	3640	tags=34%, list=22%, signal=44%
REACTOME_RHOD_GTPASE_CYCLE	REACTOME_RHOD_GTPASE_CYCLE		52	-0.371091	-1.49283	0.0161616	0.0907036	1	4416	tags=44%, list=27%, signal=60%
GROSS_HYPOXIA_VIA_ELK3_AND_HIF1A_DN	GROSS_HYPOXIA_VIA_ELK3_AND_HIF1A_DN		98	-0.342408	-1.51476	0.0161943	0.081153	1	3514	tags=29%, list=22%, signal=36%
REACTOME_VEGF_LIGAND_RECEPTOR_INTERACTIONS	REACTOME_VEGF_LIGAND_RECEPTOR_INTERACTIONS		8	-0.693635	-1.66654	0.0162602	0.0345546	1	2250	tags=50%, list=14%, signal=58%
KEGG_MEDICUS_REFERENCE_TRAIP_DEPENDENT_REPLISOME_DISASSEMBLY	KEGG_MEDICUS_REFERENCE_TRAIP_DEPENDENT_REPLISOME_DISASSEMBLY		16	-0.580175	-1.69814	0.0162933	0.0283628	1	1964	tags=44%, list=12%, signal=50%
WP_TYPE_2_PAPILLARY_RENAL_CELL_CARCINOMA	WP_TYPE_2_PAPILLARY_RENAL_CELL_CARCINOMA		34	-0.452786	-1.6116	0.0162933	0.0479153	1	968	tags=24%, list=6%, signal=25%
REACTOME_FRS_MEDIATED_FGFR3_SIGNALING	REACTOME_FRS_MEDIATED_FGFR3_SIGNALING		16	-0.573849	-1.70037	0.0163599	0.0279664	1	1932	tags=31%, list=12%, signal=35%
WP_NCRNAS_INVOLVED_IN_STAT3_SIGNALING_IN_HEPATOCELLULAR_CARCINOMA	WP_NCRNAS_INVOLVED_IN_STAT3_SIGNALING_IN_HEPATOCELLULAR_CARCINOMA		13	-0.607031	-1.69872	0.0164271	0.0282712	1	4636	tags=69%, list=28%, signal=97%
BIOCARTA_P38MAPK_PATHWAY	BIOCARTA_P38MAPK_PATHWAY		35	-0.433192	-1.5631	0.0164948	0.0633652	1	1815	tags=26%, list=11%, signal=29%
PID_ECADHERIN_KERATINOCYTE_PATHWAY	PID_ECADHERIN_KERATINOCYTE_PATHWAY		21	-0.542619	-1.69426	0.0165631	0.0289704	1	3388	tags=48%, list=21%, signal=60%
MYLLYKANGAS_AMPLIFICATION_HOT_SPOT_30	MYLLYKANGAS_AMPLIFICATION_HOT_SPOT_30		5	-0.795499	-1.6213	0.0165746	0.0451619	1	2988	tags=80%, list=18%, signal=98%
REACTOME_COSTIMULATION_BY_THE_CD28_FAMILY	REACTOME_COSTIMULATION_BY_THE_CD28_FAMILY		65	-0.37166	-1.55229	0.0168224	0.0673899	1	3431	tags=38%, list=21%, signal=49%
REACTOME_ONCOGENIC_MAPK_SIGNALING	REACTOME_ONCOGENIC_MAPK_SIGNALING		81	-0.348829	-1.52116	0.0168856	0.0784157	1	4179	tags=43%, list=26%, signal=58%
BIOCARTA_IGF1R_PATHWAY	BIOCARTA_IGF1R_PATHWAY		22	-0.516668	-1.67207	0.0170455	0.0333495	1	1182	tags=27%, list=7%, signal=29%
HOFMANN_CELL_LYMPHOMA_UP	HOFMANN_CELL_LYMPHOMA_UP		45	-0.405628	-1.54244	0.0170778	0.0710397	1	2203	tags=24%, list=14%, signal=28%
GERY_CEBP_TARGETS	GERY_CEBP_TARGETS		121	-0.302052	-1.41297	0.0170778	0.131388	1	3845	tags=34%, list=24%, signal=44%
HASLINGER_B_CLL_WITH_CHROMOSOME_12_TRISOMY	HASLINGER_B_CLL_WITH_CHROMOSOME_12_TRISOMY		22	-0.486777	-1.57388	0.0171103	0.0596029	1	2827	tags=45%, list=17%, signal=55%
BIOCARTA_CARM_ER_PATHWAY	BIOCARTA_CARM_ER_PATHWAY		24	-0.470963	-1.53709	0.0171429	0.0727779	1	3266	tags=50%, list=20%, signal=62%
WP_G13_SIGNALING	WP_G13_SIGNALING		36	-0.423834	-1.56633	0.0171756	0.062263	1	3427	tags=50%, list=21%, signal=63%
WP_BURN_WOUND_HEALING	WP_BURN_WOUND_HEALING		99	-0.318786	-1.42905	0.0172414	0.122333	1	4269	tags=41%, list=26%, signal=56%
PID_CIRCADIAN_PATHWAY	PID_CIRCADIAN_PATHWAY		14	-0.593863	-1.68919	0.0172745	0.0299616	1	1718	tags=43%, list=11%, signal=48%
DAZARD_UV_RESPONSE_CLUSTER_G24	DAZARD_UV_RESPONSE_CLUSTER_G24		22	-0.497529	-1.58907	0.0172745	0.0546089	1	1787	tags=27%, list=11%, signal=31%
WANG_RESPONSE_TO_ANDROGEN_UP	WANG_RESPONSE_TO_ANDROGEN_UP		27	-0.461243	-1.55653	0.0172745	0.0658722	1	2621	tags=33%, list=16%, signal=40%
REACTOME_FOLDING_OF_ACTIN_BY_CCT_TRIC	REACTOME_FOLDING_OF_ACTIN_BY_CCT_TRIC		10	-0.623833	-1.6031	0.0173077	0.05039	1	3103	tags=80%, list=19%, signal=99%
REACTOME_DOWNSTREAM_SIGNALING_OF_ACTIVATED_FGFR2	REACTOME_DOWNSTREAM_SIGNALING_OF_ACTIVATED_FGFR2		24	-0.491051	-1.5988	0.017341	0.0517647	1	2391	tags=29%, list=15%, signal=34%
AKL_HTLV1_INFECTION_DN	AKL_HTLV1_INFECTION_DN		65	-0.362299	-1.52894	0.017341	0.0755555	1	3935	tags=40%, list=24%, signal=53%
KEGG_MEDICUS_VARIANT_MUTATION_INACTIVATED_FGF17_TO_RAS_ERK_SIGNALING_PATHWAY	KEGG_MEDICUS_VARIANT_MUTATION_INACTIVATED_FGF17_TO_RAS_ERK_SIGNALING_PATHWAY		15	-0.54749	-1.613	0.0174081	0.0474671	1	1932	tags=33%, list=12%, signal=38%
PID_ANGIOPOIETIN_RECEPTOR_PATHWAY	PID_ANGIOPOIETIN_RECEPTOR_PATHWAY		49	-0.391532	-1.53884	0.0175097	0.0720704	1	4533	tags=37%, list=28%, signal=51%
REACTOME_PI_3K_CASCADE_FGFR3	REACTOME_PI_3K_CASCADE_FGFR3		14	-0.56832	-1.60444	0.0175781	0.0501003	1	2179	tags=29%, list=13%, signal=33%
WHITESIDE_CISPLATIN_RESISTANCE_UP	WHITESIDE_CISPLATIN_RESISTANCE_UP		11	-0.668618	-1.71367	0.0176125	0.0255399	1	1124	tags=45%, list=7%, signal=49%
REACTOME_HATS_ACETYLATE_HISTONES	REACTOME_HATS_ACETYLATE_HISTONES		122	-0.298629	-1.40766	0.0176125	0.134293	1	4668	tags=38%, list=29%, signal=52%
TSUDA_ALVEOLAR_SOFT_PART_SARCOMA	TSUDA_ALVEOLAR_SOFT_PART_SARCOMA		10	-0.650101	-1.69039	0.0176471	0.0297887	1	3295	tags=60%, list=20%, signal=75%
WP_TRANSSULFURATION_PATHWAY	WP_TRANSSULFURATION_PATHWAY		9	-0.669498	-1.643	0.0176471	0.0397273	1	3159	tags=67%, list=19%, signal=83%
LINDVALL_IMMORTALIZED_BY_TERT_DN	LINDVALL_IMMORTALIZED_BY_TERT_DN		71	-0.340315	-1.47098	0.0176471	0.10016	1	5401	tags=59%, list=33%, signal=88%
BOYAULT_LIVER_CANCER_SUBCLASS_G6_UP	BOYAULT_LIVER_CANCER_SUBCLASS_G6_UP		63	-0.359793	-1.46547	0.0176471	0.103066	1	3561	tags=37%, list=22%, signal=47%
KEGG_MEDICUS_REFERENCE_ITGA_B_FAK_CDC42_SIGNALING_PATHWAY	KEGG_MEDICUS_REFERENCE_ITGA_B_FAK_CDC42_SIGNALING_PATHWAY		26	-0.4979	-1.67931	0.0176817	0.0317908	1	2332	tags=38%, list=14%, signal=45%
REACTOME_INFLAMMASOMES	REACTOME_INFLAMMASOMES		21	-0.505144	-1.58513	0.0176817	0.05585	1	3293	tags=43%, list=20%, signal=54%
WP_IL3_SIGNALING	WP_IL3_SIGNALING		46	-0.394345	-1.54968	0.0177165	0.0684223	1	1822	tags=28%, list=11%, signal=32%
TIEN_INTESTINE_PROBIOTICS_2HR_DN	TIEN_INTESTINE_PROBIOTICS_2HR_DN		86	-0.339978	-1.48833	0.0177515	0.0926518	1	5075	tags=48%, list=31%, signal=69%
KEGG_MEDICUS_REFERENCE_EGF_EGFR_RAS_ERK_SIGNALING_PATHWAY	KEGG_MEDICUS_REFERENCE_EGF_EGFR_RAS_ERK_SIGNALING_PATHWAY		16	-0.543028	-1.62364	0.0177866	0.0444703	1	1932	tags=38%, list=12%, signal=43%
WP_IL26_SIGNALING	WP_IL26_SIGNALING		44	-0.39733	-1.53935	0.0177866	0.0719171	1	4450	tags=50%, list=27%, signal=69%
LIN_MELANOMA_COPY_NUMBER_DN	LIN_MELANOMA_COPY_NUMBER_DN		40	-0.398248	-1.51182	0.0178571	0.0822701	1	3823	tags=33%, list=23%, signal=42%
MYLLYKANGAS_AMPLIFICATION_HOT_SPOT_22	MYLLYKANGAS_AMPLIFICATION_HOT_SPOT_22		11	-0.630369	-1.66974	0.0178926	0.0337899	1	4328	tags=82%, list=27%, signal=111%
WATANABE_ULCERATIVE_COLITIS_WITH_CANCER_DN	WATANABE_ULCERATIVE_COLITIS_WITH_CANCER_DN		15	-0.576915	-1.68569	0.0179641	0.0305454	1	2234	tags=40%, list=14%, signal=46%
VALK_AML_WITH_CEBPA	VALK_AML_WITH_CEBPA		34	-0.433536	-1.56374	0.0179641	0.0631564	1	1478	tags=32%, list=9%, signal=36%
RODRIGUES_THYROID_CARCINOMA_UP	RODRIGUES_THYROID_CARCINOMA_UP		15	-0.565154	-1.64792	0.018	0.0385221	1	2562	tags=47%, list=16%, signal=55%
WP_SARSCOV2_ALTERING_ANGIOGENESIS_VIA_NRP1	WP_SARSCOV2_ALTERING_ANGIOGENESIS_VIA_NRP1		5	-0.782286	-1.60083	0.0180361	0.0509847	1	3553	tags=100%, list=22%, signal=128%
COLLIS_PRKDC_REGULATORS	COLLIS_PRKDC_REGULATORS		13	-0.596888	-1.66098	0.0180723	0.0356373	1	3223	tags=62%, list=20%, signal=77%
MEINHOLD_OVARIAN_CANCER_LOW_GRADE_DN	MEINHOLD_OVARIAN_CANCER_LOW_GRADE_DN		19	-0.516002	-1.65195	0.0180723	0.0376122	1	2305	tags=26%, list=14%, signal=31%
MATTIOLI_MGUS_VS_MULTIPLE_MYELOMA	MATTIOLI_MGUS_VS_MULTIPLE_MYELOMA		15	-0.558384	-1.62997	0.0180723	0.0429024	1	2821	tags=47%, list=17%, signal=56%
FLECHNER_PBL_KIDNEY_TRANSPLANT_REJECTED_VS_OK_DN	FLECHNER_PBL_KIDNEY_TRANSPLANT_REJECTED_VS_OK_DN		50	-0.391209	-1.54326	0.0180723	0.070767	1	4345	tags=48%, list=27%, signal=65%
REACTOME_PLATELET_ACTIVATION_SIGNALING_AND_AGGREGATION	REACTOME_PLATELET_ACTIVATION_SIGNALING_AND_AGGREGATION		242	-0.258809	-1.32564	0.0180832	0.190376	1	3295	tags=28%, list=20%, signal=34%
BROWNE_HCMV_INFECTION_48HR_DN	BROWNE_HCMV_INFECTION_48HR_DN		436	-0.234367	-1.2839	0.0181159	0.223447	1	3912	tags=29%, list=24%, signal=37%
BIOCARTA_GLEEVEC_PATHWAY	BIOCARTA_GLEEVEC_PATHWAY		23	-0.485426	-1.56107	0.0181452	0.064293	1	4185	tags=48%, list=26%, signal=64%
BIOCARTA_TCR_PATHWAY	BIOCARTA_TCR_PATHWAY		43	-0.400561	-1.51265	0.0181452	0.0819844	1	4483	tags=47%, list=28%, signal=64%
ABDULRAHMAN_KIDNEY_CANCER_VHL_DN	ABDULRAHMAN_KIDNEY_CANCER_VHL_DN		13	-0.589003	-1.64892	0.0181818	0.0383498	1	1923	tags=38%, list=12%, signal=44%
FARMER_BREAST_CANCER_CLUSTER_4	FARMER_BREAST_CANCER_CLUSTER_4		19	-0.534955	-1.68172	0.0182186	0.0313439	1	5603	tags=74%, list=34%, signal=112%
MOREIRA_RESPONSE_TO_TSA_DN	MOREIRA_RESPONSE_TO_TSA_DN		17	-0.518717	-1.55194	0.0182186	0.0675064	1	3083	tags=47%, list=19%, signal=58%
MIYAGAWA_TARGETS_OF_EWSR1_ETS_FUSIONS_UP	MIYAGAWA_TARGETS_OF_EWSR1_ETS_FUSIONS_UP		252	-0.250968	-1.29338	0.0182482	0.216378	1	3577	tags=27%, list=22%, signal=34%
REACTOME_TRANSLOCATION_OF_SLC2A4_GLUT4_TO_THE_PLASMA_MEMBRANE	REACTOME_TRANSLOCATION_OF_SLC2A4_GLUT4_TO_THE_PLASMA_MEMBRANE		70	-0.355103	-1.50359	0.0182556	0.0858117	1	4043	tags=39%, list=25%, signal=51%
REACTOME_DISEASES_OF_PROGRAMMED_CELL_DEATH	REACTOME_DISEASES_OF_PROGRAMMED_CELL_DEATH		83	-0.331144	-1.44026	0.018315	0.116169	1	5360	tags=43%, list=33%, signal=64%
WP_REGULATION_OF_ACTIN_CYTOSKELETON	WP_REGULATION_OF_ACTIN_CYTOSKELETON		135	-0.28354	-1.33672	0.018315	0.181804	1	3458	tags=29%, list=21%, signal=36%
MORI_LARGE_PRE_BII_LYMPHOCYTE_DN	MORI_LARGE_PRE_BII_LYMPHOCYTE_DN		58	-0.364668	-1.46491	0.0184426	0.103249	1	5886	tags=60%, list=36%, signal=94%
XU_HGF_TARGETS_INDUCED_BY_AKT1_48HR_UP	XU_HGF_TARGETS_INDUCED_BY_AKT1_48HR_UP		13	-0.609622	-1.67355	0.0185185	0.0329969	1	5060	tags=69%, list=31%, signal=100%
REACTOME_THE_ROLE_OF_NEF_IN_HIV_1_REPLICATION_AND_DISEASE_PATHOGENESIS	REACTOME_THE_ROLE_OF_NEF_IN_HIV_1_REPLICATION_AND_DISEASE_PATHOGENESIS		28	-0.476106	-1.61953	0.0185529	0.0456923	1	4279	tags=54%, list=26%, signal=73%
DASU_IL6_SIGNALING_SCAR_UP	DASU_IL6_SIGNALING_SCAR_UP		29	-0.460728	-1.58852	0.0185567	0.054754	1	3781	tags=41%, list=23%, signal=54%
BIOCARTA_SET_PATHWAY	BIOCARTA_SET_PATHWAY		10	-0.635688	-1.6436	0.0185874	0.0395387	1	1796	tags=40%, list=11%, signal=45%
REACTOME_MET_RECEPTOR_RECYCLING	REACTOME_MET_RECEPTOR_RECYCLING		10	-0.617007	-1.59849	0.0186335	0.0518591	1	2179	tags=40%, list=13%, signal=46%
DORN_ADENOVIRUS_INFECTION_12HR_UP	DORN_ADENOVIRUS_INFECTION_12HR_UP		24	-0.474977	-1.57086	0.0186722	0.0606144	1	3183	tags=46%, list=20%, signal=57%
RIZKI_TUMOR_INVASIVENESS_3D_DN	RIZKI_TUMOR_INVASIVENESS_3D_DN		245	-0.261118	-1.35391	0.0188324	0.169691	1	4357	tags=33%, list=27%, signal=45%
REACTOME_NOTCH2_INTRACELLULAR_DOMAIN_REGULATES_TRANSCRIPTION	REACTOME_NOTCH2_INTRACELLULAR_DOMAIN_REGULATES_TRANSCRIPTION		12	-0.620305	-1.72078	0.0189394	0.0243015	1	2829	tags=42%, list=17%, signal=50%
STEIN_ESRRA_TARGETS_RESPONSIVE_TO_ESTROGEN_DN	STEIN_ESRRA_TARGETS_RESPONSIVE_TO_ESTROGEN_DN		40	-0.427838	-1.60741	0.0190114	0.0491185	1	2210	tags=30%, list=14%, signal=35%
KAAB_HEART_ATRIUM_VS_VENTRICLE_DN	KAAB_HEART_ATRIUM_VS_VENTRICLE_DN		250	-0.255134	-1.31092	0.0190114	0.20183	1	3779	tags=30%, list=23%, signal=38%
BIOCARTA_ATM_PATHWAY	BIOCARTA_ATM_PATHWAY		20	-0.53411	-1.68802	0.019084	0.0301457	1	4185	tags=55%, list=26%, signal=74%
ABBUD_LIF_SIGNALING_2_UP	ABBUD_LIF_SIGNALING_2_UP		13	-0.585696	-1.64839	0.0191083	0.0384225	1	3659	tags=54%, list=22%, signal=69%
KEGG_BASAL_TRANSCRIPTION_FACTORS	KEGG_BASAL_TRANSCRIPTION_FACTORS		30	-0.430094	-1.4971	0.0191571	0.0886123	1	4456	tags=47%, list=27%, signal=64%
REACTOME_TP53_REGULATES_TRANSCRIPTION_OF_GENES_INVOLVED_IN_G2_CELL_CYCLE_ARREST	REACTOME_TP53_REGULATES_TRANSCRIPTION_OF_GENES_INVOLVED_IN_G2_CELL_CYCLE_ARREST		18	-0.551392	-1.68062	0.019305	0.0314921	1	3311	tags=44%, list=20%, signal=56%
KAUFFMANN_MELANOMA_RELAPSE_UP	KAUFFMANN_MELANOMA_RELAPSE_UP		59	-0.378152	-1.53428	0.019305	0.0739016	1	3234	tags=27%, list=20%, signal=34%
DACOSTA_UV_RESPONSE_VIA_ERCC3_TTD_UP	DACOSTA_UV_RESPONSE_VIA_ERCC3_TTD_UP		58	-0.358977	-1.45984	0.0193798	0.105874	1	4523	tags=45%, list=28%, signal=62%
GENTILE_RESPONSE_CLUSTER_D3	GENTILE_RESPONSE_CLUSTER_D3		53	-0.392507	-1.55836	0.0194175	0.065227	1	5256	tags=49%, list=32%, signal=72%
WP_INFLAMMATORY_RESPONSE_PATHWAY	WP_INFLAMMATORY_RESPONSE_PATHWAY		29	-0.440889	-1.52384	0.0194175	0.0773272	1	4275	tags=52%, list=26%, signal=70%
KEGG_MEDICUS_REFERENCE_ACTIVATION_OF_PRC2.2_BY_UBIQUITINATION_OF_H2AK119	KEGG_MEDICUS_REFERENCE_ACTIVATION_OF_PRC2.2_BY_UBIQUITINATION_OF_H2AK119		21	-0.488019	-1.58116	0.0194553	0.0572403	1	3959	tags=48%, list=24%, signal=63%
[truncated: 460 more rows]

## Sheet: gsea_up_TCGA
NAME	GS<br> follow link to MSigDB	GS DETAILS	SIZE	ES	NES	NOM p-val	FDR q-val	FWER p-val	RANK AT MAX	LEADING EDGE
ANASTASSIOU_MULTICANCER_INVASIVENESS_SIGNATURE	ANASTASSIOU_MULTICANCER_INVASIVENESS_SIGNATURE	Details ...	64	0.851109	3.52521	0	0	0	1892	tags=92%, list=12%, signal=104%
SCHUETZ_BREAST_CANCER_DUCTAL_INVASIVE_UP	SCHUETZ_BREAST_CANCER_DUCTAL_INVASIVE_UP	Details ...	343	0.656769	3.48767	0	0	0	2951	tags=60%, list=18%, signal=72%
HALLMARK_EPITHELIAL_MESENCHYMAL_TRANSITION	HALLMARK_EPITHELIAL_MESENCHYMAL_TRANSITION	Details ...	200	0.691455	3.44173	0	0	0	1892	tags=57%, list=12%, signal=63%
BOQUEST_STEM_CELL_UP	BOQUEST_STEM_CELL_UP	Details ...	254	0.657781	3.38513	0	0	0	2116	tags=52%, list=13%, signal=59%
ONDER_CDH1_TARGETS_2_UP	ONDER_CDH1_TARGETS_2_UP	Details ...	252	0.64172	3.29382	0	0	0	3149	tags=59%, list=19%, signal=72%
LINDGREN_BLADDER_CANCER_CLUSTER_2B	LINDGREN_BLADDER_CANCER_CLUSTER_2B	Details ...	375	0.60013	3.2316	0	0	0	2986	tags=48%, list=18%, signal=57%
TURASHVILI_BREAST_LOBULAR_CARCINOMA_VS_DUCTAL_NORMAL_UP	TURASHVILI_BREAST_LOBULAR_CARCINOMA_VS_DUCTAL_NORMAL_UP	Details ...	67	0.762372	3.21144	0	0	0	2850	tags=73%, list=17%, signal=88%
VECCHI_GASTRIC_CANCER_ADVANCED_VS_EARLY_UP	VECCHI_GASTRIC_CANCER_ADVANCED_VS_EARLY_UP	Details ...	169	0.637637	3.08242	0	0	0	2371	tags=55%, list=15%, signal=64%
PICCALUGA_ANGIOIMMUNOBLASTIC_LYMPHOMA_UP	PICCALUGA_ANGIOIMMUNOBLASTIC_LYMPHOMA_UP	Details ...	206	0.606662	3.07499	0	0	0	3599	tags=58%, list=22%, signal=74%
NABA_CORE_MATRISOME	NABA_CORE_MATRISOME	Details ...	253	0.575547	2.96242	0	0	0	1696	tags=42%, list=10%, signal=46%
TURASHVILI_BREAST_LOBULAR_CARCINOMA_VS_LOBULAR_NORMAL_DN	TURASHVILI_BREAST_LOBULAR_CARCINOMA_VS_LOBULAR_NORMAL_DN	Details ...	72	0.689874	2.9425	0	0	0	2351	tags=56%, list=14%, signal=65%
FOROUTAN_INTEGRATED_TGFB_EMT_UP	FOROUTAN_INTEGRATED_TGFB_EMT_UP	Details ...	119	0.631592	2.93804	0	0	0	1853	tags=51%, list=11%, signal=57%
REN_ALVEOLAR_RHABDOMYOSARCOMA_DN	REN_ALVEOLAR_RHABDOMYOSARCOMA_DN	Details ...	403	0.532293	2.91341	0	0	0	2986	tags=45%, list=18%, signal=53%
FARMER_BREAST_CANCER_CLUSTER_4	FARMER_BREAST_CANCER_CLUSTER_4	Details ...	19	0.925024	2.90284	0	0	0	1210	tags=95%, list=7%, signal=102%
FOROUTAN_TGFB_EMT_UP	FOROUTAN_TGFB_EMT_UP	Details ...	189	0.587948	2.89633	0	0	0	1853	tags=44%, list=11%, signal=50%
HOLLERN_EMT_BREAST_TUMOR_UP	HOLLERN_EMT_BREAST_TUMOR_UP	Details ...	140	0.610648	2.89569	0	0	0	3000	tags=49%, list=18%, signal=59%
NABA_ECM_GLYCOPROTEINS	NABA_ECM_GLYCOPROTEINS	Details ...	179	0.581738	2.8811	0	0	0	1696	tags=41%, list=10%, signal=45%
FOROUTAN_PRODRANK_TGFB_EMT_UP	FOROUTAN_PRODRANK_TGFB_EMT_UP	Details ...	182	0.578806	2.84748	0	0	0	1853	tags=43%, list=11%, signal=48%
BERTUCCI_MEDULLARY_VS_DUCTAL_BREAST_CANCER_DN	BERTUCCI_MEDULLARY_VS_DUCTAL_BREAST_CANCER_DN	Details ...	169	0.581968	2.82292	0	0	0	3234	tags=56%, list=20%, signal=69%
LINDGREN_BLADDER_CANCER_CLUSTER_1_DN	LINDGREN_BLADDER_CANCER_CLUSTER_1_DN	Details ...	364	0.519153	2.78335	0	0	0	4352	tags=54%, list=27%, signal=71%
WONG_ENDMETRIUM_CANCER_DN	WONG_ENDMETRIUM_CANCER_DN		73	0.647313	2.77582	0	0	0	2094	tags=52%, list=13%, signal=59%
NABA_MATRISOME_HGSOC_OMENTAL_METASTASIS	NABA_MATRISOME_HGSOC_OMENTAL_METASTASIS		57	0.687114	2.76301	0	0	0	1892	tags=53%, list=12%, signal=59%
CLASPER_LYMPHATIC_VESSELS_DURING_METASTASIS_DN	CLASPER_LYMPHATIC_VESSELS_DURING_METASTASIS_DN		35	0.755969	2.73314	0	0	0	1478	tags=54%, list=9%, signal=60%
PAPASPYRIDONOS_UNSTABLE_ATEROSCLEROTIC_PLAQUE_DN	PAPASPYRIDONOS_UNSTABLE_ATEROSCLEROTIC_PLAQUE_DN		43	0.716762	2.7291	0	0	0	1252	tags=56%, list=8%, signal=60%
YAO_TEMPORAL_RESPONSE_TO_PROGESTERONE_CLUSTER_16	YAO_TEMPORAL_RESPONSE_TO_PROGESTERONE_CLUSTER_16		74	0.633846	2.72778	0	0	0	2044	tags=49%, list=13%, signal=55%
ONDER_CDH1_SIGNALING_VIA_CTNNB1	ONDER_CDH1_SIGNALING_VIA_CTNNB1		82	0.634862	2.72503	0	0	0	3575	tags=60%, list=22%, signal=76%
LIN_SILENCED_BY_TUMOR_MICROENVIRONMENT	LIN_SILENCED_BY_TUMOR_MICROENVIRONMENT		105	0.607119	2.7215	0	0	0	3296	tags=52%, list=20%, signal=65%
CORDENONSI_YAP_CONSERVED_SIGNATURE	CORDENONSI_YAP_CONSERVED_SIGNATURE		56	0.672153	2.72041	0	0	0	2870	tags=64%, list=18%, signal=78%
HALLMARK_MYOGENESIS	HALLMARK_MYOGENESIS		188	0.548758	2.70962	0	0	0	3395	tags=52%, list=21%, signal=64%
RIGGI_EWING_SARCOMA_PROGENITOR_DN	RIGGI_EWING_SARCOMA_PROGENITOR_DN		180	0.543741	2.70316	0	0	0	2673	tags=45%, list=16%, signal=53%
IZADPANAH_STEM_CELL_ADIPOSE_VS_BONE_DN	IZADPANAH_STEM_CELL_ADIPOSE_VS_BONE_DN		104	0.594529	2.69477	0	0	0	3244	tags=56%, list=20%, signal=69%
CARRILLOREIXACH_MRS3_VS_LOWER_RISK_HEPATOBLASTOMA_DN	CARRILLOREIXACH_MRS3_VS_LOWER_RISK_HEPATOBLASTOMA_DN		159	0.55447	2.68965	0	0	0	3296	tags=58%, list=20%, signal=72%
SENESE_HDAC1_AND_HDAC2_TARGETS_DN	SENESE_HDAC1_AND_HDAC2_TARGETS_DN		217	0.522987	2.67531	0	0	0	2725	tags=44%, list=17%, signal=52%
LINDGREN_BLADDER_CANCER_CLUSTER_3_UP	LINDGREN_BLADDER_CANCER_CLUSTER_3_UP		315	0.504624	2.66551	0	0	0	4329	tags=52%, list=27%, signal=70%
LIU_PROSTATE_CANCER_DN	LIU_PROSTATE_CANCER_DN		470	0.484116	2.6604	0	0	0	2747	tags=42%, list=17%, signal=49%
RODWELL_AGING_KIDNEY_NO_BLOOD_UP	RODWELL_AGING_KIDNEY_NO_BLOOD_UP		209	0.525716	2.66026	0	0	0	2066	tags=39%, list=13%, signal=44%
SERVITJA_ISLET_HNF1A_TARGETS_UP	SERVITJA_ISLET_HNF1A_TARGETS_UP		159	0.54745	2.64054	0	0	0	3308	tags=50%, list=20%, signal=63%
MEBARKI_HCC_PROGENITOR_WNT_UP	MEBARKI_HCC_PROGENITOR_WNT_UP		178	0.540222	2.62833	0	0	0	2381	tags=44%, list=15%, signal=51%
LIEN_BREAST_CARCINOMA_METAPLASTIC	LIEN_BREAST_CARCINOMA_METAPLASTIC		33	0.732719	2.61043	0	0	0	2660	tags=64%, list=16%, signal=76%
THUM_MIR21_TARGETS_HEART_DISEASE_UP	THUM_MIR21_TARGETS_HEART_DISEASE_UP		17	0.859308	2.60398	0	0	0	676	tags=76%, list=4%, signal=80%
ZHU_CMV_24_HR_DN	ZHU_CMV_24_HR_DN		82	0.601744	2.59479	0	0	0	1886	tags=46%, list=12%, signal=52%
WANG_SMARCE1_TARGETS_UP	WANG_SMARCE1_TARGETS_UP		284	0.494523	2.58556	0	0	0	3085	tags=45%, list=19%, signal=54%
LINDGREN_BLADDER_CANCER_HIGH_RECURRENCE	LINDGREN_BLADDER_CANCER_HIGH_RECURRENCE		49	0.661451	2.5743	0	0	0	1147	tags=45%, list=7%, signal=48%
REACTOME_ECM_PROTEOGLYCANS	REACTOME_ECM_PROTEOGLYCANS		75	0.594693	2.57339	0	0	0	1391	tags=44%, list=9%, signal=48%
PID_INTEGRIN1_PATHWAY	PID_INTEGRIN1_PATHWAY		65	0.60627	2.55234	0	0	0	1641	tags=48%, list=10%, signal=53%
MIYAGAWA_TARGETS_OF_EWSR1_ETS_FUSIONS_DN	MIYAGAWA_TARGETS_OF_EWSR1_ETS_FUSIONS_DN		220	0.496881	2.54081	0	0	0	2455	tags=39%, list=15%, signal=45%
REACTOME_ELASTIC_FIBRE_FORMATION	REACTOME_ELASTIC_FIBRE_FORMATION		43	0.666625	2.53699	0	0	0	1656	tags=53%, list=10%, signal=59%
CROONQUIST_STROMAL_STIMULATION_UP	CROONQUIST_STROMAL_STIMULATION_UP		52	0.639419	2.53659	0	0	0	1811	tags=48%, list=11%, signal=54%
NABA_MATRISOME_POORLY_METASTATIC_MELANOMA	NABA_MATRISOME_POORLY_METASTATIC_MELANOMA		37	0.676404	2.52023	0	0	0	1843	tags=54%, list=11%, signal=61%
JECHLINGER_EPITHELIAL_TO_MESENCHYMAL_TRANSITION_UP	JECHLINGER_EPITHELIAL_TO_MESENCHYMAL_TRANSITION_UP		64	0.606213	2.5174	0	0	0	2189	tags=45%, list=13%, signal=52%
SWEET_LUNG_CANCER_KRAS_DN	SWEET_LUNG_CANCER_KRAS_DN		401	0.464793	2.51286	0	0	0	3658	tags=46%, list=22%, signal=58%
WP_MIRNA_TARGETS_IN_ECM_AND_MEMBRANE_RECEPTORS	WP_MIRNA_TARGETS_IN_ECM_AND_MEMBRANE_RECEPTORS		22	0.771389	2.51172	0	0	0	2334	tags=73%, list=14%, signal=85%
REACTOME_MUSCLE_CONTRACTION	REACTOME_MUSCLE_CONTRACTION		189	0.504225	2.51128	0	0	0	2903	tags=42%, list=18%, signal=50%
REACTOME_EXTRACELLULAR_MATRIX_ORGANIZATION	REACTOME_EXTRACELLULAR_MATRIX_ORGANIZATION		288	0.476145	2.51007	0	0	0	1722	tags=34%, list=11%, signal=37%
BOQUEST_STEM_CELL_CULTURED_VS_FRESH_UP	BOQUEST_STEM_CELL_CULTURED_VS_FRESH_UP		419	0.461719	2.50916	0	0	0	3523	tags=42%, list=22%, signal=52%
LINDVALL_IMMORTALIZED_BY_TERT_DN	LINDVALL_IMMORTALIZED_BY_TERT_DN		71	0.59819	2.50553	0	0	0	1147	tags=35%, list=7%, signal=38%
TOMLINS_PROSTATE_CANCER_DN	TOMLINS_PROSTATE_CANCER_DN		40	0.662113	2.5026	0	0	0	2708	tags=63%, list=17%, signal=75%
MEBARKI_HCC_PROGENITOR_WNT_UP_CTNNB1_DEPENDENT	MEBARKI_HCC_PROGENITOR_WNT_UP_CTNNB1_DEPENDENT		78	0.585552	2.5012	0	0	0	1716	tags=40%, list=11%, signal=44%
JI_CARCINOGENESIS_BY_KRAS_AND_STK11_DN	JI_CARCINOGENESIS_BY_KRAS_AND_STK11_DN		17	0.825209	2.49321	0	0	0	670	tags=59%, list=4%, signal=61%
KAAB_HEART_ATRIUM_VS_VENTRICLE_UP	KAAB_HEART_ATRIUM_VS_VENTRICLE_UP		246	0.480485	2.48363	0	0	0	3080	tags=41%, list=19%, signal=49%
LINDGREN_BLADDER_CANCER_CLUSTER_2A_DN	LINDGREN_BLADDER_CANCER_CLUSTER_2A_DN		136	0.525807	2.47783	0	0	0	3905	tags=50%, list=24%, signal=65%
PETRETTO_CARDIAC_HYPERTROPHY	PETRETTO_CARDIAC_HYPERTROPHY		34	0.684864	2.47505	0	0	0	2483	tags=62%, list=15%, signal=73%
WILCOX_RESPONSE_TO_PROGESTERONE_DN	WILCOX_RESPONSE_TO_PROGESTERONE_DN		58	0.598342	2.45764	0	0	0	1494	tags=41%, list=9%, signal=45%
LIM_MAMMARY_STEM_CELL_UP	LIM_MAMMARY_STEM_CELL_UP		468	0.446204	2.45718	0	0	0	3321	tags=43%, list=20%, signal=53%
ZHU_CMV_ALL_DN	ZHU_CMV_ALL_DN		116	0.529156	2.45483	0	0	0	1940	tags=40%, list=12%, signal=45%
CUI_TCF21_TARGETS_UP	CUI_TCF21_TARGETS_UP		35	0.669504	2.43538	0	1.845377E-5	0.001	667	tags=40%, list=4%, signal=42%
REACTOME_COLLAGEN_BIOSYNTHESIS_AND_MODIFYING_ENZYMES	REACTOME_COLLAGEN_BIOSYNTHESIS_AND_MODIFYING_ENZYMES		67	0.582473	2.43334	0	1.817834E-5	0.001	1388	tags=40%, list=9%, signal=44%
REACTOME_INTEGRIN_CELL_SURFACE_INTERACTIONS	REACTOME_INTEGRIN_CELL_SURFACE_INTERACTIONS		83	0.561194	2.42983	0	1.791101E-5	0.001	2849	tags=51%, list=17%, signal=61%
WP_MIR5093P_ALTERATION_OF_YAP1ECM_AXIS	WP_MIR5093P_ALTERATION_OF_YAP1ECM_AXIS		17	0.810683	2.42581	0	1.7651431E-5	0.001	1024	tags=65%, list=6%, signal=69%
PASINI_SUZ12_TARGETS_DN	PASINI_SUZ12_TARGETS_DN		309	0.458965	2.42394	0	1.7399268E-5	0.001	2939	tags=36%, list=18%, signal=43%
MA_RAT_AGING_DN	MA_RAT_AGING_DN		149	0.506702	2.42094	0	1.7154207E-5	0.001	1210	tags=30%, list=7%, signal=32%
PID_SYNDECAN_1_PATHWAY	PID_SYNDECAN_1_PATHWAY		46	0.615725	2.42061	0	1.6915956E-5	0.001	1682	tags=46%, list=10%, signal=51%
DI_MARTINO_MATRISOME_HIGHLY_PROLIFERATIVE_HNSCC	DI_MARTINO_MATRISOME_HIGHLY_PROLIFERATIVE_HNSCC		27	0.706008	2.4134	0	1.668423E-5	0.001	1641	tags=59%, list=10%, signal=66%
HOELZEL_NF1_TARGETS_DN	HOELZEL_NF1_TARGETS_DN		102	0.537054	2.4123	0	1.6458767E-5	0.001	3057	tags=45%, list=19%, signal=55%
CHICAS_RB1_TARGETS_GROWING	CHICAS_RB1_TARGETS_GROWING		234	0.470365	2.4036	0	1.6239315E-5	0.001	4613	tags=53%, list=28%, signal=72%
SENESE_HDAC2_TARGETS_DN	SENESE_HDAC2_TARGETS_DN		111	0.520023	2.40066	0	1.6025642E-5	0.001	2860	tags=43%, list=18%, signal=52%
WESTON_VEGFA_TARGETS_6HR	WESTON_VEGFA_TARGETS_6HR		47	0.616218	2.39659	0	1.5817517E-5	0.001	1867	tags=49%, list=11%, signal=55%
TURASHVILI_BREAST_DUCTAL_CARCINOMA_VS_DUCTAL_NORMAL_UP	TURASHVILI_BREAST_DUCTAL_CARCINOMA_VS_DUCTAL_NORMAL_UP		46	0.615335	2.39096	0	1.5614727E-5	0.001	614	tags=35%, list=4%, signal=36%
VANHARANTA_UTERINE_FIBROID_UP	VANHARANTA_UTERINE_FIBROID_UP		44	0.626601	2.39012	0	1.5417072E-5	0.001	2547	tags=50%, list=16%, signal=59%
CHARAFE_BREAST_CANCER_LUMINAL_VS_MESENCHYMAL_DN	CHARAFE_BREAST_CANCER_LUMINAL_VS_MESENCHYMAL_DN		454	0.436016	2.38736	0	1.522436E-5	0.001	2455	tags=35%, list=15%, signal=40%
STEGER_ADIPOGENESIS_DN	STEGER_ADIPOGENESIS_DN		23	0.71832	2.38624	0	1.5036405E-5	0.001	1908	tags=61%, list=12%, signal=69%
LEE_NEURAL_CREST_STEM_CELL_UP	LEE_NEURAL_CREST_STEM_CELL_UP		141	0.504064	2.38038	0	1.48530335E-5	0.001	2955	tags=38%, list=18%, signal=46%
IGLESIAS_E2F_TARGETS_UP	IGLESIAS_E2F_TARGETS_UP		142	0.500338	2.37859	0	1.4674081E-5	0.001	3582	tags=49%, list=22%, signal=63%
CHEN_LVAD_SUPPORT_OF_FAILING_HEART_UP	CHEN_LVAD_SUPPORT_OF_FAILING_HEART_UP		101	0.526253	2.3783	0	1.449939E-5	0.001	3080	tags=43%, list=19%, signal=52%
REACTOME_O_GLYCOSYLATION_OF_TSR_DOMAIN_CONTAINING_PROTEINS	REACTOME_O_GLYCOSYLATION_OF_TSR_DOMAIN_CONTAINING_PROTEINS		38	0.641393	2.37239	0	1.4328809E-5	0.001	2997	tags=58%, list=18%, signal=71%
REACTOME_SMOOTH_MUSCLE_CONTRACTION	REACTOME_SMOOTH_MUSCLE_CONTRACTION		41	0.625752	2.36479	0	1.4162195E-5	0.001	2849	tags=63%, list=17%, signal=77%
REACTOME_COLLAGEN_FORMATION	REACTOME_COLLAGEN_FORMATION		89	0.535941	2.36114	0	2.7890415E-5	0.002	1396	tags=38%, list=9%, signal=42%
NADLER_OBESITY_UP	NADLER_OBESITY_UP		57	0.578669	2.35931	0	2.7573482E-5	0.002	3582	tags=53%, list=22%, signal=67%
KEGG_ECM_RECEPTOR_INTERACTION	KEGG_ECM_RECEPTOR_INTERACTION		82	0.543108	2.35568	0	2.7263666E-5	0.002	3972	tags=60%, list=24%, signal=79%
RICKMAN_HEAD_AND_NECK_CANCER_F	RICKMAN_HEAD_AND_NECK_CANCER_F		50	0.598643	2.3549	0	2.6960737E-5	0.002	2449	tags=50%, list=15%, signal=59%
WESTON_VEGFA_TARGETS_12HR	WESTON_VEGFA_TARGETS_12HR		24	0.692086	2.35347	0	2.6664464E-5	0.002	2708	tags=67%, list=17%, signal=80%
ESC_V6.5_UP_EARLY.V1_DN	ESC_V6.5_UP_EARLY.V1_DN		153	0.487024	2.34855	0	2.6374631E-5	0.002	2483	tags=39%, list=15%, signal=45%
COWLING_MYCN_TARGETS	COWLING_MYCN_TARGETS		41	0.638153	2.34846	0	2.6091036E-5	0.002	2686	tags=61%, list=16%, signal=73%
HUPER_BREAST_BASAL_VS_LUMINAL_DN	HUPER_BREAST_BASAL_VS_LUMINAL_DN		57	0.573406	2.34784	0	2.5813471E-5	0.002	2874	tags=46%, list=18%, signal=55%
PID_INTEGRIN3_PATHWAY	PID_INTEGRIN3_PATHWAY		42	0.616286	2.33894	0	3.8558162E-5	0.003	1641	tags=48%, list=10%, signal=53%
REACTOME_MOLECULES_ASSOCIATED_WITH_ELASTIC_FIBRES	REACTOME_MOLECULES_ASSOCIATED_WITH_ELASTIC_FIBRES		36	0.635669	2.3369	0	3.8156515E-5	0.003	1656	tags=50%, list=10%, signal=56%
TING_SILENCED_BY_DICER	TING_SILENCED_BY_DICER		28	0.672754	2.32417	0	6.272939E-5	0.005	874	tags=36%, list=5%, signal=38%
ONDER_CDH1_TARGETS_3_UP	ONDER_CDH1_TARGETS_3_UP		17	0.763163	2.3238	0	6.20893E-5	0.005	2666	tags=76%, list=16%, signal=91%
BURTON_ADIPOGENESIS_7	BURTON_ADIPOGENESIS_7		48	0.591413	2.32288	0	6.146213E-5	0.005	2044	tags=40%, list=13%, signal=45%
SASAI_RESISTANCE_TO_NEOPLASTIC_TRANSFROMATION	SASAI_RESISTANCE_TO_NEOPLASTIC_TRANSFROMATION		50	0.583985	2.32188	0	6.0847506E-5	0.005	1365	tags=44%, list=8%, signal=48%
LIM_MAMMARY_LUMINAL_MATURE_DN	LIM_MAMMARY_LUMINAL_MATURE_DN		91	0.52153	2.31206	0	8.403466E-5	0.007	2360	tags=43%, list=14%, signal=50%
CHIANG_LIVER_CANCER_SUBCLASS_CTNNB1_DN	CHIANG_LIVER_CANCER_SUBCLASS_CTNNB1_DN		164	0.475982	2.29938	0	9.509515E-5	0.008	2920	tags=43%, list=18%, signal=51%
REACTOME_COLLAGEN_DEGRADATION	REACTOME_COLLAGEN_DEGRADATION		63	0.556055	2.297	0	9.41719E-5	0.008	2707	tags=49%, list=17%, signal=59%
REACTOME_DISEASES_OF_GLYCOSYLATION	REACTOME_DISEASES_OF_GLYCOSYLATION		139	0.479099	2.2921	0	9.32664E-5	0.008	3156	tags=43%, list=19%, signal=53%
KIM_GLIS2_TARGETS_UP	KIM_GLIS2_TARGETS_UP		84	0.521602	2.28521	0	9.237815E-5	0.008	2675	tags=42%, list=16%, signal=50%
KEGG_MEDICUS_REFERENCE_COPI_VESICLE_FORMATION	KEGG_MEDICUS_REFERENCE_COPI_VESICLE_FORMATION		23	0.693323	2.28427	0	9.1506656E-5	0.008	2821	tags=61%, list=17%, signal=74%
REACTOME_NON_INTEGRIN_MEMBRANE_ECM_INTERACTIONS	REACTOME_NON_INTEGRIN_MEMBRANE_ECM_INTERACTIONS		59	0.561114	2.28359	0	9.0651454E-5	0.008	1564	tags=41%, list=10%, signal=45%
HOWLIN_PUBERTAL_MAMMARY_GLAND	HOWLIN_PUBERTAL_MAMMARY_GLAND		62	0.547121	2.28065	0	1.0094052E-4	0.008	2627	tags=40%, list=16%, signal=48%
NAKAYAMA_SOFT_TISSUE_TUMORS_PCA1_UP	NAKAYAMA_SOFT_TISSUE_TUMORS_PCA1_UP		73	0.53722	2.27894	0	1.1119765E-4	0.009	3909	tags=55%, list=24%, signal=72%
NABA_MATRISOME_METASTATIC_COLORECTAL_LIVER_METASTASIS	NABA_MATRISOME_METASTATIC_COLORECTAL_LIVER_METASTASIS		29	0.662772	2.27827	0	1.2124361E-4	0.01	1892	tags=48%, list=12%, signal=55%
REACTOME_ASSEMBLY_OF_COLLAGEN_FIBRILS_AND_OTHER_MULTIMERIC_STRUCTURES	REACTOME_ASSEMBLY_OF_COLLAGEN_FIBRILS_AND_OTHER_MULTIMERIC_STRUCTURES		60	0.553363	2.26944	0	1.4172963E-4	0.012	1396	tags=43%, list=9%, signal=47%
REACTOME_EPHA_MEDIATED_GROWTH_CONE_COLLAPSE	REACTOME_EPHA_MEDIATED_GROWTH_CONE_COLLAPSE		29	0.662441	2.26881	0	1.4046418E-4	0.012	3959	tags=76%, list=24%, signal=100%
LASTOWSKA_COAMPLIFIED_WITH_MYCN	LASTOWSKA_COAMPLIFIED_WITH_MYCN		37	0.609585	2.26866	0	1.3922114E-4	0.012	3705	tags=68%, list=23%, signal=87%
ZHONG_RESPONSE_TO_AZACITIDINE_AND_TSA_UP	ZHONG_RESPONSE_TO_AZACITIDINE_AND_TSA_UP		166	0.46588	2.26522	0	1.379999E-4	0.012	4237	tags=50%, list=26%, signal=67%
NABA_COLLAGENS	NABA_COLLAGENS		44	0.594109	2.26367	0	1.4734374E-4	0.013	2707	tags=55%, list=17%, signal=65%
KEGG_MELANOMA	KEGG_MELANOMA		61	0.542642	2.26143	0	1.4607354E-4	0.013	2242	tags=38%, list=14%, signal=44%
REACTOME_COLLAGEN_CHAIN_TRIMERIZATION	REACTOME_COLLAGEN_CHAIN_TRIMERIZATION		44	0.594109	2.26096	0	1.5516857E-4	0.014	2707	tags=55%, list=17%, signal=65%
WOO_LIVER_CANCER_RECURRENCE_UP	WOO_LIVER_CANCER_RECURRENCE_UP		102	0.497873	2.25576	0	1.5385357E-4	0.014	1554	tags=30%, list=10%, signal=33%
KAYO_CALORIE_RESTRICTION_MUSCLE_UP	KAYO_CALORIE_RESTRICTION_MUSCLE_UP		87	0.515989	2.25296	0	1.83266E-4	0.016	3474	tags=48%, list=21%, signal=61%
BERENJENO_TRANSFORMED_BY_RHOA_REVERSIBLY_DN	BERENJENO_TRANSFORMED_BY_RHOA_REVERSIBLY_DN		28	0.653369	2.24147	0	2.5292163E-4	0.023	2013	tags=61%, list=12%, signal=69%
SEAVEY_EPITHELIOID_HEMANGIOENDOTHELIOMA	SEAVEY_EPITHELIOID_HEMANGIOENDOTHELIOMA		87	0.510609	2.23969	0	2.5083136E-4	0.023	2605	tags=45%, list=16%, signal=53%
BOSCO_EPITHELIAL_DIFFERENTIATION_MODULE	BOSCO_EPITHELIAL_DIFFERENTIATION_MODULE		58	0.553064	2.23745	0	2.5872805E-4	0.024	1460	tags=36%, list=9%, signal=40%
SABATES_COLORECTAL_ADENOMA_DN	SABATES_COLORECTAL_ADENOMA_DN		260	0.430406	2.23731	0	2.6665517E-4	0.025	3488	tags=40%, list=21%, signal=50%
KEGG_DILATED_CARDIOMYOPATHY	KEGG_DILATED_CARDIOMYOPATHY		81	0.513928	2.22891	0	2.8446884E-4	0.027	3273	tags=48%, list=20%, signal=60%
BURTON_ADIPOGENESIS_9	BURTON_ADIPOGENESIS_9		82	0.505299	2.22579	0	2.821931E-4	0.027	2704	tags=40%, list=17%, signal=48%
LEI_HOXC8_TARGETS_DN	LEI_HOXC8_TARGETS_DN		17	0.738693	2.22537	0	2.8972316E-4	0.028	2406	tags=65%, list=15%, signal=76%
ROZANOV_MMP14_TARGETS_SUBSET	ROZANOV_MMP14_TARGETS_SUBSET		33	0.621273	2.22345	0	2.874419E-4	0.028	2574	tags=48%, list=16%, signal=57%
LANDIS_BREAST_CANCER_PROGRESSION_DN	LANDIS_BREAST_CANCER_PROGRESSION_DN		71	0.525609	2.2234	0	2.8519623E-4	0.028	3152	tags=45%, list=19%, signal=56%
NAKAMURA_ADIPOGENESIS_EARLY_DN	NAKAMURA_ADIPOGENESIS_EARLY_DN		35	0.612977	2.2231	0	2.923616E-4	0.029	1077	tags=37%, list=7%, signal=40%
MEBARKI_HCC_PROGENITOR_WNT_UP_CTNNB1_INDEPENDENT	MEBARKI_HCC_PROGENITOR_WNT_UP_CTNNB1_INDEPENDENT		21	0.694226	2.2192	0	3.0912974E-4	0.031	2092	tags=67%, list=13%, signal=76%
REACTOME_DEFECTIVE_B4GALT1_CAUSES_B4GALT1_CDG_CDG_2D	REACTOME_DEFECTIVE_B4GALT1_CAUSES_B4GALT1_CDG_CDG_2D		8	0.932412	2.21466	0	3.1614833E-4	0.032	538	tags=88%, list=3%, signal=90%
URS_ADIPOCYTE_DIFFERENTIATION_DN	URS_ADIPOCYTE_DIFFERENTIATION_DN		29	0.629291	2.21281	0	3.1375326E-4	0.032	1329	tags=41%, list=8%, signal=45%
BURTON_ADIPOGENESIS_PEAK_AT_0HR	BURTON_ADIPOGENESIS_PEAK_AT_0HR		61	0.538697	2.21187	0	3.2055427E-4	0.033	614	tags=30%, list=4%, signal=31%
BURTON_ADIPOGENESIS_8	BURTON_ADIPOGENESIS_8		76	0.519044	2.21088	0	3.1816209E-4	0.033	2823	tags=41%, list=17%, signal=49%
VECCHI_GASTRIC_CANCER_EARLY_DN	VECCHI_GASTRIC_CANCER_EARLY_DN		332	0.418286	2.20859	0	3.2496758E-4	0.034	3513	tags=41%, list=22%, signal=51%
SMID_BREAST_CANCER_LUMINAL_A_UP	SMID_BREAST_CANCER_LUMINAL_A_UP		82	0.504511	2.20286	0	3.4922946E-4	0.037	1381	tags=33%, list=8%, signal=36%
GERHOLD_ADIPOGENESIS_DN	GERHOLD_ADIPOGENESIS_DN		61	0.542267	2.20215	0	3.5553105E-4	0.038	1389	tags=34%, list=9%, signal=37%
PLASARI_TGFB1_TARGETS_10HR_DN	PLASARI_TGFB1_TARGETS_10HR_DN		247	0.430209	2.19772	0	3.792363E-4	0.041	3599	tags=42%, list=22%, signal=53%
MEBARKI_HCC_PROGENITOR_WNT_UP_BLOCKED_BY_FZD8CRD	MEBARKI_HCC_PROGENITOR_WNT_UP_BLOCKED_BY_FZD8CRD		113	0.483996	2.196	0	3.943618E-4	0.043	2649	tags=41%, list=16%, signal=48%
CAHOY_ASTROGLIAL	CAHOY_ASTROGLIAL		98	0.482443	2.19474	0	3.9154492E-4	0.043	2580	tags=40%, list=16%, signal=47%
CERVERA_SDHB_TARGETS_1_UP	CERVERA_SDHB_TARGETS_1_UP		115	0.477678	2.19436	0	4.0582046E-4	0.045	3445	tags=43%, list=21%, signal=55%
LANDIS_ERBB2_BREAST_TUMORS_324_DN	LANDIS_ERBB2_BREAST_TUMORS_324_DN		150	0.455639	2.19377	0	4.0296259E-4	0.045	3316	tags=40%, list=20%, signal=50%
REACTOME_CROSSLINKING_OF_COLLAGEN_FIBRILS	REACTOME_CROSSLINKING_OF_COLLAGEN_FIBRILS		18	0.725735	2.18992	0	4.172331E-4	0.047	1396	tags=56%, list=9%, signal=61%
SCHRAETS_MLL_TARGETS_DN	SCHRAETS_MLL_TARGETS_DN		33	0.604468	2.18981	0	4.143357E-4	0.047	1641	tags=36%, list=10%, signal=40%
WP_CHOLESTEROL_METABOLISM_WITH_BLOCH_AND_KANDUTSCHRUSSELL_PATHWAYS	WP_CHOLESTEROL_METABOLISM_WITH_BLOCH_AND_KANDUTSCHRUSSELL_PATHWAYS		47	0.568639	2.18956	0	4.114782E-4	0.047	4616	tags=64%, list=28%, signal=89%
WP_ARRHYTHMOGENIC_RIGHT_VENTRICULAR_CARDIOMYOPATHY	WP_ARRHYTHMOGENIC_RIGHT_VENTRICULAR_CARDIOMYOPATHY		68	0.518254	2.18782	0	4.0865983E-4	0.047	1938	tags=40%, list=12%, signal=45%
HALLMARK_CHOLESTEROL_HOMEOSTASIS	HALLMARK_CHOLESTEROL_HOMEOSTASIS		72	0.507673	2.1874	0	4.0587984E-4	0.047	3790	tags=51%, list=23%, signal=67%
SENESE_HDAC1_TARGETS_DN	SENESE_HDAC1_TARGETS_DN		235	0.426767	2.1838	0	4.361592E-4	0.051	2948	tags=37%, list=18%, signal=44%
CHARAFE_BREAST_CANCER_BASAL_VS_MESENCHYMAL_DN	CHARAFE_BREAST_CANCER_BASAL_VS_MESENCHYMAL_DN		49	0.555457	2.17858	0	4.8256715E-4	0.057	2664	tags=51%, list=16%, signal=61%
APRELIKOVA_BRCA1_TARGETS	APRELIKOVA_BRCA1_TARGETS		46	0.559141	2.17824	0	4.7935004E-4	0.057	2740	tags=48%, list=17%, signal=57%
REACTOME_DISEASES_ASSOCIATED_WITH_O_GLYCOSYLATION_OF_PROTEINS	REACTOME_DISEASES_ASSOCIATED_WITH_O_GLYCOSYLATION_OF_PROTEINS		64	0.530026	2.17706	0	4.842889E-4	0.058	2119	tags=44%, list=13%, signal=50%
KEGG_ARRHYTHMOGENIC_RIGHT_VENTRICULAR_CARDIOMYOPATHY_ARVC	KEGG_ARRHYTHMOGENIC_RIGHT_VENTRICULAR_CARDIOMYOPATHY_ARVC		68	0.518254	2.17292	0	5.210799E-4	0.063	1938	tags=40%, list=12%, signal=45%
DELYS_THYROID_CANCER_DN	DELYS_THYROID_CANCER_DN		221	0.432079	2.17196	0	5.1767414E-4	0.063	3668	tags=43%, list=23%, signal=55%
MEBARKI_HCC_PROGENITOR_WNT_UP_CTNNB1_DEPENDENT_BLOCKED_BY_FZD8CRD	MEBARKI_HCC_PROGENITOR_WNT_UP_CTNNB1_DEPENDENT_BLOCKED_BY_FZD8CRD		43	0.570696	2.17179	0	5.1431265E-4	0.063	2018	tags=42%, list=12%, signal=48%
REACTOME_CARDIAC_CONDUCTION	REACTOME_CARDIAC_CONDUCTION		121	0.464632	2.17167	0	5.1099446E-4	0.063	2737	tags=36%, list=17%, signal=42%
POOLA_INVASIVE_BREAST_CANCER_UP	POOLA_INVASIVE_BREAST_CANCER_UP		265	0.421311	2.17007	0	5.234698E-4	0.065	3957	tags=38%, list=24%, signal=50%
WOOD_EBV_EBNA1_TARGETS_DN	WOOD_EBV_EBNA1_TARGETS_DN		47	0.558598	2.16737	0	5.591484E-4	0.069	1956	tags=45%, list=12%, signal=51%
DASU_IL6_SIGNALING_SCAR_DN	DASU_IL6_SIGNALING_SCAR_DN		15	0.746085	2.16413	0	6.09484E-4	0.076	1684	tags=60%, list=10%, signal=67%
WU_SILENCED_BY_METHYLATION_IN_BLADDER_CANCER	WU_SILENCED_BY_METHYLATION_IN_BLADDER_CANCER		50	0.556933	2.16316	0	6.212469E-4	0.077	3212	tags=50%, list=20%, signal=62%
REACTOME_SCAVENGING_BY_CLASS_A_RECEPTORS	REACTOME_SCAVENGING_BY_CLASS_A_RECEPTORS		19	0.698926	2.16264	0	6.1736413E-4	0.077	4094	tags=74%, list=25%, signal=98%
DURAND_STROMA_S_UP	DURAND_STROMA_S_UP		294	0.41209	2.16077	0	6.5915554E-4	0.083	2220	tags=31%, list=14%, signal=35%
NEWMAN_ERCC6_TARGETS_DN	NEWMAN_ERCC6_TARGETS_DN		35	0.597674	2.15998	0	6.7035435E-4	0.085	3373	tags=60%, list=21%, signal=75%
MCDOWELL_ACUTE_LUNG_INJURY_UP	MCDOWELL_ACUTE_LUNG_INJURY_UP		44	0.567645	2.15821	0	6.8116764E-4	0.087	3149	tags=50%, list=19%, signal=62%
BERENJENO_TRANSFORMED_BY_RHOA_DN	BERENJENO_TRANSFORMED_BY_RHOA_DN		381	0.40029	2.15599	0	7.068565E-4	0.09	3702	tags=42%, list=23%, signal=53%
NAKAMURA_CANCER_MICROENVIRONMENT_UP	NAKAMURA_CANCER_MICROENVIRONMENT_UP		21	0.670922	2.15011	0	7.4229966E-4	0.095	937	tags=33%, list=6%, signal=35%
NABA_MATRISOME_HIGHLY_METASTATIC_MELANOMA	NABA_MATRISOME_HIGHLY_METASTATIC_MELANOMA		18	0.694895	2.1482	0	7.524476E-4	0.097	1656	tags=56%, list=10%, signal=62%
JAEGER_METASTASIS_UP	JAEGER_METASTASIS_UP		43	0.561005	2.14805	0	7.6267513E-4	0.098	4073	tags=51%, list=25%, signal=68%
MIKKELSEN_MCV6_HCP_WITH_H3K27ME3	MIKKELSEN_MCV6_HCP_WITH_H3K27ME3		377	0.399683	2.14657	0	7.8701077E-4	0.102	4167	tags=41%, list=26%, signal=54%
KEGG_BIOSYNTHESIS_OF_UNSATURATED_FATTY_ACIDS	KEGG_BIOSYNTHESIS_OF_UNSATURATED_FATTY_ACIDS		22	0.67206	2.14578	0	7.895457E-4	0.103	1442	tags=45%, list=9%, signal=50%
WEST_ADRENOCORTICAL_TUMOR_MARKERS_DN	WEST_ADRENOCORTICAL_TUMOR_MARKERS_DN		18	0.69363	2.1452	0	7.921009E-4	0.104	1324	tags=50%, list=8%, signal=54%
MORI_PLASMA_CELL_UP	MORI_PLASMA_CELL_UP		50	0.549545	2.14223	0	8.301976E-4	0.107	3622	tags=54%, list=22%, signal=69%
REACTOME_DNA_METHYLATION	REACTOME_DNA_METHYLATION		43	0.566516	2.1421	0	8.253987E-4	0.107	5868	tags=74%, list=36%, signal=116%
KEGG_FOCAL_ADHESION	KEGG_FOCAL_ADHESION		195	0.428071	2.1389	0	8.6259114E-4	0.113	3806	tags=43%, list=23%, signal=55%
PID_AVB3_INTEGRIN_PATHWAY	PID_AVB3_INTEGRIN_PATHWAY		74	0.506652	2.13798	0	8.785905E-4	0.116	1682	tags=36%, list=10%, signal=41%
WAMUNYOKOLI_OVARIAN_CANCER_LMP_DN	WAMUNYOKOLI_OVARIAN_CANCER_LMP_DN		188	0.429305	2.13535	0	9.151771E-4	0.119	3453	tags=45%, list=21%, signal=56%
REACTOME_DEFECTIVE_CHST6_CAUSES_MCDC1	REACTOME_DEFECTIVE_CHST6_CAUSES_MCDC1		8	0.879288	2.1317	0	9.720047E-4	0.127	479	tags=75%, list=3%, signal=77%
REACTOME_RESPONSE_TO_ELEVATED_PLATELET_CYTOSOLIC_CA2	REACTOME_RESPONSE_TO_ELEVATED_PLATELET_CYTOSOLIC_CA2		120	0.459254	2.1304	0	9.804236E-4	0.129	3423	tags=44%, list=21%, signal=55%
VERRECCHIA_RESPONSE_TO_TGFB1_C2	VERRECCHIA_RESPONSE_TO_TGFB1_C2		21	0.661844	2.12793	0	0.0010024	0.133	1265	tags=38%, list=8%, signal=41%
DI_MARTINO_MATRISOME_HIGHLY_PROLIFERATIVE_HNSCC_TUMOR_CELL_DERIVED	DI_MARTINO_MATRISOME_HIGHLY_PROLIFERATIVE_HNSCC_TUMOR_CELL_DERIVED		17	0.69617	2.12781	0	9.968271E-4	0.133	1641	tags=65%, list=10%, signal=72%
NABA_MATRISOME_POORLY_METASTATIC_MELANOMA_TUMOR_CELL_DERIVED	NABA_MATRISOME_POORLY_METASTATIC_MELANOMA_TUMOR_CELL_DERIVED		26	0.645936	2.12746	0	9.913198E-4	0.133	2574	tags=58%, list=16%, signal=68%
REACTOME_DEFECTIVE_ST3GAL3_CAUSES_MCT12_AND_EIEE15	REACTOME_DEFECTIVE_ST3GAL3_CAUSES_MCT12_AND_EIEE15		8	0.8779	2.12457	0	0.00103938	0.139	479	tags=75%, list=3%, signal=77%
SCHOEN_NFKB_SIGNALING	SCHOEN_NFKB_SIGNALING		33	0.593789	2.12373	0	0.001054	0.142	1137	tags=33%, list=7%, signal=36%
TARTE_PLASMA_CELL_VS_B_LYMPHOCYTE_UP	TARTE_PLASMA_CELL_VS_B_LYMPHOCYTE_UP		76	0.492014	2.12105	0	0.00105478	0.143	3853	tags=57%, list=24%, signal=74%
WP_STRIATED_MUSCLE_CONTRACTION_PATHWAY	WP_STRIATED_MUSCLE_CONTRACTION_PATHWAY		35	0.583359	2.12095	0	0.00104907	0.143	2013	tags=40%, list=12%, signal=46%
MCBRYAN_PUBERTAL_BREAST_3_4WK_UP	MCBRYAN_PUBERTAL_BREAST_3_4WK_UP		201	0.428263	2.12026	0	0.00105665	0.145	4225	tags=48%, list=26%, signal=64%
EBAUER_MYOGENIC_TARGETS_OF_PAX3_FOXO1_FUSION	EBAUER_MYOGENIC_TARGETS_OF_PAX3_FOXO1_FUSION		47	0.554927	2.11927	0	0.00107698	0.149	2449	tags=45%, list=15%, signal=52%
REACTOME_REGULATION_OF_INSULIN_LIKE_GROWTH_FACTOR_IGF_TRANSPORT_AND_UPTAKE_BY_INSULIN_LIKE_GROWTH_FACTOR_BINDING_PROTEINS_IGFBPS	REACTOME_REGULATION_OF_INSULIN_LIKE_GROWTH_FACTOR_IGF_TRANSPORT_AND_UPTAKE_BY_INSULIN_LIKE_GROWTH_FACTOR_BINDING_PROTEINS_IGFBPS		110	0.468588	2.11893	0	0.00107125	0.149	3565	tags=44%, list=22%, signal=55%
OISHI_CHOLANGIOMA_STEM_CELL_LIKE_DN	OISHI_CHOLANGIOMA_STEM_CELL_LIKE_DN		266	0.406951	2.11679	0	0.00109141	0.153	2300	tags=32%, list=14%, signal=36%
RB_P107_DN.V1_UP	RB_P107_DN.V1_UP		126	0.451865	2.11663	0	0.00109218	0.154	3501	tags=38%, list=21%, signal=48%
WP_CHOLESTEROL_BIOSYNTHESIS_PATHWAY	WP_CHOLESTEROL_BIOSYNTHESIS_PATHWAY		15	0.727242	2.11642	0	0.00108646	0.154	3499	tags=73%, list=21%, signal=93%
RAGHAVACHARI_PLATELET_SPECIFIC_GENES	RAGHAVACHARI_PLATELET_SPECIFIC_GENES		69	0.493223	2.11174	0	0.00115713	0.163	3704	tags=55%, list=23%, signal=71%
NABA_MATRISOME_PRIMARY_METASTATIC_COLORECTAL_TUMOR	NABA_MATRISOME_PRIMARY_METASTATIC_COLORECTAL_TUMOR		58	0.516021	2.11105	0	0.00116384	0.165	3541	tags=52%, list=22%, signal=66%
DAVICIONI_MOLECULAR_ARMS_VS_ERMS_DN	DAVICIONI_MOLECULAR_ARMS_VS_ERMS_DN		173	0.428767	2.11041	0	0.00115784	0.165	2966	tags=37%, list=18%, signal=45%
NADERI_BREAST_CANCER_PROGNOSIS_DN	NADERI_BREAST_CANCER_PROGNOSIS_DN		17	0.711657	2.11029	0	0.0011519	0.165	1311	tags=53%, list=8%, signal=58%
PLASARI_TGFB1_SIGNALING_VIA_NFIC_10HR_UP	PLASARI_TGFB1_SIGNALING_VIA_NFIC_10HR_UP		53	0.535116	2.11007	0	0.00115224	0.166	1938	tags=32%, list=12%, signal=36%
CROMER_TUMORIGENESIS_DN	CROMER_TUMORIGENESIS_DN		46	0.552263	2.10597	0	0.00122049	0.177	1937	tags=41%, list=12%, signal=47%
REACTOME_IRE1ALPHA_ACTIVATES_CHAPERONES	REACTOME_IRE1ALPHA_ACTIVATES_CHAPERONES		48	0.540629	2.10202	0	0.00130633	0.189	3620	tags=58%, list=22%, signal=75%
SAGIV_CD24_TARGETS_DN	SAGIV_CD24_TARGETS_DN		45	0.549385	2.102	0	0.0012998	0.189	2245	tags=44%, list=14%, signal=51%
KEGG_HYPERTROPHIC_CARDIOMYOPATHY_HCM	KEGG_HYPERTROPHIC_CARDIOMYOPATHY_HCM		76	0.490746	2.09976	0	0.00131757	0.193	2040	tags=39%, list=13%, signal=45%
REACTOME_ACTIVATED_PKN1_STIMULATES_TRANSCRIPTION_OF_AR_ANDROGEN_RECEPTOR_REGULATED_GENES_KLK2_AND_KLK3	REACTOME_ACTIVATED_PKN1_STIMULATES_TRANSCRIPTION_OF_AR_ANDROGEN_RECEPTOR_REGULATED_GENES_KLK2_AND_KLK3		45	0.549245	2.09957	0	0.00131105	0.193	5868	tags=71%, list=36%, signal=111%
BIOCARTA_SLRP_PATHWAY	BIOCARTA_SLRP_PATHWAY		6	0.968142	2.09925	0	0.00132256	0.196	524	tags=100%, list=3%, signal=103%
GAUSSMANN_MLL_AF4_FUSION_TARGETS_E_UP	GAUSSMANN_MLL_AF4_FUSION_TARGETS_E_UP		94	0.469567	2.09432	0	0.00143579	0.209	1694	tags=32%, list=10%, signal=35%
HOLLERN_ADENOMYOEPITHELIAL_BREAST_TUMOR	HOLLERN_ADENOMYOEPITHELIAL_BREAST_TUMOR		17	0.681677	2.09394	0	0.0014348	0.209	688	tags=53%, list=4%, signal=55%
NABA_MATRISOME_POORLY_METASTATIC_BREAST_CANCER	NABA_MATRISOME_POORLY_METASTATIC_BREAST_CANCER		24	0.63102	2.09117	0	0.00146355	0.214	3575	tags=79%, list=22%, signal=101%
HERNANDEZ_MITOTIC_ARREST_BY_DOCETAXEL_1_UP	HERNANDEZ_MITOTIC_ARREST_BY_DOCETAXEL_1_UP		29	0.603021	2.091	0	0.00146819	0.216	3769	tags=59%, list=23%, signal=76%
TURASHVILI_BREAST_DUCTAL_CARCINOMA_VS_LOBULAR_NORMAL_DN	TURASHVILI_BREAST_DUCTAL_CARCINOMA_VS_LOBULAR_NORMAL_DN		63	0.493435	2.08395	0	0.00163828	0.238	3152	tags=46%, list=19%, signal=57%
CHEBOTAEV_GR_TARGETS_DN	CHEBOTAEV_GR_TARGETS_DN		117	0.455776	2.0827	0	0.00164795	0.24	2266	tags=32%, list=14%, signal=36%
DAVICIONI_TARGETS_OF_PAX_FOXO1_FUSIONS_UP	DAVICIONI_TARGETS_OF_PAX_FOXO1_FUSIONS_UP		249	0.403958	2.08233	0	0.00165182	0.24	3197	tags=37%, list=20%, signal=45%
REACTOME_CHOLESTEROL_BIOSYNTHESIS	REACTOME_CHOLESTEROL_BIOSYNTHESIS		26	0.62105	2.08165	0	0.00166131	0.243	4616	tags=65%, list=28%, signal=91%
WANG_MLL_TARGETS	WANG_MLL_TARGETS		283	0.396193	2.08016	0	0.00168224	0.247	2322	tags=29%, list=14%, signal=34%
REACTOME_SIGNALING_BY_PDGF	REACTOME_SIGNALING_BY_PDGF		57	0.520822	2.0801	0	0.0016801	0.248	1415	tags=33%, list=9%, signal=36%
WP_CHOLESTEROL_SYNTHESIS_DISORDERS	WP_CHOLESTEROL_SYNTHESIS_DISORDERS		17	0.686764	2.07936	0	0.0017121	0.253	3356	tags=65%, list=21%, signal=81%
QI_PLASMACYTOMA_DN	QI_PLASMACYTOMA_DN		92	0.469733	2.07919	0	0.00170414	0.253	2946	tags=45%, list=18%, signal=54%
PLASARI_TGFB1_TARGETS_10HR_UP	PLASARI_TGFB1_TARGETS_10HR_UP		191	0.413165	2.07753	0	0.00175267	0.261	2448	tags=34%, list=15%, signal=40%
SUNG_METASTASIS_STROMA_UP	SUNG_METASTASIS_STROMA_UP		107	0.453098	2.07708	0	0.0017558	0.263	3234	tags=41%, list=20%, signal=51%
CROMER_TUMORIGENESIS_UP	CROMER_TUMORIGENESIS_UP		56	0.51504	2.07463	0	0.00182025	0.273	2547	tags=45%, list=16%, signal=53%
VART_KSHV_INFECTION_ANGIOGENIC_MARKERS_UP	VART_KSHV_INFECTION_ANGIOGENIC_MARKERS_UP		156	0.426934	2.07279	0	0.00185674	0.28	4207	tags=52%, list=26%, signal=69%
HELLEBREKERS_SILENCED_DURING_TUMOR_ANGIOGENESIS	HELLEBREKERS_SILENCED_DURING_TUMOR_ANGIOGENESIS		74	0.494783	2.07206	0	0.00188167	0.283	2860	tags=41%, list=18%, signal=49%
SCHAEFFER_PROSTATE_DEVELOPMENT_12HR_DN	SCHAEFFER_PROSTATE_DEVELOPMENT_12HR_DN		49	0.53293	2.07187	0	0.00187862	0.284	3701	tags=55%, list=23%, signal=71%
SWEET_KRAS_TARGETS_UP	SWEET_KRAS_TARGETS_UP		82	0.478124	2.07114	0	0.00189783	0.287	3643	tags=49%, list=22%, signal=63%
MCBRYAN_PUBERTAL_BREAST_4_5WK_UP	MCBRYAN_PUBERTAL_BREAST_4_5WK_UP		256	0.404065	2.0666	0	0.00201	0.304	2320	tags=30%, list=14%, signal=34%
SCHLESINGER_H3K27ME3_IN_NORMAL_AND_METHYLATED_IN_CANCER	SCHLESINGER_H3K27ME3_IN_NORMAL_AND_METHYLATED_IN_CANCER		21	0.643713	2.06583	0	0.00206613	0.309	2691	tags=38%, list=17%, signal=46%
LEF1_UP.V1_UP	LEF1_UP.V1_UP		183	0.419534	2.06549	0	0.00206238	0.31	4238	tags=45%, list=26%, signal=60%
REACTOME_RHO_GTPASES_ACTIVATE_PKNS	REACTOME_RHO_GTPASES_ACTIVATE_PKNS		72	0.485413	2.06485	0	0.00206955	0.311	3552	tags=40%, list=22%, signal=51%
ATF2_S_UP.V1_DN	ATF2_S_UP.V1_DN		174	0.420671	2.06274	0	0.002141	0.321	3395	tags=43%, list=21%, signal=54%
HALLMARK_APICAL_JUNCTION	HALLMARK_APICAL_JUNCTION		195	0.413663	2.06177	0	0.00214239	0.322	2255	tags=32%, list=14%, signal=36%
LU_AGING_BRAIN_UP	LU_AGING_BRAIN_UP		255	0.402122	2.06096	0	0.00215969	0.326	3670	tags=41%, list=23%, signal=52%
BERENJENO_TRANSFORMED_BY_RHOA_FOREVER_UP	BERENJENO_TRANSFORMED_BY_RHOA_FOREVER_UP		20	0.645514	2.06052	0	0.00218225	0.33	2859	tags=55%, list=18%, signal=67%
NABA_PROTEOGLYCANS	NABA_PROTEOGLYCANS		30	0.583672	2.05363	0	0.00246962	0.369	877	tags=43%, list=5%, signal=46%
HERNANDEZ_MITOTIC_ARREST_BY_DOCETAXEL_1_DN	HERNANDEZ_MITOTIC_ARREST_BY_DOCETAXEL_1_DN		35	0.567305	2.04559	0	0.00274806	0.397	2879	tags=40%, list=18%, signal=48%
NAKAJIMA_MAST_CELL	NAKAJIMA_MAST_CELL		44	0.540764	2.04511	0	0.00275702	0.399	3005	tags=45%, list=18%, signal=56%
CUI_TCF21_TARGETS_2_UP	CUI_TCF21_TARGETS_2_UP		413	0.377837	2.04492	0	0.00274524	0.399	3457	tags=34%, list=21%, signal=43%
REACTOME_KERATAN_SULFATE_KERATIN_METABOLISM	REACTOME_KERATAN_SULFATE_KERATIN_METABOLISM		36	0.556727	2.04288	0	0.00281125	0.409	3433	tags=56%, list=21%, signal=70%
KEGG_MEDICUS_REFERENCE_FGF_FGFR_PI3K_SIGNALING_PATHWAY	KEGG_MEDICUS_REFERENCE_FGF_FGFR_PI3K_SIGNALING_PATHWAY		23	0.621875	2.04119	0	0.00289246	0.419	2071	tags=43%, list=13%, signal=50%
CHIARADONNA_NEOPLASTIC_TRANSFORMATION_KRAS_CDC25_DN	CHIARADONNA_NEOPLASTIC_TRANSFORMATION_KRAS_CDC25_DN		51	0.51053	2.03643	0	0.00305548	0.44	4127	tags=59%, list=25%, signal=79%
REACTOME_KERATAN_SULFATE_DEGRADATION	REACTOME_KERATAN_SULFATE_DEGRADATION		15	0.707116	2.03626	0	0.00304778	0.441	4367	tags=87%, list=27%, signal=118%
KEGG_SYSTEMIC_LUPUS_ERYTHEMATOSUS	KEGG_SYSTEMIC_LUPUS_ERYTHEMATOSUS		102	0.448043	2.03496	0	0.00306078	0.446	5596	tags=63%, list=34%, signal=95%
MAINA_VHL_TARGETS_UP	MAINA_VHL_TARGETS_UP		9	0.824682	2.03458	0	0.00305818	0.447	331	tags=56%, list=2%, signal=57%
SCHAEFFER_PROSTATE_DEVELOPMENT_48HR_DN	SCHAEFFER_PROSTATE_DEVELOPMENT_48HR_DN		386	0.375692	2.03435	0	0.00305052	0.448	1863	tags=25%, list=11%, signal=28%
REACTOME_RHO_GTPASES_ACTIVATE_CIT	REACTOME_RHO_GTPASES_ACTIVATE_CIT		19	0.664201	2.03325	0	0.00309325	0.457	3519	tags=53%, list=22%, signal=67%
LIN_TUMOR_ESCAPE_FROM_IMMUNE_ATTACK	LIN_TUMOR_ESCAPE_FROM_IMMUNE_ATTACK		15	0.676907	2.03321	0	0.00308052	0.457	815	tags=40%, list=5%, signal=42%
VANDESLUIS_COMMD1_TARGETS_GROUP_3_DN	VANDESLUIS_COMMD1_TARGETS_GROUP_3_DN		33	0.564681	2.03216	0	0.00307041	0.458	4330	tags=70%, list=27%, signal=95%
MCBRYAN_PUBERTAL_TGFB1_TARGETS_UP	MCBRYAN_PUBERTAL_TGFB1_TARGETS_UP		163	0.41273	2.03148	0	0.00309797	0.462	2393	tags=31%, list=15%, signal=36%
MCLACHLAN_DENTAL_CARIES_UP	MCLACHLAN_DENTAL_CARIES_UP		234	0.396841	2.03106	0	0.0031052	0.462	5063	tags=51%, list=31%, signal=73%
HUANG_FOXA2_TARGETS_DN	HUANG_FOXA2_TARGETS_DN		37	0.559539	2.03086	0	0.00311732	0.465	2707	tags=51%, list=17%, signal=61%
WP_TYPE_I_COLLAGEN_SYNTHESIS_IN_THE_CONTEXT_OF_OSTEOGENESIS_IMPERFECTA	WP_TYPE_I_COLLAGEN_SYNTHESIS_IN_THE_CONTEXT_OF_OSTEOGENESIS_IMPERFECTA		33	0.57893	2.02975	0	0.00316354	0.47	3715	tags=55%, list=23%, signal=71%
REACTOME_O_LINKED_GLYCOSYLATION	REACTOME_O_LINKED_GLYCOSYLATION		105	0.445234	2.02867	0	0.00318987	0.475	2119	tags=32%, list=13%, signal=37%
REACTOME_BINDING_AND_UPTAKE_OF_LIGANDS_BY_SCAVENGER_RECEPTORS	REACTOME_BINDING_AND_UPTAKE_OF_LIGANDS_BY_SCAVENGER_RECEPTORS		40	0.546352	2.02763	0	0.00323104	0.48	4094	tags=58%, list=25%, signal=77%
WESTON_VEGFA_TARGETS	WESTON_VEGFA_TARGETS		88	0.462228	2.02649	0	0.00327632	0.485	3328	tags=42%, list=20%, signal=53%
OSADA_ASCL1_TARGETS_DN	OSADA_ASCL1_TARGETS_DN		24	0.603055	2.02632	0	0.00327306	0.487	2346	tags=38%, list=14%, signal=44%
KUNINGER_IGF1_VS_PDGFB_TARGETS_DN	KUNINGER_IGF1_VS_PDGFB_TARGETS_DN		45	0.518258	2.02555	0	0.00329348	0.489	2753	tags=44%, list=17%, signal=53%
REACTOME_GLYCOSAMINOGLYCAN_METABOLISM	REACTOME_GLYCOSAMINOGLYCAN_METABOLISM		125	0.431412	2.02438	0	0.00333311	0.497	3651	tags=44%, list=22%, signal=56%
WP_ENTEROCYTE_CHOLESTEROL_METABOLISM	WP_ENTEROCYTE_CHOLESTEROL_METABOLISM		34	0.552168	2.02434	0	0.00332009	0.497	3790	tags=53%, list=23%, signal=69%
REACTOME_SYNDECAN_INTERACTIONS	REACTOME_SYNDECAN_INTERACTIONS		27	0.594083	2.02397	0	0.0033307	0.502	1564	tags=48%, list=10%, signal=53%
KEGG_VASCULAR_SMOOTH_MUSCLE_CONTRACTION	KEGG_VASCULAR_SMOOTH_MUSCLE_CONTRACTION		109	0.447534	2.02289	0	0.00334632	0.505	3757	tags=44%, list=23%, signal=57%
ALONSO_METASTASIS_EMT_UP	ALONSO_METASTASIS_EMT_UP		33	0.55678	2.01565	0	0.00358808	0.536	3918	tags=55%, list=24%, signal=72%
WP_PROSTAGLANDIN_SYNTHESIS_AND_REGULATION	WP_PROSTAGLANDIN_SYNTHESIS_AND_REGULATION		43	0.52519	2.01546	0	0.00359292	0.536	2345	tags=44%, list=14%, signal=51%
REACTOME_DEGRADATION_OF_THE_EXTRACELLULAR_MATRIX	REACTOME_DEGRADATION_OF_THE_EXTRACELLULAR_MATRIX		133	0.428153	2.01507	0	0.00358384	0.537	3074	tags=40%, list=19%, signal=49%
VERRECCHIA_DELAYED_RESPONSE_TO_TGFB1	VERRECCHIA_DELAYED_RESPONSE_TO_TGFB1		37	0.5424	2.0138	0	0.00362112	0.542	3276	tags=49%, list=20%, signal=61%
NABA_MATRISOME_HIGHLY_METASTATIC_MELANOMA_TUMOR_CELL_DERIVED	NABA_MATRISOME_HIGHLY_METASTATIC_MELANOMA_TUMOR_CELL_DERIVED		12	0.755826	2.01289	0	0.0036628	0.55	1656	tags=67%, list=10%, signal=74%
LAIHO_COLORECTAL_CANCER_SERRATED_UP	LAIHO_COLORECTAL_CANCER_SERRATED_UP		109	0.439903	2.01211	0	0.0036906	0.554	2818	tags=36%, list=17%, signal=43%
REACTOME_COPI_MEDIATED_ANTEROGRADE_TRANSPORT	REACTOME_COPI_MEDIATED_ANTEROGRADE_TRANSPORT		98	0.453169	2.012	0	0.00367668	0.554	2821	tags=35%, list=17%, signal=42%
BOYAULT_LIVER_CANCER_SUBCLASS_G3_DN	BOYAULT_LIVER_CANCER_SUBCLASS_G3_DN		47	0.518591	2.00879	0	0.0038374	0.568	1476	tags=32%, list=9%, signal=35%
CSR_LATE_UP.V1_DN	CSR_LATE_UP.V1_DN		142	0.416931	2.0085	0	0.00383659	0.57	3356	tags=44%, list=21%, signal=55%
LY_AGING_OLD_UP	LY_AGING_OLD_UP		7	0.881704	2.0079	0	0.00385426	0.571	815	tags=86%, list=5%, signal=90%
ROY_WOUND_BLOOD_VESSEL_UP	ROY_WOUND_BLOOD_VESSEL_UP		49	0.516869	2.00744	0	0.00385799	0.573	2334	tags=45%, list=14%, signal=52%
REACTOME_ASPARAGINE_N_LINKED_GLYCOSYLATION	REACTOME_ASPARAGINE_N_LINKED_GLYCOSYLATION		296	0.380128	2.00541	0	0.00397945	0.584	2912	tags=32%, list=18%, signal=39%
WU_CELL_MIGRATION	WU_CELL_MIGRATION		179	0.405074	2.00415	0	0.00403238	0.586	2986	tags=34%, list=18%, signal=41%
CHANDRAN_METASTASIS_DN	CHANDRAN_METASTASIS_DN		296	0.380145	2.00359	0	0.00405797	0.591	2073	tags=27%, list=13%, signal=31%
ONDER_CDH1_TARGETS_1_UP	ONDER_CDH1_TARGETS_1_UP		129	0.424429	2.00167	0	0.00413702	0.595	2673	tags=36%, list=16%, signal=42%
CROONQUIST_NRAS_VS_STROMAL_STIMULATION_DN	CROONQUIST_NRAS_VS_STROMAL_STIMULATION_DN		96	0.450245	2.00037	0	0.00423382	0.607	3021	tags=35%, list=19%, signal=43%
WP_OMEGA3_OMEGA6_FATTY_ACID_SYNTHESIS	WP_OMEGA3_OMEGA6_FATTY_ACID_SYNTHESIS		14	0.698165	2.00013	0	0.00423617	0.611	1575	tags=57%, list=10%, signal=63%
COLLER_MYC_TARGETS_DN	COLLER_MYC_TARGETS_DN		6	0.904761	1.99894	0	0.00425617	0.614	941	tags=83%, list=6%, signal=88%
COLIN_PILOCYTIC_ASTROCYTOMA_VS_GLIOBLASTOMA_DN	COLIN_PILOCYTIC_ASTROCYTOMA_VS_GLIOBLASTOMA_DN		28	0.581505	1.99885	0	0.00425424	0.615	2586	tags=50%, list=16%, signal=59%
GOTZMANN_EPITHELIAL_TO_MESENCHYMAL_TRANSITION_UP	GOTZMANN_EPITHELIAL_TO_MESENCHYMAL_TRANSITION_UP		67	0.476138	1.99731	0	0.00436182	0.624	4611	tags=58%, list=28%, signal=81%
REACTOME_TRANSPORT_TO_THE_GOLGI_AND_SUBSEQUENT_MODIFICATION	REACTOME_TRANSPORT_TO_THE_GOLGI_AND_SUBSEQUENT_MODIFICATION		180	0.41215	1.99698	0	0.00436382	0.624	2879	tags=33%, list=18%, signal=39%
WP_BURN_WOUND_HEALING	WP_BURN_WOUND_HEALING		99	0.445622	1.9964	0	0.00437881	0.629	2071	tags=32%, list=13%, signal=37%
REACTOME_KERATAN_SULFATE_BIOSYNTHESIS	REACTOME_KERATAN_SULFATE_BIOSYNTHESIS		28	0.581828	1.99597	0	0.00438922	0.631	2145	tags=46%, list=13%, signal=53%
WP_FOCAL_ADHESION	WP_FOCAL_ADHESION		194	0.397601	1.99143	0	0.00466909	0.658	3972	tags=42%, list=24%, signal=55%
TAKEDA_TARGETS_OF_NUP98_HOXA9_FUSION_8D_DN	TAKEDA_TARGETS_OF_NUP98_HOXA9_FUSION_8D_DN		188	0.395416	1.98981	0	0.0047219	0.667	4290	tags=46%, list=26%, signal=62%
WP_REGULATION_OF_ACTIN_CYTOSKELETON	WP_REGULATION_OF_ACTIN_CYTOSKELETON		135	0.41988	1.98978	0	0.00470539	0.667	2765	tags=33%, list=17%, signal=39%
LEIN_OLIGODENDROCYTE_MARKERS	LEIN_OLIGODENDROCYTE_MARKERS		70	0.468734	1.9891	0	0.00473987	0.672	4056	tags=49%, list=25%, signal=64%
ABRAHAM_ALPC_VS_MULTIPLE_MYELOMA_UP	ABRAHAM_ALPC_VS_MULTIPLE_MYELOMA_UP		26	0.603582	1.98865	0	0.00471975	0.674	1073	tags=35%, list=7%, signal=37%
[truncated: 1,130 more rows]

## Sheet: gsea_down_TCGA
NAME	GS<br> follow link to MSigDB	GS DETAILS	SIZE	ES	NES	NOM p-val	FDR q-val	FWER p-val	RANK AT MAX	LEADING EDGE
[truncated: 570 more rows]
